# Supplementary material for: Diverse Onchocercidae from Malaysian cats and Indonesian macaques: Morphological and molecular analysis of individual microfilariae using mitochondrial genomes, 28S rRNA, and Wolbachia endosymbiont sequences
Source: PLoS Negl Trop Dis. 2026 Jul 23;20(7):e0014015. doi: 10.1371/journal.pntd.0014015 (PMC13421770; doi:10.1371/journal.pntd.0014015)
Supplement: S1 Table — (XLSX) [file pntd.0014015.s001.xlsx]

## Sheet: S1 Table
Table S1: Metadata, microscopy, and qPCR results							Microscopy results Mf density and identificatiom		qPCR results
ID_sample	Host	Sex	Habitat	village	sub-village	GPS	Mf/mL	Species	pan-filarial	B.malayi	B.pahangi	D.immitis
620049	macaque	Female	Palm Oil Plantation	Kembiri	Kembiri	Long -3,085833 Lat 107.787222	16.666	Dirofilaria	POSITIVE	NEGATIVE	NEGATIVE	NEGATIVE
620061	macaque	Female	Palm Oil Plantation	Kembiri	Kembiri	Long -3,065000 Lat 107.798333	0	NA	NEGATIVE	NEGATIVE	NEGATIVE	NEGATIVE
620276	macaque	Male	Forest Near Residence	Selat Nasik	Selat Nasik	Long -2,8419376 Lat 107.4069293	0	NA	NEGATIVE	NEGATIVE	NEGATIVE	NEGATIVE
620289	macaque	Male	Forest Near Residence	Selat Nasik	Selat Nasik	Long -2,8469934 Lat 107.4055248	2216.58	Brugia malayi	POSITIVE	POSITIVE	NEGATIVE	NEGATIVE
620359	macaque	Female	Palm Oil Plantation	Kembiri	Kembiri	Long -3,085833 Lat 107.787222	0	NA	NEGATIVE	NEGATIVE	NEGATIVE	NEGATIVE
620467	macaque	Male	Forest Near Residence	Selat Nasik	Selat Nasik	Long -2,8469934 Lat 107.4055248	0	NA	NEGATIVE	NEGATIVE	NEGATIVE	NEGATIVE
620503	macaque	Male	Forest Near Residence	Selat Nasik	Selat Nasik	Long -2,840062 Lat 107,409757	0	NA	NEGATIVE	NEGATIVE	NEGATIVE	NEGATIVE
620504	macaque	Male	Forest Near Residence	Selat Nasik	Selat Nasik	Long -2,8419376 Lat 107.4069293	49.998	Dirofilaria	POSITIVE	NEGATIVE	NEGATIVE	NEGATIVE
620505	macaque	Female	Forest Near Residence	Selat Nasik	Selat Nasik	Long -2,8469934 Lat 107.4055248	0	NA	NEGATIVE	NEGATIVE	NEGATIVE	NEGATIVE
620531	macaque	Female	Palm Oil Plantation	Kembiri	Kembiri	Long -3,085833 Lat 107.787222	0	NA	NEGATIVE	NEGATIVE	NEGATIVE	NEGATIVE
620959	macaque	Male	Forest Near Residence	Petaling	Petaling	Long -2,8717823 Lat 107.4561918	67 and 17	Brugia malayi, Dirofilaria	POSITIVE	POSITIVE	NEGATIVE	NEGATIVE
620960	macaque	Male	Palm Oil Plantation	Kembiri	Kembiri	Long -3,065000 Lat 107.798333	16.666	Dirofilaria	NEGATIVE	NEGATIVE	NEGATIVE	NEGATIVE
620989	macaque	Male	Palm Oil Plantation	Batumana	Batumana	Long -3,0171911 Lat 107.4561918	0	NA	NEGATIVE	NEGATIVE	NEGATIVE	NEGATIVE
620993	macaque	Male	Palm Oil Plantation	Kembiri	Kembiri	Long -3,065000 Lat 107.798333	0	NA	NEGATIVE	NEGATIVE	NEGATIVE	NEGATIVE
620997	macaque	Male	Palm Oil Plantation	Kembiri	Kembiri	Long -3,065000 Lat 107.798333	34 and 34	Brugia malayi, Dirofilaria	POSITIVE	POSITIVE	NEGATIVE	NEGATIVE
620998	macaque	Female	Palm Oil Plantation	Batumana	Batumana	Long -3,0171911 Lat 107.4561918	0	NA	NEGATIVE	NEGATIVE	NEGATIVE	NEGATIVE
620999	macaque	Male	Palm Oil Plantation	Batumana	Batumana	Long -3,0171911 Lat 107.4561918	0	NA	NEGATIVE	NEGATIVE	NEGATIVE	NEGATIVE
621000	macaque	Male	Palm Oil Plantation	Lassar	Batu Mana	Long -3,0172182 Lat 107.5735327	0	NA	NEGATIVE	NEGATIVE	NEGATIVE	NEGATIVE
621001	macaque	Female	Forest Near Residence	Selat Nasik	Selat Nasik	Long -2,8401786 Lat 107.4105775	0	NA	NEGATIVE	NEGATIVE	NEGATIVE	NEGATIVE
621002	macaque	Female	Palm Oil Plantation	Lassar	Batu Mana	Long -3,0171911 Lat 107.4561918	433.316	Brugia malayi	POSITIVE	POSITIVE	NEGATIVE	NEGATIVE
621004	macaque	Female	Palm Oil Plantation	Kembiri	Kembiri	Long -3,085833 Lat 107.787222	17 and 284	Brugia malayi, Dirofilaria	POSITIVE	POSITIVE	NEGATIVE	NEGATIVE
621007	macaque	Male	Forest Near Residence	Selat Nasik	Selat Nasik	Long -2,8419376 Lat 107.4069293	0	NA	POSITIVE	NEGATIVE	NEGATIVE	NEGATIVE
621009	macaque	Male	Palm Oil Plantation	Kembiri	Kembiri	Long -3,065000 Lat 107.798333	0	NA	NEGATIVE	NEGATIVE	NEGATIVE	NEGATIVE
621011	macaque	Male	Palm Oil Plantation	Lassar	Batu Mana	Long -3,0172182 Lat 107.5735327	0	NA	POSITIVE	NEGATIVE	NEGATIVE	NEGATIVE
621012	macaque	Female	Forest Near Tourist Attraction	Kacang Botor	Gurak Beraye	Long -2,780683 Lat 107,858113	0	NA	NEGATIVE	NEGATIVE	NEGATIVE	NEGATIVE
621047	macaque	Female	Forest Near Residence	Kacang Botor	Kacang Botor	Long -2,760788 Lat 107.813391	0	NA	NEGATIVE	NEGATIVE	NEGATIVE	NEGATIVE
621048	macaque	Male	Forest Near Residence	Kacang Botor	Kacang Botor	Long -2,760788 Lat 107.813391	0	NA	NEGATIVE	NEGATIVE	NEGATIVE	NEGATIVE
621051	macaque	Male	Forest Near Residence	Kacang Botor	Kacang Botor	Long -2,760788 Lat 107.813391	0	NA	NEGATIVE	NEGATIVE	NEGATIVE	NEGATIVE
621064	macaque	Female	Palm Oil Plantation	Kembiri	Kembiri	Long -3,065000 Lat 107.798333	0	NA	NEGATIVE	NEGATIVE	NEGATIVE	NEGATIVE
621086	macaque	Male	Forest Near Residence	Kacang Botor	Kacang Botor	Long -2,760788 Lat 107.813391	0	NA	NEGATIVE	NEGATIVE	NEGATIVE	NEGATIVE
621087	macaque	Male	Forest Near Residence	Kacang Botor	Kacang Botor	Long -2,760788 Lat 107.813391	0	NA	NEGATIVE	NEGATIVE	NEGATIVE	NEGATIVE
621199	macaque	Male	Palm Oil Plantation	Lassar	Batu Mana	Long -3,0171911 Lat 107.4561918	0	NA	NEGATIVE	NEGATIVE	NEGATIVE	NEGATIVE
621588	macaque	Female	Palm Oil Plantation	Batumana	Batumana	Long -3,0171911 Lat 107.4561918	0	NA	NEGATIVE	NEGATIVE	NEGATIVE	NEGATIVE
621589	macaque	Female	Forest Near Residence	Selat Nasik	Selat Nasik	Long -2,8469934 Lat 107.4055248	0	NA	NEGATIVE	NEGATIVE	NEGATIVE	NEGATIVE
621591	macaque	Male	Palm Oil Plantation	Batumana	Batumana	Long -3,0171911 Lat 107.4561918	0	NA	NEGATIVE	NEGATIVE	NEGATIVE	NEGATIVE
621592	macaque	Male	Palm Oil Plantation	Batumana	Batumana	Long -3,0171911 Lat 107.4561918	0	NA	POSITIVE	POSITIVE	NEGATIVE	NEGATIVE
621593	macaque	Female	Forest Near Tourist Attraction	Kacang Botor	Gurak Beraye	Long -2,780683 Lat 107,858113	0	NA	NEGATIVE	NEGATIVE	NEGATIVE	NEGATIVE
621595	macaque	Male	Palm Oil Plantation	Batumana	Batumana	Long -3,0171911 Lat 107.4561918	0	NA	NEGATIVE	NEGATIVE	NEGATIVE	NEGATIVE
621596	macaque	Male	Forest Near Residence	Selat Nasik	Selat Nasik	Long -2,840062 Lat 107,409757	17149.3	Brugia malayi/kalimantan	POSITIVE	NEGATIVE	NEGATIVE	NEGATIVE
621598	macaque	Male	Forest Near Tourist Attraction	Kacang Botor	Gurak Beraye	Long -2,780683 Lat 107,858113	0	NA	NEGATIVE	NEGATIVE	NEGATIVE	NEGATIVE
621599	macaque	Female	Forest Near Residence	Selat Nasik	Selat Nasik	Long -2,8401786 Lat 107.4105775	0	NA	NEGATIVE	NEGATIVE	NEGATIVE	NEGATIVE
621600	macaque	Female	Forest Near Tourist Attraction	Kacang Botor	Gurak Beraye	Long -2,780683 Lat 107,858113	0	NA	NEGATIVE	NEGATIVE	NEGATIVE	NEGATIVE
621601	macaque	Female	Palm Oil Plantation	Batumana	Batumana	Long -3,0171911 Lat 107.4561918	599.976	Brugia malayi	POSITIVE	POSITIVE	NEGATIVE	NEGATIVE
621602	macaque	Male	Palm Oil Plantation	Batumana	Batumana	Long -3,0171911 Lat 107.4561918	0	NA	NEGATIVE	NEGATIVE	NEGATIVE	NEGATIVE
621603	macaque	Female	Forest Near Tourist Attraction	Kacang Botor	Gurak Beraye	Long -2,780683 Lat 107,858113	0	NA	NEGATIVE	NEGATIVE	NEGATIVE	NEGATIVE
621604	macaque	Male	Forest Near Tourist Attraction	Kacang Botor	Gurak Beraye	Long -2,780683 Lat 107,858113	0	NA	NEGATIVE	NEGATIVE	NEGATIVE	NEGATIVE
621605	macaque	Male	Palm Oil Plantation	Batumana	Batumana	Long -3,0171911 Lat 107.4561918	0	NA	NEGATIVE	NEGATIVE	NEGATIVE	NEGATIVE
621801	macaque	Male	Forest Near Tourist Attraction	Kacang Botor	Gurak Beraye	Long -2,780683 Lat 107,858113	0	NA	NEGATIVE	NEGATIVE	NEGATIVE	NEGATIVE
621814	macaque	Male	Forest Near Residence	Selat Nasik	Selat Nasik	Long -2,8469934 Lat 107.4055248	2933.22	Brugia malayi	POSITIVE	POSITIVE	NEGATIVE	NEGATIVE
621815	macaque	Female	Palm Oil Plantation	Kembiri	Kembiri	Long -3,065000 Lat 107.798333	16.666	Dirofilaria	POSITIVE	NEGATIVE	NEGATIVE	NEGATIVE
621818	macaque	Female	Forest Near Residence	Petaling	Petaling	Long -2,8717823 Lat 107.4561918	0	NA	NEGATIVE	NEGATIVE	NEGATIVE	NEGATIVE
621818	macaque	Female	Forest Near Tourist Attraction	Kacang Botor	Gurak Beraye	Long -2,780683 Lat 107,858113	0	NA	NEGATIVE	NEGATIVE	NEGATIVE	NEGATIVE
621819	macaque	Male	Palm Oil Plantation	Kembiri	Kembiri	Long -3,065000 Lat 107.798333	0	NA	NEGATIVE	NEGATIVE	NEGATIVE	NEGATIVE
621844	macaque	Male	Forest Near Residence	Selat Nasik	Selat Nasik	Long -2,856690 Lat 107,395947	0	NA	NEGATIVE	NEGATIVE	NEGATIVE	NEGATIVE
621855	macaque	Male	Forest Near Residence	Selat Nasik	Selat Nasik	Long -2,8469934 Lat 107.4055248	0	NA	NEGATIVE	NEGATIVE	NEGATIVE	NEGATIVE
621940	macaque	Male	Palm Oil Plantation	Batumana	Batumana	Long -3,0171911 Lat 107.4561918	634 and 50	Brugia malayi, Dirofilaria	POSITIVE	POSITIVE	NEGATIVE	NEGATIVE
621941	macaque	Female	Forest Near Residence	Selat Nasik	Selat Nasik	Long -2,856690 Lat 107,395947	16.666	Dirofilaria	POSITIVE	NEGATIVE	NEGATIVE	NEGATIVE
621942	macaque	Female	Forest Near Tourist Attraction	Kacang Botor	Gurak Beraye	Long -2,780683 Lat 107,858113	0	NA	NEGATIVE	NEGATIVE	NEGATIVE	NEGATIVE
621943	macaque	Male	Palm Oil Plantation	Lassar	Batu Mana	Long -3,0171911 Lat 107.4561918	0	NA	NEGATIVE	NEGATIVE	NEGATIVE	NEGATIVE
621945	macaque	Male	Palm Oil Plantation	Lassar	Batu Mana	Long -3,0172182 Lat 107.5735327	0	NA	NEGATIVE	NEGATIVE	NEGATIVE	NEGATIVE
621946	macaque	Male	Palm Oil Plantation	Batumana	Batumana	Long -3,0171911 Lat 107.4561918	0	NA	NEGATIVE	NEGATIVE	NEGATIVE	NEGATIVE
621947	macaque	Male	Palm Oil Plantation	Batumana	Batumana	Long -3,0171911 Lat 107.4561918	0	NA	NEGATIVE	NEGATIVE	NEGATIVE	NEGATIVE
621948	macaque	Female	Forest Near Residence	Petaling	Petaling	Long -2,8717823 Lat 107.4561918	0	NA	POSITIVE	NEGATIVE	NEGATIVE	NEGATIVE
621949	macaque	Male	Forest Near Tourist Attraction	Kacang Botor	Gurak Beraye	Long -2,780683 Lat 107,858113	0	NA	NEGATIVE	NEGATIVE	NEGATIVE	NEGATIVE
621950	macaque	Female	Forest Near Tourist Attraction	Kacang Botor	Gurak Beraye	Long -2,780683 Lat 107,858113	0	NA	NEGATIVE	NEGATIVE	NEGATIVE	NEGATIVE
621951	macaque	Female	Forest Near Residence	Petaling	Petaling	Long -2,8717823 Lat 107.4561918	0	NA	POSITIVE	NEGATIVE	NEGATIVE	NEGATIVE
621952	macaque	Female	Forest Near Tourist Attraction	Kacang Botor	Gurak Beraye	Long -2,780683 Lat 107,858113	0	NA	NEGATIVE	NEGATIVE	NEGATIVE	NEGATIVE
621953	macaque	Male	Forest Near Residence	Selat Nasik	Selat Nasik	Long -2,8419376 Lat 107.4069293	0	NA	NEGATIVE	NEGATIVE	NEGATIVE	NEGATIVE
621953	macaque	Male	Forest Near Tourist Attraction	Kacang Botor	Gurak Beraye	Long -2,780683 Lat 107,858113	0	NA	NEGATIVE	NEGATIVE	NEGATIVE	NEGATIVE
621954	macaque	Female	Palm Oil Plantation	Lassar	Batu Mana	Long -3,0172182 Lat 107.5735327	0	NA	NEGATIVE	NEGATIVE	NEGATIVE	NEGATIVE
621955	macaque	Female	Palm Oil Plantation	Lassar	Batu Mana	Long -3,0171911 Lat 107.4561918	916.63	Brugia malayi	POSITIVE	POSITIVE	NEGATIVE	NEGATIVE
621956	macaque	Male	Forest Near Tourist Attraction	Kacang Botor	Gurak Beraye	Long -2,780683 Lat 107,858113	0	NA	NEGATIVE	NEGATIVE	NEGATIVE	NEGATIVE
621957	macaque	Male	Forest Near Tourist Attraction	Kacang Botor	Gurak Beraye	Long -2,780683 Lat 107,858113	0	NA	NEGATIVE	NEGATIVE	NEGATIVE	NEGATIVE
621958	macaque	Male	Forest Near Tourist Attraction	Kacang Botor	Gurak Beraye	Long -2,780683 Lat 107,858113	0	NA	NEGATIVE	NEGATIVE	NEGATIVE	NEGATIVE
621959	macaque	Male	Palm Oil Plantation	Lassar	Batu Mana	Long -3,0171911 Lat 107.4561918	0	NA	NEGATIVE	NEGATIVE	NEGATIVE	NEGATIVE
621960	macaque	Female	Palm Oil Plantation	Kembiri	Kembiri	Long -3,065000 Lat 107.798333	134 and 17	Brugia malayi, Dirofilaria	POSITIVE	POSITIVE	NEGATIVE	NEGATIVE
621961	macaque	Female	Palm Oil Plantation	Kembiri	Kembiri	Long -3,065000 Lat 107.798333	0	NA	POSITIVE	NEGATIVE	NEGATIVE	NEGATIVE
621962	macaque	Male	Forest Near Residence	Kacang Botor	Kepayang	Long -2,770506 Lat 107.805057	0	NA	NEGATIVE	NEGATIVE	NEGATIVE	NEGATIVE
621963	macaque	Female	Palm Oil Plantation	Kembiri	Kembiri	Long -3,065000 Lat 107.798333	83.33	Dirofilaria	POSITIVE	NEGATIVE	NEGATIVE	NEGATIVE
621964	macaque	Male	Palm Oil Plantation	Lassar	Batu Mana	Long -3,0172182 Lat 107.5735327	0	NA	NEGATIVE	NEGATIVE	NEGATIVE	NEGATIVE
621965	macaque	Male	Forest Near Residence	Petaling	Petaling	Long -2,8717823 Lat 107.4561918	50 and 17	Brugia malayi, Dirofilaria	POSITIVE	POSITIVE	NEGATIVE	NEGATIVE
621966	macaque	Female	Forest Near Residence	Selat Nasik	Selat Nasik	Long -2,8469934 Lat 107.4055248	0	NA	NEGATIVE	NEGATIVE	NEGATIVE	NEGATIVE
621967	macaque	Male	Forest Near Residence	Kacang Botor	Kepayang	Long -2,770506 Lat 107.805057	0	NA	NEGATIVE	NEGATIVE	NEGATIVE	NEGATIVE
621968	macaque	Male	Palm Oil Plantation	Lassar	Batu Mana	Long -3,0171911 Lat 107.4561918	0	NA	NEGATIVE	NEGATIVE	NEGATIVE	NEGATIVE
621969	macaque	Female	Palm Oil Plantation	Batumana	Batumana	Long -3,0171911 Lat 107.4561918	0	NA	NEGATIVE	NEGATIVE	NEGATIVE	NEGATIVE
621970	macaque	Male	Forest Near Tourist Attraction	Kacang Botor	Gurak Beraye	Long -2,780683 Lat 107,858113	0	NA	NEGATIVE	NEGATIVE	NEGATIVE	NEGATIVE
621971	macaque	Male	Forest Near Tourist Attraction	Kacang Botor	Gurak Beraye	Long -2,780683 Lat 107,858113	0	NA	NEGATIVE	NEGATIVE	NEGATIVE	NEGATIVE
621972	macaque	Female	Forest Near Residence	Selat Nasik	Selat Nasik	Long -2,8419376 Lat 107.4069293	0	NA	NEGATIVE	NEGATIVE	NEGATIVE	NEGATIVE
621973	macaque	Male	Palm Oil Plantation	Kembiri	Kembiri	Long -3,065000 Lat 107.798333	16.666	Dirofilaria	POSITIVE	NEGATIVE	NEGATIVE	NEGATIVE
621974	macaque	Male	Forest Near Tourist Attraction	Kacang Botor	Gurak Beraye	Long -2,780683 Lat 107,858113	0	NA	NEGATIVE	NEGATIVE	NEGATIVE	NEGATIVE
621975	macaque	Female	Forest Near Residence	Selat Nasik	Selat Nasik	Long -2,856690 Lat 107,395947	117 and 17	Brugia malayi, Dirofilaria	POSITIVE	POSITIVE	NEGATIVE	NEGATIVE
621976	macaque	Male	Palm Oil Plantation	Kembiri	Kembiri	Long -3,065000 Lat 107.798333	16.666	Dirofilaria	NEGATIVE	NEGATIVE	NEGATIVE	NEGATIVE
621977	macaque	Male	Palm Oil Plantation	Lassar	Batu Mana	Long -3,0171911 Lat 107.4561918	0	NA	NEGATIVE	NEGATIVE	NEGATIVE	NEGATIVE
621978	macaque	Female	Palm Oil Plantation	Kembiri	Kembiri	Long -3,065000 Lat 107.798333	333.32	Brugia malayi	POSITIVE	POSITIVE	NEGATIVE	NEGATIVE
621979	macaque	Female	Palm Oil Plantation	Lassar	Batu Mana	Long -3,0171911 Lat 107.4561918	0	NA	POSITIVE	NEGATIVE	NEGATIVE	NEGATIVE
622026	macaque	Male	Palm Oil Plantation	Kembiri	Kembiri	Long -3,065000 Lat 107.798333	33.332	Dirofilaria	POSITIVE	NEGATIVE	NEGATIVE	NEGATIVE
622027	macaque	Male	Palm Oil Plantation	Kembiri	Kembiri	Long -3,065000 Lat 107.798333	16.666	Dirofilaria	POSITIVE	NEGATIVE	NEGATIVE	NEGATIVE
622097	macaque	Male	Palm Oil Plantation	Kembiri	Kembiri	Long -3,065000 Lat 107.798333	0	NA	NEGATIVE	NEGATIVE	NEGATIVE	NEGATIVE
622098	macaque	Female	Forest Near Tourist Attraction	Kacang Botor	Gurak Beraye	Long -2,780683 Lat 107,858113	0	NA	NEGATIVE	NEGATIVE	NEGATIVE	NEGATIVE
622114	macaque	Male	Palm Oil Plantation	Kembiri	Kembiri	Long -3,085833 Lat 107.787222	49.998	Dirofilaria	POSITIVE	NEGATIVE	NEGATIVE	NEGATIVE
622235	macaque	Male	Forest Near Residence	Petaling	Petaling	Long -2,8717823 Lat 107.4561918	83.33	Dirofilaria	POSITIVE	NEGATIVE	NEGATIVE	NEGATIVE
622236	macaque	Male	Palm Oil Plantation	Kembiri	Kembiri	Long -3,065000 Lat 107.798333	33.332	Dirofilaria	POSITIVE	NEGATIVE	NEGATIVE	NEGATIVE
622484	macaque	Male	Palm Oil Plantation	Kembiri	Kembiri	Long -3,065000 Lat 107.798333	0	NA	NEGATIVE	NEGATIVE	NEGATIVE	NEGATIVE
622486	macaque	Male	Palm Oil Plantation	Kembiri	Kembiri	Long -3,065000 Lat 107.798333	16.666	Dirofilaria	POSITIVE	NEGATIVE	NEGATIVE	NEGATIVE
622493	macaque	Female	Palm Oil Plantation	Kembiri	Kembiri	Long -3,065000 Lat 107.798333	0	NA	NEGATIVE	NEGATIVE	NEGATIVE	NEGATIVE
622648	macaque	Male	Forest Near Residence	Selat Nasik	Selat Nasik	Long -2,856690 Lat 107,395947	33.332	Brugia malayi	POSITIVE	POSITIVE	NEGATIVE	NEGATIVE
622649	macaque	Female	Forest Near Residence	Selat Nasik	Selat Nasik	Long -2,8469934 Lat 107.4055248	0	NA	NEGATIVE	NEGATIVE	NEGATIVE	NEGATIVE
622695	macaque	Female	Forest Near Residence	Kacang Botor	Kacang Botor	Long -2,760788 Lat 107.813391	0	NA	NEGATIVE	NEGATIVE	NEGATIVE	NEGATIVE
622697	macaque	Female	Forest Near Residence	Selat Nasik	Selat Nasik	Long -2,8469934 Lat 107.4055248	33.332	Dirofilaria	NEGATIVE	NEGATIVE	NEGATIVE	NEGATIVE
623140	macaque	Female	Palm Oil Plantation	Kembiri	Kembiri	Long -3,085833 Lat 107.787222	0	NA	NEGATIVE	NEGATIVE	NEGATIVE	NEGATIVE
623143	macaque	Female	Palm Oil Plantation	Kembiri	Kembiri	Long -3,065000 Lat 107.798333	3116.54	Brugia malayi	POSITIVE	POSITIVE	NEGATIVE	NEGATIVE
623144	macaque	Female	Forest Near Tourist Attraction	Kacang Botor	Gurak Beraye	Long -2,780683 Lat 107,858113	0	NA	NEGATIVE	NEGATIVE	NEGATIVE	NEGATIVE
623145	macaque	Female	Forest Near Tourist Attraction	Kacang Botor	Gurak Beraye	Long -2,780683 Lat 107,858113	0	NA	NEGATIVE	NEGATIVE	NEGATIVE	NEGATIVE
623210	macaque	Male	Palm Oil Plantation	Kembiri	Kembiri	Long -3,065000 Lat 107.798333	549.978	Brugia malayi	POSITIVE	POSITIVE	NEGATIVE	NEGATIVE
623212	macaque	Male	Palm Oil Plantation	Kembiri	Kembiri	Long -3,065000 Lat 107.798333	16.666	Dirofilaria	POSITIVE	NEGATIVE	NEGATIVE	NEGATIVE
623214	macaque	Female	Forest Near Residence	Selat Nasik	Selat Nasik	Long -2,8419376 Lat 107.4069293	0	NA	NEGATIVE	NEGATIVE	NEGATIVE	NEGATIVE
623217	macaque	Female	Palm Oil Plantation	Kembiri	Kembiri	Long -3,085833 Lat 107.787222	33.332	Dirofilaria	NEGATIVE	NEGATIVE	NEGATIVE	NEGATIVE
623220	macaque	Male	Palm Oil Plantation	Kembiri	Kembiri	Long -3,065000 Lat 107.798333	1434 and 67	Brugia malayi, Dirofilaria	POSITIVE	POSITIVE	NEGATIVE	NEGATIVE
623224	macaque	Female	Forest Near Tourist Attraction	Kacang Botor	Gurak Beraye	Long -2,780683 Lat 107,858113	0	NA	NEGATIVE	NEGATIVE	NEGATIVE	NEGATIVE
623309	macaque	Male	Forest Near Residence	Selat Nasik	Selat Nasik	Long -2,8469934 Lat 107.4055248	0	NA	NEGATIVE	NEGATIVE	NEGATIVE	NEGATIVE
623310	macaque	Male	Forest Near Tourist Attraction	Kacang Botor	Gurak Beraye	Long -2,780683 Lat 107,858113	0	NA	NEGATIVE	NEGATIVE	NEGATIVE	NEGATIVE
623311	macaque	Female	Forest Near Tourist Attraction	Kacang Botor	Gurak Beraye	Long -2,780683 Lat 107,858113	0	NA	NEGATIVE	NEGATIVE	NEGATIVE	NEGATIVE
623312	macaque	Female	Forest Near Tourist Attraction	Kacang Botor	Gurak Beraye	Long -2,780683 Lat 107,858113	0	NA	NEGATIVE	NEGATIVE	NEGATIVE	NEGATIVE
623313	macaque	Male	Palm Oil Plantation	Batumana	Batumana	Long -3,0171911 Lat 107.4561918	0	NA	NEGATIVE	NEGATIVE	NEGATIVE	NEGATIVE
623314	macaque	Female	Forest Near Tourist Attraction	Kacang Botor	Gurak Beraye	Long -2,780683 Lat 107,858113	0	NA	NEGATIVE	NEGATIVE	NEGATIVE	NEGATIVE
623315	macaque	Female	Forest Near Tourist Attraction	Kacang Botor	Gurak Beraye	Long -2,780683 Lat 107,858113	0	NA	NEGATIVE	NEGATIVE	NEGATIVE	NEGATIVE
623316	macaque	Male	Palm Oil Plantation	Batumana	Batumana	Long -3,0171911 Lat 107.4561918	0	NA	NEGATIVE	NEGATIVE	NEGATIVE	NEGATIVE
623317	macaque	Male	Palm Oil Plantation	Batumana	Batumana	Long -3,0171911 Lat 107.4561918	33.332	Dirofilaria	POSITIVE	NEGATIVE	NEGATIVE	NEGATIVE
623319	macaque	Female	Palm Oil Plantation	Batumana	Batumana	Long -3,0171911 Lat 107.4561918	0	NA	NEGATIVE	NEGATIVE	NEGATIVE	NEGATIVE
623320	macaque	Female	Forest Near Residence	Selat Nasik	Selat Nasik	Long -2,840062 Lat 107,409757	0	NA	POSITIVE	POSITIVE	NEGATIVE	NEGATIVE
623321	macaque	Male	Palm Oil Plantation	Batumana	Batumana	Long -3,0171911 Lat 107.4561918	66.664	Brugia malayi	NEGATIVE	NEGATIVE	NEGATIVE	NEGATIVE
623322	macaque	Female	Forest Near Tourist Attraction	Kacang Botor	Gurak Beraye	Long -2,780683 Lat 107,858113	0	NA	NEGATIVE	NEGATIVE	NEGATIVE	NEGATIVE
623323	macaque	Male	Forest Near Tourist Attraction	Kacang Botor	Gurak Beraye	Long -2,780683 Lat 107,858113	0	NA	NEGATIVE	NEGATIVE	NEGATIVE	NEGATIVE
623324	macaque	Male	Palm Oil Plantation	Batumana	Batumana	Long -3,0171911 Lat 107.4561918	0	NA	NEGATIVE	NEGATIVE	NEGATIVE	NEGATIVE
623325	macaque	Female	Palm Oil Plantation	Batumana	Batumana	Long -3,0171911 Lat 107.4561918	0	NA	NEGATIVE	NEGATIVE	NEGATIVE	NEGATIVE
623327	macaque	Male	Forest Near Residence	Selat Nasik	Selat Nasik	Long -2,856690 Lat 107,395947	0	NA	POSITIVE	NEGATIVE	NEGATIVE	NEGATIVE
623329	macaque	Male	Forest Near Tourist Attraction	Kacang Botor	Gurak Beraye	Long -2,780683 Lat 107,858113	0	NA	NEGATIVE	NEGATIVE	NEGATIVE	NEGATIVE
623337	macaque	Female	Palm Oil Plantation	Batumana	Batumana	Long -3,0171911 Lat 107.4561918	0	NA	NEGATIVE	NEGATIVE	NEGATIVE	NEGATIVE
623338	macaque	Female	Palm Oil Plantation	Batumana	Batumana	Long -3,0171911 Lat 107.4561918	0	NA	NEGATIVE	NEGATIVE	NEGATIVE	NEGATIVE
623339	macaque	Male	Forest Near Residence	Selat Nasik	Selat Nasik	Long -2,8469934 Lat 107.4055248	617 and 484	Brugia malayi, Dirofilaria	POSITIVE	POSITIVE	NEGATIVE	NEGATIVE
623340	macaque	Male	Palm Oil Plantation	Batumana	Batumana	Long -3,0171911 Lat 107.4561918	0	NA	NEGATIVE	NEGATIVE	NEGATIVE	NEGATIVE
623341	macaque	Male	Palm Oil Plantation	Batumana	Batumana	Long -3,0171911 Lat 107.4561918	0	NA	NEGATIVE	NEGATIVE	NEGATIVE	NEGATIVE
623342	macaque	Male	Palm Oil Plantation	Batumana	Batumana	Long -3,0171911 Lat 107.4561918	0	NA	NEGATIVE	NEGATIVE	NEGATIVE	NEGATIVE
623343	macaque	Female	Palm Oil Plantation	Batumana	Batumana	Long -3,0171911 Lat 107.4561918	0	NA	NEGATIVE	NEGATIVE	NEGATIVE	NEGATIVE
623344	macaque	Male	Palm Oil Plantation	Batumana	Batumana	Long -3,0171911 Lat 107.4561918	0	NA	NEGATIVE	NEGATIVE	NEGATIVE	NEGATIVE
623345	macaque	Female	Forest Near Residence	Selat Nasik	Selat Nasik	Long -2,8469934 Lat 107.4055248	299.988	Brugia malayi	POSITIVE	POSITIVE	NEGATIVE	NEGATIVE
623346	macaque	Male	Palm Oil Plantation	Batumana	Batumana	Long -3,0171911 Lat 107.4561918	0	NA	NEGATIVE	NEGATIVE	NEGATIVE	NEGATIVE
623348	macaque	Female	Forest Near Residence	Selat Nasik	Selat Nasik	Long -2,8469934 Lat 107.4055248	0	NA	NEGATIVE	NEGATIVE	NEGATIVE	NEGATIVE
623349	macaque	Female	Forest Near Residence	Selat Nasik	Selat Nasik	Long -2,8469934 Lat 107.4055248	0	NA	NEGATIVE	NEGATIVE	NEGATIVE	NEGATIVE
623545	macaque	Male	Forest Near Residence	Selat Nasik	Selat Nasik	Long -2,8469934 Lat 107.4055248	66.664	Dirofilaria	POSITIVE	NEGATIVE	NEGATIVE	NEGATIVE
623547	macaque	Male	Forest Near Residence	Selat Nasik	Selat Nasik	Long -2,856690 Lat 107,395947	0	NA	NEGATIVE	NEGATIVE	NEGATIVE	NEGATIVE
623548	macaque	Female	Forest Near Residence	Selat Nasik	Selat Nasik	Long -2,838322 Lat 107,413962	0	NA	NEGATIVE	NEGATIVE	NEGATIVE	NEGATIVE
623563	macaque	Male	Forest Near Tourist Attraction	Kacang Botor	Gurak Beraye	Long -2,780683 Lat 107,858113	33.332	Dirofilaria	NEGATIVE	NEGATIVE	NEGATIVE	NEGATIVE
623564	macaque	Female	Palm Oil Plantation	Kembiri	Kembiri	Long -3,065000 Lat 107.798333	0	NA	NEGATIVE	NEGATIVE	NEGATIVE	NEGATIVE
623565	macaque	Male	Palm Oil Plantation	Kembiri	Kembiri	Long -3,065000 Lat 107.798333	0	NA	NEGATIVE	NEGATIVE	NEGATIVE	NEGATIVE
623566	macaque	Male	Palm Oil Plantation	Kembiri	Kembiri	Long -3,065000 Lat 107.798333	99.996	Dirofilaria	POSITIVE	NEGATIVE	NEGATIVE	NEGATIVE
623567	macaque	Female	Palm Oil Plantation	Kembiri	Kembiri	Long -3,065000 Lat 107.798333	16.666	Dirofilaria	POSITIVE	NEGATIVE	NEGATIVE	NEGATIVE
623568	macaque	Female	Palm Oil Plantation	Kembiri	Kembiri	Long -3,065000 Lat 107.798333	0	NA	NEGATIVE	NEGATIVE	NEGATIVE	NEGATIVE
623833	macaque	Female	Forest Near Residence	Selat Nasik	Selat Nasik	Long -2,8469934 Lat 107.4055248	16.666	Dirofilaria	POSITIVE	NEGATIVE	NEGATIVE	NEGATIVE
623868	macaque	Female	Palm Oil Plantation	Kembiri	Kembiri	Long -3,085833 Lat 107.787222	0	NA	NEGATIVE	NEGATIVE	NEGATIVE	NEGATIVE
623871	macaque	Male	Palm Oil Plantation	Kembiri	Kembiri	Long -3,085833 Lat 107.787222	0	NA	NEGATIVE	NEGATIVE	NEGATIVE	NEGATIVE
623872	macaque	Male	Palm Oil Plantation	Kembiri	Kembiri	Long -3,065000 Lat 107.798333	33.332	Dirofilaria	POSITIVE	NEGATIVE	NEGATIVE	NEGATIVE
620959B	macaque	Female	Palm Oil Plantation	Batumana	Batumana	Long -3,0171911 Lat 107.4561918	33.332	Brugia malayi	POSITIVE	POSITIVE	NEGATIVE	NEGATIVE
7225	Feline	Male	Pet	Pitas	Kipahung	Long 6.92017811200003 Lat 117.132975284	1934, 134	B. malayi, B. pahangi	POSITIVE	POSITIVE	POSITIVE	NEGATIVE
7228	Canine	Male	Pet	Pitas	Kipahung	Long 6.92012 Lat 117.1329067	NA	Dirofilaria	POSITIVE	NEGATIVE	NEGATIVE	NEGATIVE
7354	Canine	Male	Pet	Beluran	Penubukan	Long 6.5084495 Lat 117.3919588	167	B. malayi	POSITIVE	NEGATIVE	NEGATIVE	POSITIVE
8333	Feline	Male	Pet	Beluran	Maidan	Long 6.57609470000006 Lat 117.32021951	3334, 334	B. malayi, B. pahangi	POSITIVE	POSITIVE	POSITIVE	NEGATIVE
8632	Feline	Female	Pet	Beluran	Golong	Long 6.5172276 Lat 117.2812712	200	B. malayi	POSITIVE	POSITIVE	NEGATIVE	NEGATIVE
