# Supplementary material for: Diverse Onchocercidae from Malaysian cats and Indonesian macaques: Morphological and molecular analysis of individual microfilariae using mitochondrial genomes, 28S rRNA, and Wolbachia endosymbiont sequences
Source: PLoS Negl Trop Dis. 2026 Jul 23;20(7):e0014015. doi: 10.1371/journal.pntd.0014015 (PMC13421770; doi:10.1371/journal.pntd.0014015)
Supplement: S2 Table — (XLSX) [file pntd.0014015.s002.xlsx]

## Sheet: S2_Table
Table S2: NCBI accession numbers for sequences generated in this study
Microfilaria ID	Microfilaria Species	Host Sepcies	Host Sex	Habitat	Village	Sub-village	GPS	Mito genome assembly GenBank Accession	Assembly length (bp)	WGS SRA Accession	WGS Total bases	WGS total reads (adaptor trimmed)	Reads mapped to mito assembly (mapQ >10; without clipping)	Mapping rate	Nuclear 28S rDNA GenBank Accession	Wolbachia coxA GenBank Accession	Wolbachia fbpA GenBank Accession	Wolbachia gatB GenBank Accession
620997_1	Onchocercidae sp. 'Belitung I'	macaque	Male	Palm Oil Plantation	Kembiri	Kembiri	Long -3,065000 Lat 107.798333	PX995888.1	13743	SRR37347564	8100781258	52362200	10851505	0.207239
620997_5	Onchocercidae sp. 'Belitung I'	macaque	Male	Palm Oil Plantation	Kembiri	Kembiri	Long -3,065000 Lat 107.798333	PX995889.1	13751	SRR37347563	11952941654	76578514	12898724	0.168438		PZ496625	PZ496626	PZ496627
621596_1	Onchocercidae sp. 'Belitung II'	macaque	Male	Forest Near Residence	Selat Nasik	Selat Nasik	Long -2,840062 Lat 107,409757	PX995903.1	13701	SRR37347557	10185629198	66305742	1190913	0.0179609	PZ099888
621596_3	Onchocercidae sp. 'Belitung II'	macaque	Male	Forest Near Residence	Selat Nasik	Selat Nasik	Long -2,840062 Lat 107,409757	PX995904.1	13701	SRR37347556	11174634502	71438650	1525506	0.0213541	PZ099889
621596_7	Onchocercidae sp. 'Belitung II'	macaque	Male	Forest Near Residence	Selat Nasik	Selat Nasik	Long -2,840062 Lat 107,409757	PX995905.1	13701	SRR37347555	9616733376	62806560	1673441	0.0266444	PZ099890
621960_18	Onchocercidae sp. 'Belitung I'	macaque	Female	Palm Oil Plantation	Kembiri	Kembiri	Long -3,065000 Lat 107.798333	PX995890.1	13746	SRR37347552	11812021810	82132574	2203381	0.0268271
621963_1	Onchocercidae sp. 'Belitung I'	macaque	Female	Palm Oil Plantation	Kembiri	Kembiri	Long -3,065000 Lat 107.798333	PX995891.1	13744	SRR37347547	9192546592	17873758	2066349	0.115608	PZ099891
621963_2	Onchocercidae sp. 'Belitung I'	macaque	Female	Palm Oil Plantation	Kembiri	Kembiri	Long -3,065000 Lat 107.798333	PX995892.1	13748	SRR37347546	9091969116	19403298	1941313	0.100051
621963_6	Onchocercidae sp. 'Belitung I'	macaque	Female	Palm Oil Plantation	Kembiri	Kembiri	Long -3,065000 Lat 107.798333	PX995893.1	13761	SRR37347545	5570363726	18616432	2090666	0.112302	PZ099892	PZ496628	PZ496629	PZ496630
621965_2	Onchocercidae sp. 'Belitung I'	macaque	Male	Forest Near Residence	Petaling	Petaling	Long -2,8717823 Lat 107.4561918	PX995894.1	13744	SRR37347544	13118446932	82180188	3226834	0.0392654		PZ496631	PZ496632	PZ496633
621978_16	Onchocercidae sp. 'Belitung I'	macaque	Female	Palm Oil Plantation	Kembiri	Kembiri	Long -3,065000 Lat 107.798333	PX995895.1	13746	SRR37347543	13974480730	89503782	8054445	0.08999		PZ496634	PZ496635	PZ496636
622235_1	Onchocercidae sp. 'Belitung I'	macaque	Male	Forest Near Residence	Petaling	Petaling	Long -2,8717823 Lat 107.4561918	PX995896.1	13743	SRR37347542	6621748640	22105838	2645364	0.119668
622235_3	Onchocercidae sp. 'Belitung I'	macaque	Male	Forest Near Residence	Petaling	Petaling	Long -2,8717823 Lat 107.4561918	PX995897.1	13746	SRR37347541	9912214706	18655250	854943	0.0458285		PZ496637	PZ496638	PZ496639
622235_4	Onchocercidae sp. 'Belitung I'	macaque	Male	Forest Near Residence	Petaling	Petaling	Long -2,8717823 Lat 107.4561918	PX995898.1	13738	SRR37347562	12244332696	22496760	2102374	0.0934523		PZ496640	PZ496641	PZ496642
622235_5	Onchocercidae sp. 'Belitung I'	macaque	Male	Forest Near Residence	Petaling	Petaling	Long -2,8717823 Lat 107.4561918	PX995899.1	13759	SRR37347561	12423169244	19145586	1976411	0.103231		PZ496643	PZ496644	PZ496645
623566_2	Onchocercidae sp. 'Belitung I'	macaque	Male	Palm Oil Plantation	Kembiri	Kembiri	Long -3,065000 Lat 107.798333	PX995901.1	13746	SRR37347560	8240233080	20286854	3324303	0.163865	PZ099893	PZ496649	PZ496650	PZ496651
623566_7	Onchocercidae sp. 'Belitung I'	macaque	Male	Palm Oil Plantation	Kembiri	Kembiri	Long -3,065000 Lat 107.798333	PX995902.1	13754	SRR37347559	10266832468	20144664	2219112	0.110159		PZ496652	PZ496653	PZ496654
623566_10	Onchocercidae sp. 'Belitung I'	macaque	Male	Palm Oil Plantation	Kembiri	Kembiri	Long -3,065000 Lat 107.798333	PX995900.1	13748	SRR37347558	11558172992	23680668	2729897	0.11528		PZ496646	PZ496647	PZ496648
7225_3	Dirofilaria sp. 'Sabah'	Feline	Male	Pet	Pitas	Kipahung	Long 6.92017811200003 Lat 117.132975284	PX995906.1	13674	SRR37347554	10837992082	36283814	4923668	0.135699	PZ099894	PZ496622	PZ496623	PZ496624
7225_6	Dirofilaria sp. 'Sabah'	Feline	Male	Pet	Pitas	Kipahung	Long 6.92017811200003 Lat 117.132975284	PX995907.1	13674	SRR37347553	9729744494	27362864	3520186	0.128648
7225_8	Dirofilaria sp. 'Sabah'	Feline	Male	Pet	Pitas	Kipahung	Long 6.92017811200003 Lat 117.132975284	PX995908.1	13674	SRR37347551	9563519768	32242218	2857026	0.0886113
8333_2	Dirofilaria sp. 'Sabah'	Feline	Male	Pet	Beluran	Maidan	Long 6.57609470000006 Lat 117.32021951	PX995909.1	13672	SRR37347550	9951484974	22554818	3558412	0.157767
8333_3	Dirofilaria sp. 'Sabah'	Feline	Male	Pet	Beluran	Maidan	Long 6.57609470000006 Lat 117.32021951	PX995910.1	13672	SRR37347549	9367132490	26207088	2913527	0.111173	PZ099895
8333_4	Dirofilaria sp. 'Sabah'	Feline	Male	Pet	Beluran	Maidan	Long 6.57609470000006 Lat 117.32021951	PX995911.1	13672	SRR37347548	10406742424	28372028	1228109	0.0432859	PZ099896
