# Supplementary material for: Diverse Onchocercidae from Malaysian cats and Indonesian macaques: Morphological and molecular analysis of individual microfilariae using mitochondrial genomes, 28S rRNA, and Wolbachia endosymbiont sequences
Source: PLoS Negl Trop Dis. 2026 Jul 23;20(7):e0014015. doi: 10.1371/journal.pntd.0014015 (PMC13421770; doi:10.1371/journal.pntd.0014015)
Supplement: S3 Table — (XLSX) [file pntd.0014015.s003.xlsx]

## Sheet: Comparator Seq.
Comparator sequences
GenBank Accession number	Species	Genom region
KP760361	Breinlia jittapalapongi	28S rRNA
KP760362	Brugia malayi	28S rRNA
KP760363	Brugia pahangi	28S rRNA
KP760365	Cercopithifilaria bainae	28S rRNA
KP760366	Cercopithifilaria rugosicauda	28S rRNA
KP760368	Dipetalonema caudispina	28S rRNA
KP760370	Dipetalonema gracile	28S rRNA
KP760373	Dipetalonema graciliformis	28S rRNA
KP760374	Dipetalonema robini	28S rRNA
KY990015	Dirofilaria immitis	28S rRNA
KP760376	Dirofilaria repens	28S rRNA
PQ248142	Dirofilaria tenuis	28S rRNA
PV389592	Dirofilaria ursi	28S rRNA
MT802308	Eufilaria acrocephalusi	28S rRNA
MT802310	Eufilaria sp.	28S rRNA
MT802311	Eufilaria sylviae	28S rRNA
KP760378	Foleyella candezei	28S rRNA
KP760382	Litomosoides brasiliensis	28S rRNA
KP760386	Loa loa	28S rRNA
KP760387	Loxodontofilaria caprini	28S rRNA
KP760389	Madathamugadia hiepei	28S rRNA
KP760390	Mansonella ozzardi	28S rRNA
KP760388	Mansonella perforata	28S rRNA
MN432520	Mansonella perstans	28S rRNA
LC817841	Mansonella sp.	28S rRNA
KX853343	Onchocerca armillata	28S rRNA
KX853345	Onchocerca cervipedis	28S rRNA
KP760398	Onchocerca eberhardi	28S rRNA
MG188680	Onchocerca fasciata	28S rRNA
KP760399	Onchocerca gutturosa	28S rRNA
KP760397	Onchocerca japonica	28S rRNA
KX853346	Onchocerca lienalis	28S rRNA
KX853349	Onchocerca lupi	28S rRNA
KP760400	Onchocerca ochengi	28S rRNA
KP760401	Onchocerca skrjabini	28S rRNA
KX853350	Onchocerca suzukii	28S rRNA
KX604238	Onchocercidae sp.	28S rRNA
KX604239	Onchocercidae sp.	28S rRNA
KX604240	Onchocercidae sp.	28S rRNA
LC743585	Onchocercidae sp.	28S rRNA
LC777855	Onchocercidae sp.	28S rRNA
MT802313	Onchocercidae sp.	28S rRNA
OK481079	Pelecitus copsychi	28S rRNA
KP760404	Pelecitus fulicaeatrae	28S rRNA
EF199750	Setaria digitata	28S rRNA
KP760407	Setaria labiatopapillosa	28S rRNA
KP760408	Setaria tundra	28S rRNA
MT802306	Splendidofilaria bartletti	28S rRNA
OK644715	Splendidofilaria mavis	28S rRNA
KP760409	Yatesia hydrochoerus	28S rRNA
HQ186249	Acanthocheilonema viteae	COI
OP006590	Aproctella alessandroi	COI
KP760170	Breinlia jittapalapongi	COI
AF538716	Brugia malayi	COI
AP017680	Brugia pahangi	COI
AP017686	Brugia timori	COI
PQ452779	Cardiofilaria pavlovskyi	COI
MT858751	Cercopithifilaria bainae	COI
CAKAEH010000001	Cercopithifilaria johnstoni	COI
KC610817	Cercopithifilaria rugosicauda	COI
HM773029	Chandlerella quiscali	COI
KP760176	Cruorifilaria tuberocauda	COI
MT502201	Dipetalonema caudispina	COI
KR184815	Deraiophoronema (syn. Dipetalonema) evansi	COI
AM749279	Dipetalonema gracile	COI
KP760182	Dipetalonema graciliformis	COI
KP760183	Dipetalonema robini	COI
PQ131197	Dirofilaria asiatica	COI
AJ537512	Dirofilaria immitis	COI
KR071802	Dirofilaria repens	COI
KX265050	Dirofilaria sp. hongkongensis	COI
MH823370	Dirofilaria sp. Thailand II	COI
MH823371	Dirofilaria sp. Thailand II	COI
MH823372	Dirofilaria sp. Thailand II	COI
MN635457	Dirofilaria striata	COI
PQ219693	Dirofilaria tenuis	COI
PV473791	Dirofilaria ursi	COI
PV382166	Elaeophora elaphi	COI
MT800769	Eufilaria acrocephalusi	COI
MT800770	Eufilaria sylviae	COI
MF471845	Eulimdana clava	COI
KP760187	Foleyella candezei	COI
AJ544879	Foleyella furcata	COI
KP760189	Icosiella neglecta	COI
AJ544871	Litomosa westi	COI
AJ544867	Litomosoides brasiliensis	COI
OY718809	Litomosoides sigmodontis	COI
HQ186250	Loa loa	COI
AM749237	Loxodontofilaria caprini	COI
JQ888272	Madathamugadia hiepei	COI
KX944565	Malayfilaria sofiani	COI
AM749278	Mansonella atelensis	COI
OR198850	Mansonella dunni	COI
PV258725	Mansonella llewellyni	COI
KX932483	Mansonella mariae	COI
OR271611	Mansonella ozzardi	COI
MT361687	Mansonella perstans	COI
OQ633020	Mansonella sp. DEUX	COI
MW934618	Micipsella iberica	COI
MN663147	Neofoleyellides boerewors	COI
PV743300	Ochoterenella casiraghii	COI
KX853322	Onchocerca armillata	COI
KX853324	Onchocerca cervipedis	COI
AM749268	Onchocerca eberhardi	COI
MW940966	Onchocerca fasciata	COI
HQ214004	Onchocerca flexuosa	COI
AJ271617	Onchocerca gutturosa	COI
KX853325	Onchocerca lienalis	COI
MW266120	Onchocerca lupi	COI
AP017694	Onchocerca ochengi	COI
AM749273	Onchocerca skrjabini	COI
KX853333	Onchocerca suzukii	COI
KT599912	Onchocerca volvulus	COI
LC745099	Onchocercidae sp. NH-2021	COI
KP760204	Oswaldofilaria chabaudi	COI
KP760206	Pelecitus fulicaeatrae	COI
AM749281	Piratuba scaffi	COI
JQ888279	Rumenfilaria andersoni	COI
GU138699	Setaria digitata	COI
MH937750	Setaria labiatopapillosa	COI
KC305876	Spirocerca lupi	COI
MT800765	Splendidofilaria bartletti	COI
OK631740	Splendidofilaria mavis	COI
MW648425	Tetrameres grusi	COI
HQ184469	Wuchereria bancrofti	COI
KP760211	Yatesia hydrochoerus	COI
HQ186249	Acanthocheilonema viteae	Mitochondrial genome
AF538716	Brugia malayi	Mitochondrial genome
AP017680	Brugia pahangi	Mitochondrial genome
AP017686	Brugia timori	Mitochondrial genome
CAKAEH010000001	Cercopithifilaria johnstoni	Mitochondrial genome
HM773029	Chandlerella quiscali	Mitochondrial genome
PQ131197	Dirofilaria asiatica	Mitochondrial genome
AJ537512	Dirofilaria immitis	Mitochondrial genome
KR071802	Dirofilaria repens	Mitochondrial genome
KX265050	Dirofilaria sp. hongkongensis	Mitochondrial genome
MH823370	Dirofilaria sp. Thailand II	Mitochondrial genome
MH823371	Dirofilaria sp. Thailand II	Mitochondrial genome
MH823372	Dirofilaria sp. Thailand II	Mitochondrial genome
OY718809	Litomosoides sigmodontis	Mitochondrial genome
HQ186250	Loa loa	Mitochondrial genome
OR271611	Mansonella ozzardi	Mitochondrial genome
MT361687	Mansonella perstans	Mitochondrial genome
OQ633020	Mansonella sp. DEUX	Mitochondrial genome
HQ214004	Onchocerca flexuosa	Mitochondrial genome
MW266120	Onchocerca lupi	Mitochondrial genome
AP017694	Onchocerca ochengi	Mitochondrial genome
KT599912	Onchocerca volvulus	Mitochondrial genome
LC745099	Onchocercidae sp. NH-2021	Mitochondrial genome
GU138699	Setaria digitata	Mitochondrial genome
MH937750	Setaria labiatopapillosa	Mitochondrial genome
KC305876	Spirocerca lupi	Mitochondrial genome
MW648425	Tetrameres grusi	Mitochondrial genome
HQ184469	Wuchereria bancrofti	Mitochondrial genome
NZ_CP046578	Wolbachia endosymbiont of Dirofilaria immitis	coxA
NZ_JABUMP010000001	Wolbachia endosymbiont of Onchocerca gibsoni	coxA
NC_018267	Wolbachia endosymbiont of Onchocerca ochengi	coxA
HG810405	Wolbachia endosymbiont of Onchocerca volvulus	coxA
AE017321	Wolbachia endosymbiont of Brugia malayi	coxA
NZ_CP050521	Wolbachia endosymbiont of Brugia pahangi	coxA
CP046577	Wolbachia endosymbiont of Litomosoides sigmodontis	coxA
NZ_NJBR02000003	Wolbachia endosymbiont of Wuchereria bancrofti	coxA
NZ_JADAKK010000039	Wolbachia endosymbiont of Mansonella ozzardi isolate	coxA
KU255278	Wolbachia endosymbiont of Mansonella perforata	coxA
NZ_CP046580	Wolbachia endosymbiont of Dipetalonema caudispina	coxA
JAOWBY010000083	Wolbachia endosymbiont of Dipetalonema gracile	coxA
JAIXMJ010000009	Wolbachia sp. isolate wTex	coxA
NZ_CP046578	Wolbachia endosymbiont of Dirofilaria immitis	fbpA
NZ_JABUMP010000001	Wolbachia endosymbiont of Onchocerca gibsoni	fbpA
NC_018267	Wolbachia endosymbiont of Onchocerca ochengi	fbpA
HG810405	Wolbachia endosymbiont of Onchocerca volvulus	fbpA
AE017321	Wolbachia endosymbiont of Brugia malayi	fbpA
NZ_CP050521	Wolbachia endosymbiont of Brugia pahangi	fbpA
CP046577	Wolbachia endosymbiont of Litomosoides sigmodontis	fbpA
NZ_NJBR02000077	Wolbachia endosymbiont of Wuchereria bancrofti	fbpA
NZ_JADAKK010000061	Wolbachia endosymbiont of Mansonella ozzardi isolate	fbpA
KU255337	Wolbachia endosymbiont of Mansonella perforata	fbpA
NZ_CP046580	Wolbachia endosymbiont of Dipetalonema caudispina	fbpA
JAOWBY010000010	Wolbachia endosymbiont of Dipetalonema gracile	fbpA
JAIXMJ010000083	Wolbachia sp. isolate wTex	fbpA
NZ_CP046578	Wolbachia endosymbiont of Dirofilaria immitis	gatB
NZ_JABUMP010000001	Wolbachia endosymbiont of Onchocerca gibsoni	gatB
NC_018267	Wolbachia endosymbiont of Onchocerca ochengi	gatB
HG810405	Wolbachia endosymbiont of Onchocerca volvulus	gatB
AE017321	Wolbachia endosymbiont of Brugia malayi	gatB
NZ_CP050521	Wolbachia endosymbiont of Brugia pahangi	gatB
CP046577	Wolbachia endosymbiont of Litomosoides sigmodontis	gatB
NZ_NJBR02000028	Wolbachia endosymbiont of Wuchereria bancrofti	gatB
NZ_JADAKK010000045	Wolbachia endosymbiont of Mansonella ozzardi isolate	gatB
KU255387	Wolbachia endosymbiont of Mansonella perforata	gatB
NZ_CP046580	Wolbachia endosymbiont of Dipetalonema caudispina	gatB
JAOWBY010000009	Wolbachia endosymbiont of Dipetalonema gracile	gatB
JAIXMJ010000005	Wolbachia sp. isolate wTex	gatB
