# Supplementary material for: Diverse Onchocercidae from Malaysian cats and Indonesian macaques: Morphological and molecular analysis of individual microfilariae using mitochondrial genomes, 28S rRNA, and Wolbachia endosymbiont sequences
Source: PLoS Negl Trop Dis. 2026 Jul 23;20(7):e0014015. doi: 10.1371/journal.pntd.0014015 (PMC13421770; doi:10.1371/journal.pntd.0014015)
Supplement: S4 Table — (XLSX) [file pntd.0014015.s004.xlsx]

## Sheet: Tabelle1
Morphometric comparison of microfilaria across different filarial species
	Onchocercidae gen. sp.	Onchocercidae gen. sp.	Dirofilaria sp.	Dirofilaria immitis	Dirofilaria repense	Dirofilaria asiatica	Mansonella dunni	Macacanema formosana	Edesonfilaria malayensis
	‘Belitung I’	‘Belitung II’	‘Sabah’
Host	macaques	macaque	cat	dog	dog	dog	common treeshrew	macaque	macaque
No. of Mf	15	15	13	9	9	171	10	6	36
nuclei in head region	-	-	1-3	-	2-3	2-3	-	-	2
Percent distance from anterior end to:
first nucleus of nuclear column	2.77 - 3.49 | 3.01	1.07 - 2.93 | 1.8	3.11 - 3.68 | 3.41	1.21 - 4.4 | 2.14	0.32 - 2.53 | 0.87	0.97 - 1.15 | 1.06	1.9 - 2.3	1.43 - 2.28 | 1.9	0.3 - 1.8 | 1. 1
nerve ring	16.85 - 19.09 |17.74	17 - 20.94 | 19.65	21.5 - 23.92 | 22.59	19.68 - 23.15 | 21.37	19.55 - 21.35 | 20.45	20.5	20.2 - 30.6	18.57 - 21.20 | 20.08	16.2 - 22.4 |19.6
excretory pore	25.94 - 34.58 | 28.24	25.91 - 32.22 | 29.83	31.83 - 38.38 | 34.14	NA	NA	27.6	NA	25-97 - 30.72 |28.91	24.9 - 31.8 | 29.0
anal pore	71 - 81.4| 76.31	73.2 - 88.3 | 81.32	67.37 - 77.63 | 72.85	NA	NA	NA	77.2 - 84.1	78.83 - 81.27 | 80.30	74.9 - 78.9 | 77.0
Total lenght in μm:
length head to tail	480.3 - 523.3 | 498.9	134.6 - 165.6 | 150.4	289.8 - 313.4 | 299.1	230.2- 292.2 | 259.2	311.3 - 348.6 | 322.7	297.2 - 303.5| 300.3	147-188| 165	137 - 179 | 151.88	85.8 - 123 | 99. 7
midbody width	4.33 - 7.1 | 5.8	3.16 - 4.91 | 4.028	5.27 - 8.4 | 6.69	NA	NA	5.6 - 5.9 | 5.7	3-5	2.7 - 3.4 | 2.97	3.5 - 5.2 | 4. 1
staining method	Giemsa	Giemsa	Giemsa	Giemsa	Giemsa	0.1% methylene blue	Giemsa	Giemsa	Giemsa
Reference	This study	This study	This study	Liotta et al., 2012	Liotta et al., 2012	Colella et al.,2025	Udin etl al., 2023	Hsieh, 1961	Tada et al., 1983
References:
Liotta JL, Sandhu GK, Rishniw M, Bowman DD. Differentiation of the microfilariae of Dirofilaria immitis and Dirofilaria repens in stained blood films. J Parasitol. 2013 Jun;99(3):421-5. doi: 10.1645/12-10.1. Epub 2012 Nov 12. PMID: 23146115.
Colella V, Young ND, Manzanell R, Atapattu U, Sumanam SB, Huggins LG, Koehler AV, Gasser RB. Dirofilaria asiatica sp. nov. (Spirurida: Onchocercidae) - Defined using a combined morphological-molecular approach. Int J Parasitol. 2025 Jul;55(8-9):461-474. doi: 10.1016/j.ijpara.2025.04.006. Epub 2025 Apr 8. PMID: 40209888.
Mat Udin AS, Uni S, Rodrigues J, Martin C, Junker K, Agatsuma T, Low VL, Saijuntha W, Omar H, Zainuri NA, Fukuda M, Matsubayashi M, Kimura D, Takaoka H, Ramli R. Redescription, molecular characterisation and Wolbachia endosymbionts of Mansonella (Tupainema) dunni (Mullin & Orihel, 1972) (Spirurida: Onchocercidae) from the common treeshrew Tupaia glis Diard & Duvaucel (Mammalia: Scandentia) in Pen…
Hsieh, H. C. "Microfilaria sp. found in blood of the Taiwan monkey." J. Formosan Med. Ass. 60.2 (1961): 289-294.
Tada, Mayumi, et al. "Identification of Edesonfilaria malayensis from Cynomolgus Monkeys (Macaca fascicularis), and Description of the Microfilariae." Japanese Journal of Parasitology 32 (1983): 509-515.
