# Supplementary material for: Diverse Onchocercidae from Malaysian cats and Indonesian macaques: Morphological and molecular analysis of individual microfilariae using mitochondrial genomes, 28S rRNA, and Wolbachia endosymbiont sequences
Source: PLoS Negl Trop Dis. 2026 Jul 23;20(7):e0014015. doi: 10.1371/journal.pntd.0014015 (PMC13421770; doi:10.1371/journal.pntd.0014015)
Supplement: S1 Dataset — (ZIP) [file pntd.0014015.s008.zip]

Archive with 21 entries (21 files):
- Wolbachia_gatB.phy
- Wolbachia_fbpA.phy
- Wolbachia_coxA.phy
- __MACOSX/._Wolbachia_coxA.phy
- Wolbachia_concatenated.phy
- __MACOSX/._Wolbachia_concatenated.phy
- Wolbachia_concatenated.nwk
- __MACOSX/._Wolbachia_concatenated.nwk
- S28.phy
- S28.nwk
- __MACOSX/._S28.nwk
- mito_genome.phy
- __MACOSX/._mito_genome.phy
- mito_genome.nwk
- __MACOSX/._mito_genome.nwk
- mito_genome.multifurcated.nwk
- __MACOSX/._mito_genome.multifurcated.nwk
- COI.phy
- __MACOSX/._COI.phy
- COI.nwk
- __MACOSX/._COI.nwk
