# Supplementary material for: Diverse Onchocercidae from Malaysian cats and Indonesian macaques: Morphological and molecular analysis of individual microfilariae using mitochondrial genomes, 28S rRNA, and Wolbachia endosymbiont sequences
Source: PLoS Negl Trop Dis. 2026 Jul 23;20(7):e0014015. doi: 10.1371/journal.pntd.0014015 (PMC13421770; doi:10.1371/journal.pntd.0014015)
Supplement: S1 Dataset — (ZIP) [file pntd.0014015.s008.zip › Wolbachia_gatB.phy]

 24 303
620997_5     atggaaaagggttcacttcgttgcgatgcaaatgtttctgtgcgcctaaaaggcagtgat
621963_6     atggaaaagggttcacttcgttgcgatgcaaatgtttctgtgcgcctaaaaggcagtgat
621965_2     atggaaaagggttcacttcgttgcgatgcaaatgtttctgtgcgcctaaaaggcagtgat
621978_16    atggaaaagggttcacttcgttgcgatgcaaatgtttctgtgcgcctaaaaggcagtgat
622235_3     atggaaaagggttcacttcgttgcgatgcaaatgtttctgtgcgcctaaaaggcagtgat
622235_4     atggaaaagggttcacttcgttgcgatgcaaatgtttctgtgcgcctaaaaggcagtgat
622235_5     atggaaaagggttcacttcgttgcgatgcaaatgtttctgtgcgcctaaaaggcagtgat
623566_10    atggaaaagggttcacttcgttgcgatgcaaatgtttctgtgcgcctaaaaggcagtgat
623566_2     atggaaaagggttcacttcgttgcgatgcaaatgtttctgtgcgcctaaaaggcagtgat
623566_7     atggaaaagggttcacttcgttgcgatgcaaatgtttctgtgcgcctaaaaggcagtgat
7225_3       atggaaaatgggtcacttcgttgcgatgcaaatgtttccgtacgcccaagaggcagtagt
wBmal        atggaaaaggggtcgcttcgttgtgatgcaaatgtttctgttcgcccaaaaggcagtagc
wBpah        atggaaaaggggtcgcttcgttgtgatgcaaatgtttctgttcgcccaaaaggcagtagc
wDcau        atggaaaagggatcacttcgttgtgatgcaaatgtctctgtacgcaaaaaaggtagtaat
wDgra        atggaaaagggatcacttcgttgtgatgcaaatgtctctgtacgcaaaaaaggtagtaat
wDimm        atggaaagtgggtcacttcgttgtgatgcaaatgtttctgtacgtccaagaggcagtgat
wLsig        atggaaaaagggtcacttcgttgtgatgcaaatgtttctgtttgtccaaaaggtagtagc
wMozz        atggaaaagggatcacttcgttgtgatgcaaatgtttctgtgcacccaaaaggcagcagc
wMper        atggaaaagggatcacttcgttgtgatgcaaatgtttctgtgaacccaaaaggcagcagc
wOgib        atggaaaagggttcacttcgttgtgatgcaaatgtttctgtgcgcccaaaaggtagtagc
wOoch        atggaaaagggttcacttcgttgtgatgcaaatgtttctgtgcgcccaaaaggtagtagc
wOvol        atggaaaagggttcacttcgttgtgatgcaaatgtttctgtgcgcccaaaaggtagtagc
wTex         atggaaaaaggttcactacgttgcgatgcaaatgtttcagtgtgtaaaaagggtagtaac
wWban        atggaaaaggggtcgcttcgttgtgatgtaaatgtttctgttcgcccaaaaggcagtagt

atatttggcactcggtgtgaaataaaaaacctaaattcaatacgttgtattattcaggct
atatttggcactcggtgtgaaataaaaaacctaaattcaatacgttgtattattcaggct
atatttggcactcggtgtgaaataaaaaacctaaattcaatacgttgtattattcaggct
atatttggcactcggtgtgaaataaaaaacctaaattcaatacgttgtattattcaggct
atatttggcactcggtgtgaaataaaaaacctaaattcaatacgttgtattattcaggct
atatttggcactcggtgtgaaataaaaaacctaaattcaatacgttgtattattcaggct
atatttggcactcggtgtgaaataaaaaacctaaattcaatacgttgtattattcaggct
atatttggcactcggtgtgaaataaaaaacctaaattcaatacgttgtattattcaggct
atatttggcactcggtgtgaaataaaaaacctaaattcaatacgttgtattattcaggct
atatttggcactcggtgtgaaataaaaaacctaaattcaatacgttgtattattcaggct
gcatttggcactcgttgtgaaataaaaaacctaaattcaatacgttgcattactcaagct
acattcggcacccgctgcgagataaaaaacctaaactcaatatgttatattatgcaagct
acattcggcacccgctgcgagataaaaaacctaaactcaatatgttatattatgcaagct
acatttggtactcgctgtgaaatcaaaaatctaaactcaatacgctatatcattcaagct
acatttggtactcgctgtgaaatcaaaaatctaaactcaatacgctatatcattcaagct
gcatttggcactcgttgtgaaataaaaaacctgaattcaatacgttgtattattcaagct
acatttggtatccgctgcgagataaaaaacctgaactcaatacgttatattgtacaagct
acatttggcactcgttgtgaaataaaaaacctaaattcaatacgttatattatgcaggct
acatttggcactcgttgtgaaataaaaaacctaaattcaatacgttatattatgcaggct
acatttggcactcgttgtgaaataaaaaacttaaattcaatacgctacattattcaagct
acatttggcactcgttgtgaaataaaaaacttaaattcaatacgttacattattcaagct
acatttggcactcgttgtgaagtaaaaaacttaaattcaatacgttacattattcaagct
gaattaggtactcgttgtgaaattaagaatcttaattcgattcgttatattgtacaagcc
acattcggcacccgctgcgagataaaaaacctaaactcaatatgttatattgtgcaagct

atagactatgaaatacaaaggcaaattgaaattttagaaaatggaggagaggtaagtcaa
atagactatgaaatacaaaggcaaattgaaattttagaaaatggaggagaggtaagtcaa
atagactatgaaatacaaaggcaaattgaaattttagaaaatggaggagaggtaagtcaa
atagactatgaaatacaaaggcaaattgaaattttagaaaatggaggagaggtaagtcaa
atagactatgaaatacaaaggcaaattgaaattttagaaaatggaggagaggtaagtcaa
atagactatgaaatacaaaggcaaattgaaattttagaaaatggaggagaggtaagtcaa
atagactatgaaatacaaaggcaaattgaaattttagaaaatggaggagaggtaagtcaa
atagactatgaaatacaaaggcaaattgaaattttagaaaatggaggagaggtaagtcaa
atagactatgaaatacaaaggcaaattgaaattttagaaaatggaggagaggtaagtcaa
atagactatgaaatacaaaggcaaattgaaattttagaaaatggaggagaggtaagtcaa
atagactatgaaatacaaaggcaaattgagattttagagaatggaggggaagtaagtcaa
atagattatgaaatacaaaggcaaattgaaattttggaaagtggcgagaaaataagtcaa
atagattatgaaatacaaaggcaaattgaaattttggaaagtggcgagaaaataagtcaa
atagactatgaaatacaaaggcaaattaaaattttagagaatggagggaaaataagtcaa
atagactatgaaatacaaaggcaaattaaaattttagagaatggagggaaaataagtcaa
atagactatgaaatacaaagacaaattgagattttagagagtggaggaagggtaaatcaa
atagattatgaaatacaaaggcaaattggaattttggaaagtggaggaaaaataagtcaa
atagattatgaaatacaaaggcagattgaaattttggagagtgggagagaaataagtcaa
atagattatgaaatacaaaggcagattgagattttggagagtgggggagaagtaagtcaa
atagagtatgaaatacaaaggcaaattaaagttttagagaatggtgaagaggtaaatcaa
atagagtatgaaatacaaaggcaaattgaagttttagagaatggtgaagaggtaaatcaa
atagagtatgaaatacaaaggcaaattgaagttttagagaatggtgaagaggtaaatcaa
atagattatgagataaataggcaaattaaaattttagaaaatggagaaatattaaatcaa
atagattatgaaatacaaaggcaaattgaaatcttggaaagtggcgagaaaataagtcaa

gataccttattatttgatgttgctttaggaaaaacgaaggtgatacggaacaaagaggat
gataccttattatttgatgttgctttaggaaaaacgaaggtgatacggaacaaagaggat
gataccttattatttgatgttgctttaggaaaaacgaaggtgatacggaacaaagaggat
gataccttattatttgatgttgctttaggaaaaacgaaggtgatacggaacaaagaggat
gataccttattatttgatgttgctttaggaaaaacgaaggtgatacggaacaaagaggat
gataccttattatttgatgttgctttaggaaaaacgaaggtgatacggaacaaagaggat
gataccttattatttgatgttgctttaggaaaaacgaaggtgatacggaacaaagaggat
gataccttattatttgatgttgctttaggaaaaacgaaggtgatacggaacaaagaggat
gataccttattatttgatgttgctttaggaaaaacgaaggtgatacggaacaaagaggat
gataccttattatttgatgttgctttaggaaaaacgaaggtgatacggaacaaagaggat
gataccttattgtttgatgttgctttaggaaaaacaaaggtaatgcggaataaggaggat
gataccttgttgtttgatgtttctttaggaaaaacaaaagtaatgcgaaacaaagaggat
gataccttgttgtttgatgtttctttaggaaaaacaaaagtaatgcgaaacaaagaggat
aataccttattattcgatgttgatctgggaaaaacaaaagtgatacgaaataaagagaat
aataccttattattcgatgttgatctgggaaaaacaaaagtgatacgaaataaagagaat
gataccttgttatttgatgttgctttaagagaaacaaaggtaatgcggaacaaagaggat
gatactttattgtttgatgttgcctcaggtaaaacaaaagtgatgcggaataaagagaat
gataccttactgtttgatgttgctttgggaaaaacaaaggtaatgcgaaataaagaagat
gataccttattgtttgatgttgctttgggaaaaacaaaggtgatacgaaataaagaagat
gatgccttattgtttgatatcgctttaggaaaaacaaaagtgatgcggaataaagaggat
gatgccttattgtttgatatcgctttaggaaaaacaaaagtgatgcggaataaagaggat
gatgccttattgtttgatatcgctttaggaaaaacaaaagtgatgcggaataaagaggat
gatacgctactgtttgacgtttcttctggaaagacaaaagtaatgcgcaataaagaggat
gataccttgttgtttgatgtttctttaggaaaaacaaaagtagtgcgaaacaaagaggat

gcaagtgattatagatattttcctgaacctgatttattgcctattgagataagccaggac
gcaagtgattatagatattttcctgaacctgatttattgcctattgagataagccaggac
gcaagtgattatagatattttcctgaacctgatttattgcctattgagataagccaggac
gcaagtgattatagatattttcctgaacctgatttattgcctattgagataagccaggac
gcaagtgattatagatattttcctgaacctgatttattgcctattgagataagccaggac
gcaagtgattatagatattttcctgaacctgatttattgcctattgagataagccaggac
gcaagtgattatagatattttcctgaacctgatttattgcctattgagataagccaggac
gcaagtgattatagatattttcctgaacctgatttattgcctattgagataagccaggac
gcaagtgattatagatattttcctgaacctgatttattgcctattgagataagccaggac
gcaagtgattatagatattttcctgaacctgatttattgcctattgagataagccaggac
gcaagtgactatagatatttccccgaacctgatttattacctgttgaggtaagccaagac
gcgagtgattataggtattttcctgaacctgatttactgcctgttgagataagccaggat
gcgagtgattataggtattttcctgaacctgatttactgcctgttgagataagccaggat
gcaagcgactacagatattttcctgaacctgatctactgcccattgaaataagtcaagat
gcaagcgactacagatattttcctgaacctgatctactgcccattgaaataagtcaagat
gcaagtgactatagatattttcctgagcctgatttattgcctgttgagataagccaggac
gtaagtgattatagatattttccagaaccagatttactacctattgagataactcaggat
gcaagcgattacagatattttcctgagcctgatttgttacctgttgaaataagccaggac
gcaagcgattatagatattttcctgagcctgatttgttacctgttgaaataagccaggac
gcaagcgactacaggtatttccctgaacctgatttattgcctattgaagtaagccaggat
gcaagcgactataggtatttccctgaacctgatttattgcctatcgaagtaagccaggat
gcaagcgactacaggtatttccctgaacctgatttattgcctatcgaagtaagccaggat
gcaagtgattatcggtattttccagagcctgacttattacctgttatgattactcaagac
gcgagtgattataggtattttcctgaacctgatttactgcctgttgagataagccaggat

aga
aga
aga
aga
aga
aga
aga
aga
aga
aga
aga
aaa
aaa
aaa
aaa
aga
aaa
aaa
aaa
aaa
aaa
aaa
aag
gaa
