# Supplementary material for: Diverse Onchocercidae from Malaysian cats and Indonesian macaques: Morphological and molecular analysis of individual microfilariae using mitochondrial genomes, 28S rRNA, and Wolbachia endosymbiont sequences
Source: PLoS Negl Trop Dis. 2026 Jul 23;20(7):e0014015. doi: 10.1371/journal.pntd.0014015 (PMC13421770; doi:10.1371/journal.pntd.0014015)
Supplement: S1 Dataset — (ZIP) [file pntd.0014015.s008.zip › Wolbachia_fbpA.phy]

 24 423
620997_5     gctggaatgctaccacttatcttgaaacttaatagctccaactctttgcattctagaagc
621963_6     gctggaatgctaccacttatcttgaaacttaatagctccaactctttgcattctagaagc
621965_2     gctggaatgctaccacttatcttgaaacttaatagctccaactctttgcattctagaagc
621978_16    gctggaatgctaccacttatcttgaaacttaatagctccaactctttgcattctagaagc
622235_3     gctggaatgctaccacttatcttgaaacttaatagctccaactctttgcattctagaagc
622235_4     gctggaatgctaccacttatcttgaaacttaatagctccaactctttgcattctagaagc
622235_5     gctggaatgctaccacttatcttgaaacttaatagctccaactctttgcattctagaagc
623566_10    gctggaatgctaccacttatcttgaaacttaatagctccaactctttgcattctagaagc
623566_2     gctggaatgctaccacttatcttgaaacttaatagctccaactctttgcattctagaagc
623566_7     gctggaatgctaccacttatcttgaaacttaatagctccaactctttgcattctagaagc
7225_3       gctggaatgctgccacttatcttgaaacttaatagctccaactctttacattctagaagc
wBmal        gctggaatgcttccacacattttgaaacttaatagttccaactctttgcattcaaaaagt
wBpah        gctggaatgcttccacacattttgaaacttaatagttccaactctttgcattcaaaaagt
wDcau        gctgggatgttaccactaatcttaaaacttaatagttccaactctttgcattctaaaaat
wDgra        gctgggatgttaccactaatcttaaaacttaatagttccaactctttgcattctaaaaat
wDimm        gctggaatgctgccacttatcttgaaacttaacagctccaactctttacattctagaagc
wLsig        gctggaatgctcccatacattttgaaacttaatagttctaactctttgcatttgaaaagt
wMozz        gctggaacgcttccacttattctaaaacttaatagctccaattctttgcattcaaaaagt
wMper        gctggaatgcttccacttattctaaaacttaatagctctaattctttgcattcaaaaagt
wOgib        gccggaatgctgccacttatcctaaaactcaatagctcgaactctttacattctaaaagt
wOoch        gccggaatgctgccacttatcctaaaactcaatagctcgaactctttacattctaaaagt
wOvol        gccggaatgctgccacttatcctaaaactcaatagctcgaactctttacattctaaaagt
wTex         gcaggggtgttgcctttaattttgaaacttaatagtgctaattctttacattctaaagat
wWban        gctggaatgctcccacacattttgaaacttaatagttccaactctctgcattcaaaaagt

ctagcttccgaccaagcaatcactgcttctgtaaaagatgcgctacgcttaggctgcaca
ctagcttccgaccaagcaatcactgcttctgtaaaagatgcgctacgcttaggctgcaca
ctagcttccgaccaagcaatcactgcttctgtaaaagatgcgctacgcttaggctgcaca
ctagcttccgaccaagcaatcactgcttctgtaaaagatgcgctacgcttaggctgcaca
ctagcttccgaccaagcaatcactgcttctgtaaaagatgcgctacgcttaggctgcaca
ctagcttccgaccaagcaatcactgcttctgtaaaagatgcgctacgcttaggctgcaca
ctagcttccgaccaagcaatcactgcttctgtaaaagatgcgctacgcttaggctgcaca
ctagcttccgaccaagcaatcactgcttctgtaaaagatgcgctacgcttaggctgcaca
ctagcttccgaccaagcaatcactgcttctgtaaaagatgcgctacgcttaggctgcaca
ctagcttccgaccaagcaatcactgcttctgtaaaagatgcgctacgcttaggctgcaca
ctagcttccgatcaggcaattactgcctctataaaagatgcgctacgtctgggctgcaca
ttgacttccgatcaagcagtcactgcttctgtaaaagatgcactacgtttgggctgtaca
ttgacttccgatcaagcagtcactgcttctgtaaaagatgcactacgtttgggctgtaca
ctagcctttgatcaggcaatcaccgcttctgtgaaagatgcattacacttaggctgcaca
ctagcctttgatcaggcaatcaccgcttctgtgaaagatgcattacgcttaggctgcaca
ctatcttctgaccaggcaatcactgcttctgtaaaagatgcgctacgtttaggctgcaca
ttgacttctgatcaagcagtcactgcttctgtaaaagatgcactgcgtttgggctgtaca
ctaacttctgatcaggcaataaccgcctctgtgaaagatgcgctgcgtttgggctgcaca
ctagcttctgatcaggcaataaccgcctctgtaaaagatgcgttgcgtttgggctgcaca
ttaacttctgatcaggcgatcactgcttcngtaaaagatgcactgcgtttaggctgtaca
ttaacttccgatcaggcaatcactgcttctgtaaaagatgcactgcgtttaggctgtaca
ttaacttccgatcaggcaatcactgcttctgtaaaagatgcactgcgtttaggctgtaca
ttaacatttgaccaagcaataacagcttctgtaagagatgcgttacgtttaggttgtgtt
ttgacttccgatcaagcagttactgcttctgtaaaagatgcactgcgtttgggctgcaca

gctattgggttcaccatatatcctggttctgctaagtgctttgacatgatagaagaagcc
gctattgggttcaccatatatcctggttctgctaagtgctttgacatgatagaagaagcc
gctattgggttcaccatatatcctggttctgctaagtgctttgacatgatagaagaagcc
gctattgggttcaccatatatcctggttctgctaagtgctttgacatgatagaagaagcc
gctattgggttcaccatatatcctggttctgctaagtgctttgacatgatagaagaagcc
gctattgggttcaccatatatcctggttctgctaagtgctttgacatgatagaagaagcc
gctattgggttcaccatatatcctggttctgctaagtgctttgacatgatagaagaagcc
gctattgggttcaccatatatcctggttctgctaagtgctttgacatgatagaagaagcc
gctattgggttcaccatatatcctggttctgctaagtgctttgacatgatagaagaagcc
gctattgggttcaccatatatcctggttctgctaagtgctttgacatgatagaagaagcc
gctgttgggttcacaatatatcctggttctgctaaatgctttgatatgatagaagaggcc
gctgttggatttactatatatcctggttctgctaagtgttttgatatgatagaagaagct
gctgttggatttactatatatcctggttctgctaagtgttttgatatgatagaagaagct
gctattgggtttaccatataccctggttctgctaaatgccttgatatgatagaagaagcc
gctattgggtttaccatatatcctggttctgctaaatgccttgatatgatagaagaagcc
gccgttgggttcactatatatcctggttctgctaagtgctttgacatgatagaagaagcc
gctattgggtttactatatatcctggttctgctaagtgctttgatatgatagaagaagct
gccgttggatttaccatatatcctggttctgctaagtgttttgatatgatagaagaggct
gccattggatttaccatatatcctggttctgctaagtgttttgatatgatagaagaggct
gctgttggattcaccatatatcccggttctgctaagtgctttgatatgatagaagaagcc
gctgttggattcaccatatatcctggttctgctaagtgctttgatatgatagaagaagcc
gctgttggattcaccatatatcctggttctgctaagtgctttgatatgatagaagaagcc
gcggtaggatttaccatatatccaggctctgccaagtgctttgatatgatagaggaagca
gctgttggatttactatatatcctggttctgctaagtgttttgatatgatagaagaagct

tgtgaaattatatctgaggctaagtcttgtggacttgcagtagtactatggtcctatcca
tgtgaaattatatctgaggctaagtcttgtggacttgcagtagtactatggtcctatcca
tgtgaaattatatctgaggctaagtcttgtggacttgcagtagtactatggtcctatcca
tgtgaaattatatctgaggctaagtcttgtggacttgcagtagtactatggtcctatcca
tgtgaaattatatctgaggctaagtcttgtggacttgcagtagtactatggtcctatcca
tgtgaaattatatctgaggctaagtcttgtggacttgcagtagtactatggtcctatcca
tgtgaaattatatctgaggctaagtcttgtggacttgcagtagtactatggtcctatcca
tgtgaaattatatctgaggctaagtcttgtggacttgcagtagtactatggtcctatcca
tgtgaaattatatctgaggctaagtcttgtggacttgcagtagtactatggtcctatcca
tgtgaaattatatctgaggctaagtcttgtggacttgcagtagtactatggtcctatcca
tgtgaaatcatagctgaagctaaatcttgtgggctcgcagtagtactatggtcctatcca
cgtaaaatcattgctgaagctaagtcttatgggcttgcagttgtattatggtcttatcca
cgtaaaatcattgctgaagctaagtcttatgggcttgcagttgtattatggtcttatcca
tgtgaaatcataaccgaagctaaatcttatggacttgcagcagtactatggtcttatcca
tgtgaaatcataaccgaagccaaatcttatggacttgcagcagtactatggtcttatcca
tgtgaaatcatagctgaagccaagtcttgtgggctcgcagtagtactatggtcctatcca
cgtgaaattattgctgaagctaaatcttgtgggcttgcagttgtactatggtcttaccca
cgtgaaatcatagctgaggctaagtcctacgggcttgcagtagtgctatggtcttaccca
cgtgaaatcatagctgaggctaagtcctgcgggcttgcagtggtgctatggtcttaccca
tgtgaaatcatatctgaggctaaatcttgtggactcgcagtagtactatggtcttatcca
tgtgaaatcatatctgaggctaaatcttgtggactcgcagtagtactatggtcttatcca
tgtgaaatcatatctgaggctaaatcttgtggactcgcagtagtactatggtcttatcca
cgtgaaattattgcagaagcgaagtcttacggacttgtagtagtgttgtggtcttatcca
cgtaaaatcatcgctgaagctaagtcttgtgggcttgcagttatattatggtcttatcca

cgcggtgaagggatttctaaaggaggtgaaacagcagtcgatgttatttcctatgctgca
cgcggtgaagggatttctaaaggaggtgaaacagcagtcgatgttatttcctatgctgca
cgcggtgaagggatttctaaaggaggtgaaacagcagtcgatgttatttcctatgctgca
cgcggtgaagggatttctaaaggaggtgaaacagcagtcgatgttatttcctatgctgca
cgcggtgaagggatttctaaaggaggtgaaacagcagtcgatgttatttcctatgctgca
cgcggtgaagggatttctaaaggaggtgaaacagcagtcgatgttatttcctatgctgca
cgcggtgaagggatttctaaagaaggtgaaacagcagtcgatgttatttcctatgctgca
cgcggtgaagggatttctaaaggaggtgaaacagcagtcgatgttatttcctatgctgca
cgcggtgaagggatttctaaaggaggtgaaacagcagtcgatgttatttcctatgctgca
cgcggtgaagggatttctaaaggaggtgaaacagcagtcgatgttatttcctatgctgca
cgtggtgaagggatttctaaagaaggtgaaacagcagttgatgttatttcctacgctgca
cgtggtgaaggcatttccaaagaaggtgagacggcagttgatgttattgcttatgctgca
cgtggtgaaggcatttccaaagaaggtgagacggcagttgatgttattgcttatgctgca
cgcggtgaaggaatttctaaagaaggtgaaacagcagttgatattatctcttatgccgca
cgcggtgaaggaatttctaaagaaggtgaaacagcagtcgatattatctcttatgccgca
cgcggtgaagggatttctaaagtaggtgaaacagcagttgatgttatttcttacgctgca
cgtggtgaaggcatttccaaagagagtgaaacggcagttgatattattgcttatgctgca
cgaggtgagggaatttccaaagaaggtgaaacagcagttgatgttattgcttacgctgcg
cgaggtgagggaatttccaaagaagctgaaacagcagttgatgttattgcttatgctgcg
cgcggtgaaggaatttccaaagaaggtgaaacagcagttgacgttatttcctatgctgca
cgcggtgaaggaatttccaaagaaggtgaaacagcagttgacgttatttcctacgctgca
cgcggtgaaggaatttccaaagaaggtgaaacagcagttgacgttatttcctacgctgca
cgtggtgaaggaatttcaaaaggtggtgaaactgctgttgatatagttgcttatgctgca
cgcggtgaaggcatttccaaagaaggtgagacagcagttgatgttattgcttatgctgca

cacgtagcagctttgcttggtgctaatataataaaagtaaaacttccaactattcactta
cacgtagcagctttgcttggtgctaatataataaaagtaaaacttccaactattcactta
cacgtagcagctttgcttggtgctaatataataaaagtaaaacttccaactattcactta
cacgtagcagctttgcttggtgctaatataataaaagtaaaacttccaactattcactta
cacgtagcagctttgcttggtgctaatataataaaagtaaaacttccaactattcactta
cacgtagcagctttgcttggtgctaatataataaaagtaaaacttccaactattcactta
cacgtagcagctttgcttggtgctaatataataaaagtaaaacttccaactattcactta
cacgtagcagctttgcttggtgctaatataataaaagtaaaacttccaactattcactta
cacgtagcagctttgcttggtgctaatataataaaagtaaaacttccaactattcactta
cacgtagcagctttgcttggtgctaatataataaaagtaaaacttccaactattcactta
cacgtagcagctttgcttggtgctaacataataaaagtcaaactcccaactgttcactta
catatagcagctttgcttggtgctaatataataaaagtaaaacttccaactaaccacttg
catatagcagctttgcttggtgctaatataataaaagtaaaacttccaactaaccacttg
cacatggcagctttacttggtgccaatataataaaagtaaaacttccaactattcactta
cacatagcagctttacttggtgccaatataataaaagtaaaacttccaaccattcactta
catgtagcagctttgctcggtgctaacataataaaagtaaaactcccaactactcactta
cacatagcagctttgcttggtgctaatataataaaagtaaaacttccaactgaacgcttg
cacgtagcagctttgcttggtgctaacataataaaagtaaaactccctactaaccaattg
cacatagcagctttgcttggtgctaacataataaaagtaaaactccctactaaccaattg
cacgtagcagctttgcttggtgccaacataataaaagtaaaacttccaactatccactta
cacgtagcagctttgcttggtgcgaacataataaaagtaaaacttccaactatccactta
cacgtagcagctttgcttggtgcaaacataataaaagtaaaacttccaactatccactta
catattgctgctttgcttggtgcaaatataatcaaagtaaaacttccatctcaacattta
catatagcagctttgcttggtgctaatataataaaagtaaaacttccaactaaccacttg

gaaaaagaaaaaattgaaaatattaaatccttatctaaaaggattcaatttatcaaaaaa
gaaaaagaaaaaattgaaaatattaaatccttatctaaaaggattcaatttatcaaaaaa
gaaaaagaaaaaattgaaaatattaaatccttatctaaaaggattcaatttatcaaaaaa
gaaaaagaaaaaattgaaaatattaaatccttatctaaaaggattcaatttatcaaaaaa
gaaaaagaaaaaattgaaaatattaaatccttatctaaaaggattcaatttatcaaaaaa
gaaaaagaaaaaattgaaaatattaaatccttatctaaaaggattcaatttatcaaaaaa
gaaaaagaaaaaattgaaaatattaaatccttatctaaaaggattcaatttatcaaaaaa
gaaaaagaaaaaattgaaaatattaaatccttatctaaaaggattcaatttatcaaaaaa
gaaaaagaaaaaattgaaaatattaaatccttatctaaaaggattcaatttatcaaaaaa
gaaaaagaaaaaattgaaaatattaaatccttatctaaaaggattcaatttatcaaaaaa
gaaaaagaaaaaattggaaatatcgaatccttatctaagaggattgaatatgtcagaaaa
gaaaaagaaaaaattggaaatattaagtcattatccaaaaggattgaatatgtcaaaaaa
gaaaaagagaaaattgaaaatattaagtcattatccaaaaggattgaatatgtcaaaaaa
gaaaaagaaaaaatcgaaaatattaagtccttatctaaaagaattgaatacattaaaaaa
gaaaaagaaaaaatcgaaaatattaagtccttatctaaaagaattgaatacattaaaaaa
gaaaaagagaaaattgaaaatattcaatccttatctaaaaggattgaatacgtcagaaaa
gaaaaagaaaaaattgaaagtattaagtcattatctaaaagaattgaatatgttagaaag
gaaaaagaaaaaatgaaaaatattgagtcgttattcaaaagaattgaatatgtcaagaaa
gaaaaagaaaaaatgggaaatattgagtcgttattcaaaagaattgaatatgtcaagaaa
gaaaaagaaaaaattgaaaatattgattccttatctaaaaggattaaatatgtcagaaaa
gaaaaagaaaaaattgaaaatattgattccttatctaaaaggattaaatatgtcagaaaa
gaaaaagaaaaaattgaaaatattgattccttatctaaaaggattaaatatgtcagaaaa
gcaagggaaaaaattggcaatatagattctttgtcacagaggattgcttacattaaaaaa
gaaaaagaaaaaattggaaatattgagtcattatccaaaaggattgaatatgtcagaaaa

tcc
tcc
tcc
tcc
tcc
tcc
tcc
tcc
tcc
tcc
tct
tct
tct
tct
tct
tct
tct
tct
tct
tct
tct
tct
tct
tct
