# Supplementary material for: Diverse Onchocercidae from Malaysian cats and Indonesian macaques: Morphological and molecular analysis of individual microfilariae using mitochondrial genomes, 28S rRNA, and Wolbachia endosymbiont sequences
Source: PLoS Negl Trop Dis. 2026 Jul 23;20(7):e0014015. doi: 10.1371/journal.pntd.0014015 (PMC13421770; doi:10.1371/journal.pntd.0014015)
Supplement: S1 Dataset — (ZIP) [file pntd.0014015.s008.zip › Wolbachia_coxA.phy]

 24 390
620997_5     ggcatgtcattaactaagatgccactatttgtttggtctgttttattaacctcgtttatg
621963_6     ggcatgtcattaactaagatgccactatttgtttggtctgttttattaacctcgtttatg
621965_2     ggcatgtcattaactaagatgccactatttgtttggtctgttttattaacctcgtttatg
621978_16    ggcatgtcattaactaagatgccactatttgtttggtctgttttattaacctcgtttatg
622235_3     ggcatgtcattaactaagatgccactatttgtttggtctgttttattaacctcgtttatg
622235_4     ggcatgtcattaactaagatgccactatttgtttggtctgttttattaacctcgtttatg
622235_5     ggcatgtcattaactaagatgccactatttgtttggtctgttttattaacctcgtttatg
623566_10    ggcatgtcattaactaagatgccactatttgtttggtctgttttattaacctcgtttatg
623566_2     ggcatgtcattaactaagatgccactatttgtttggtctgttttattaacctcgtttatg
623566_7     ggcatgtcattaactaagatgccactatttgtttggtctgttttattaacctcgtttatg
7225_3       ggcatgtcattaaccaagatgccactatttgtttggtctgttttattgacttcgtttatg
wBmal        ggaatgtcattaactaagatgccattgtttgtttggtctatcttgttaacgtcattcatg
wBpah        ggaatgtcattaactaagatgccattgtttgtttggtctatcttgttaacgtcattcatg
wDcau        ggtatgtcattaactaagatgccattgtttgtctggtctgttttattgacatcatttatg
wDgra        ggtatgtcattaactaagatgccattgtttgtctggtctgttttattgacatcatttatg
wDimm        ggtatgtcattaactaagatgccactatttgtttggtctattttgttgacttcatttatg
wLsig        ggaatgtcattgactaagatgccactgtttgtttggtctgttttactaacgtcattcatg
wMozz        ggcatgtcattaactaagatgccactatttgtttggtctgttttgttaacatcattcatg
wMper        ggcatgtcattaactaagatgccactatttgcttggtctgttttgttaacgtcattcatg
wOgib        ggcatgtcattaaccaagatgccactatttgtttggtctattttattgacgtcgtttatg
wOoch        ggcatgtcattaaccaagatgccactatttgtttggtctattttattgacgtcgtttatg
wOvol        ggcatgtcattaaccaagatgccactatttgtttggtctattttattgacgtcgtttatg
wTex         ggaatgcatcttactaaaatgccgttatttgtatggtcaattttattaacagcatttatg
wWban        ggaatgtcattaactaagatgccgttgtttgtttggtctatcttgttaacgtcattcatg

ttaataattgccttaccggtacttgcaggtgcaataactatgctattcaccgaccgtaat
ttaataattgccttaccggtacttgcaggtgcaataactatgctattcaccgaccgtaat
ttaataattgccttaccggtacttgcaggtgcaataactatgctattcaccgaccgtaat
ttaataattgccttaccggtacttgcaggtgcaataactatgctattcaccgaccgtaat
ttaataattgccttaccggtacttgcaggtgcaataactatgctattcaccgaccgtaat
ttaataattgccttaccggtacttgcaggtgcaataactatgctattcaccgaccgtaat
ttaataattgccttaccggtacttgcaggtgcaataactatgctattcaccgaccgtaat
ttaataattgccttaccggtacttgcaggtgcaataactatgctattcaccgaccgtaat
ttaataattgccttaccggtacttgcaggtgcaataactatgctattcaccgaccgtaat
ttaataattgccttaccggtacttgcaggtgcaataactatgctattcaccgaccgtaat
ttaattgttgctttaccagtacttgctggtgctataactatgctactcactgaccgtaat
ctaattgtcgccttaccagtgcttgctggtgctatcactatgctgcttactgatcgcaat
ctaattgtcgccttaccagtgcttgctggtgctatcactatgctgcttactgatcgcaat
ttaattgttgctttaccagtacttgctggtgctataactatgttacttactgatcgtaac
ttaattgttgctttaccagtacttgctggtgctataactatgttacttactgatcgtaat
ttaattattgctttaccagtacttgctggtgctataactatgctacttactgaccgtaat
ctaattgttgccttgccagtgcttgctggtgctattactatgctgcttactgatcgtaat
ctaattgtcgctttaccggtacttgctggtgctataactatgctgcttactgatcgcaat
ctaattgtcgctttaccggtactcgctggtgctataactatgctgcttactgatcgcaat
ttaattgttgctttacctgtacttgctggtgctataactatgctacttgctgatcgtaat
ttaattattgctttacctgtacttgctggtgctataactatgctacttgctgatcgtaat
ttaattattgctttacctgtacttgctggtgctataactatgctacttgctgatcgtaat
ttgattgttgccttacctgtacttgctggtgcaataactatgctacttactgaccgtaat
ctaattgtcgccttaccagtacttgctggtgctatcactatgctgcttactgaccgcaat

attggtacttccttttttaatcccgctggtggtggtgatcctgtattatttcaacatcta
attggtacttccttttttaatcccgctggtggtggtgatcctgtattatttcaacatcta
attggtacttccttttttaatcccgctggtggtggtgatcctgtattatttcaacatcta
attggtacttccttttttaatcccgctggtggtggtgatcctgtattatttcaacatcta
attggtacttccttttttaatcccgctggtggtggtgatcctgtattatttcaacatcta
attggtacttccttttttaatcccgctggtggtggtgatcctgtattatttcaacatcta
attggtacttccttttttaatcccgctggtggtggtgatcctgtattatttcaacatcta
attggtacttccttttttaattccgctggtggtggtgatcctgtattatttcaacatcta
attggtacttccttttttaatcccgctggtggtggtgatcctgtattatttcaacatcta
attggtacttccttttttaatcccgctggtggtggtgatcctgtattatttcaacatcta
attggcacttccttctttgatcccgctggtggtggtgatcctgtattgtttcaacattta
attggtacttccttttttgatcctgctggtggcggtgatcctgtgttatttcagcatcta
attggtacttccttttttgatcctgctggtggtggtgatcctgtgttatttcagcatcta
attggtacttctttttttgatcctgctggtggtggagaccctgtattatttcaacatcta
attggtacttctttttttgatcctgctggtggtggagaccctgtattatttcaacatcta
attggtacttccttttttaatccagctggtggtggtgatcctgtattatttcaacatcta
attggtacttccttttttgatcctgctggtggtggtgatcctgtgttatttcagcatcta
attggtacttccttttttgaccctgccggaggtggtgaccccgtattgtttcaacatcta
attggtacttccttttttgaccctgccggaggtggtgatcctgtattgtttcaacatcta
attggcacttccttttttgatcctgctggtggtggtgatcctgtattatttcaacatcta
attggcacttccttttttgatcctgctggtggtggtgatcctgtattatttcaacatcta
attggcacttccttttttgatcctgctggtggtggtgatcctgtattatttcaacatcta
attggtactgcattttttgaacctgctggtggtggggatcctgtgctgttccaacatttg
attggcacttccttttttgatcctgctggtggtggtgatcctgtgttatttcagcatcta

ttttggtttttcggtcatccagaggtttatatcattatttttcctgcatttggcattata
ttttggtttttcggtcatccagaggtttatatcattatttttcctgcatttggcattata
ttttggtttttcggtcatccagaggtttatatcattatttttcctgcatttggcattata
ttttggtttttcggtcatccagaggtttatatcattatttttcctgcatttggcattata
ttttggtttttcggtcatccagaggtttatatcattatttttcctgcatttggcattata
ttttggtttttcggtcatccagaggtttatatcattatttttcctgcatttggcattata
ttttggtttttcggtcatccagaggtttatatcattatttttcctgcatttggcattata
ttttggtttttcggtcatccagaggtttatatcattatttttcctgcatttggcattata
ttttggtttttcggtcatccagaggtttatatcattatttttcctgcatttggcattata
ttttggtttttcggtcatccagaggtttatatcattatttttcctgcatttggcattata
ttttggtttttcggtcatccagaggtttatatcattatttttcctgcatttggcatcata
ttttggttttttggtcatcctgaagtttacataattatttttcctgcatttggcatcata
ttttggttttttggtcatcctgaagtttacataattatttttcctgcatttggcatcata
ttttggttttttggtcatccagaagtttatatcattatttttcctgcatttggtattata
ttttggttttttggtcatccagaagtttatatcattatttttcctgcatttggtattata
ttttggtttttcggtcatccagaggtttatatcattattttccctgcgtttggtatcata
ttttggttttttggtcatcctgaagtttatataattatttttccagcatttggcatcata
ttttggttttttggtcacccggaagtttacataattatttttcctgcgtttggtatcata
ttttggtttttcggtcatccagaagtttacataattatttttcctgcgtttggtatcata
ttttggttttttggtcatccagaagtttatatcattatttttcctgcatttggcatcata
ttttggttttttggtcatccagaagtttatatcattatttttcctgcatttggcatcata
ttttggttttttggtcatccagaagtttatatcattatttttcctgcatttggcatcata
ttttggttttttggccatcctgaagtttatattattatctttccagcattcgggattatt
ttttggttttttggtcatcctgaagtttacataattatttttcctgcatttggcatcata

agccaggttgtgtccaccttttctcataaaccagtgtttggttacatgggtatggtttat
agccaggttgtgtccaccttttctcataaaccagtgtttggttacatgggtatggtttat
agccaggttgtgtccaccttttctcataaaccagtgtttggttacatgggtatggtttat
agccaggttgtgtccaccttttctcataaaccagtgtttggttacatgggtatggtttat
agccaggttgtgtccaccttttctcataaaccagtgtttggttacatgggtatggtttat
agccaggttgtgtccaccttttctcataaaccagtgtttggttacatgggtatggtttat
agccaggttgtgtccaccttttctcataaaccagtgtttggttacatgggtatggtttat
agccaggttgtgtccaccttttctcataaaccagtgtttggttacatgggtatggtttat
agccaggttgtgtccaccttttctcataaaccagtgtttggttacatgggtatggtttat
agccaggttgtgtccaccttttctcataaaccagtgtttggttacatgggtatggtttat
agtcaggttgtgtcaactttttctcatagaccagtgtttggttatatgggaatggtttat
agccaggttgtgtcaactttttctcataggcctgtatttggttatatgggaatggtttat
agccaggttgtgtcaactttttctcataggcctgtatttggttatatgggaatggtttat
agtcaggtcatatcaactttttctcataggccagtgtttggttatatgggaatggtttat
agtcaggttatatcaactttttctcataggccagtgtttggttatatgggaatggtttat
agccaggtcgtgtcaactttttctcatagaccagtgtttggttatatagggatggtttat
agccaagttgtgtcaactttttctcataggcctatatttggttatatgggaatgattcat
agccaagtcgtatcaactttttctcataggccgacatttggttataagggaatggtttat
agccaagtcgtgtcaactttttctcataggccgatatttggttatatggggatgatttat
agtcaagttgtgtcaactttttctcgtagaccagtgtttggttatatggggatggtttat
agccaagttgtgtcaactttttctcgtagaccagtgtttggttatatggggatggtttat
agccaagttgtgtcaactttttctcgtagaccagtgtttggttatatggggatggtttat
agtcaaataatatcgactttttctcatagaccagtatttggatatatgggtatggtttat
agccaggttgtgtcaactttttctcataggcctgtatttggttatatgggaatggtttat

gctatggtagctatagcaacttttggttttatagtctgggctcatcatatgtttactgtt
gctatggtagctatagcaacttttggttttatagtctgggctcatcatatgtttactgtt
gctatggtagctatagcaacttttggttttatagtctggggtcatcatatgtttactgtt
gctatggtagctatagcaacttttggttttatagtctgggctcatcatatgtttactgtt
gctatggtagctatagcaacttttggttttatagtctgggctcatcatatgtttactgtt
gctatggtagctatagcaacttttggttttatagtctgggctcatcatatgtttactgtt
gctatggtagctatagcaacttttggttttatagtctgggctcatcatatgtttactgtt
gctatggtagctatagcaacttttggttttatagtctgggctcatcatatgtttactgtt
gctatggtagctatagcaacttttggttttatagtctgggctcatcatatgtttactgtt
gctatggtagctatagcaacttttggttttatagtctgggctcatcatatgtttactgtt
gctatggtagcaatagcaatgtttggctttatagtctgggctcaccatatgtttactgtt
gttatgataggtataacaatatttggcttcatggtttgggctcatcatatgttcactgtt
gttatgataggtataacaatatttggcttcatggtttgggctcatcatatgttcactgtt
gctatgctaggtatagcaatatttggcttcatggtttgggctcatcatatgtttactgtt
gctatgctaggtatagcaatatttggcttcatggtttgggctcatcatatgtttactgtt
gctatgatagcgatagcaacatttggttttatagtctgggctcatcatatgtttactgtt
gctatgctaggtatagcagtatttggtttcatggtttgggctcatcatatgttcactatt
gctatgataggcatagcagtatttggctttatggtttgggctcatcatatgtttactgtt
gtaatgataggcatagcagtatttggctttatagtttgggctcatcatatgtttactgtt
gctatgataggtatagcaacatttggctttatagtctgggctcaccatatgttcactgtt
gctatgataggtatagcaacgtttggctttatagtctgggctcaccatatgttcactgtt
gctatgataggtatagcaacgtttggctttatagtctgggctcaccatatgttcactgtt
gctatgatagggatagctgcattaggttttgtagtatgggcacatcatatgtttacagtt
gttatgataggtataacaatacttggcttcatggtttgggctcatcatatgttcactgtt

ggactgagtgaggatgctattatatttttt
ggactgagtgaggatgctattatatttttt
ggactgagtgaggatgctattatatttttt
ggactgagtgaggatgctattatatttttt
ggactgagtgaggatgctattatatttttt
ggactgagtgaggatgctattatatttttt
ggactgagtgaggatgctattatatttttt
ggactgagtgaggatgctattatatttttt
ggactgagtgaggatgctattatatttttt
ggactgagtgaggatgctattatatttttt
ggacttagtgaaggtgctattatatttttt
gggcttagtgaagatgctgctatatttttt
gggcttagtgaagatgctgctatatttttt
ggcctgagtgaaaatactattatatttttt
ggtctgagtgaaaatgctattatatttttt
ggacttagtgaagatgctattatatttttt
gggcttagtgagaacattgctgtatttttt
gggcttagtgaagatgctaccatatttttt
gggcttagtgaaaatgctaccatatttttt
ggacttagtgaagatgctattatatttttt
ggacttagtgaagatgctattatatttttt
ggacttagtgaagatgctattatatttttt
ggattaaatactgaaactgtggtatttttt
gggcttagtgaagatgctgctatatttttc
