# Supplementary material for: Diverse Onchocercidae from Malaysian cats and Indonesian macaques: Morphological and molecular analysis of individual microfilariae using mitochondrial genomes, 28S rRNA, and Wolbachia endosymbiont sequences
Source: PLoS Negl Trop Dis. 2026 Jul 23;20(7):e0014015. doi: 10.1371/journal.pntd.0014015 (PMC13421770; doi:10.1371/journal.pntd.0014015)
Supplement: S1 Dataset — (ZIP) [file pntd.0014015.s008.zip › Wolbachia_concatenated.phy]

24 1116
620997_5    ggcatgtcattaactaagatgccactatttgtttggtctgttttattaacctcgtttatgttaataattgccttaccggtacttgcaggtgcaataactatgctattcaccgaccgtaatattggtacttccttttttaatcccgctggtggtggtgatcctgtattatttcaacatctattttggtttttcggtcatccagaggtttatatcattatttttcctgcatttggcattataagccaggttgtgtccaccttttctcataaaccagtgtttggttacatgggtatggtttatgctatggtagctatagcaacttttggttttatagtctgggctcatcatatgtttactgttggactgagtgaggatgctattatatttttt
621963_6    ggcatgtcattaactaagatgccactatttgtttggtctgttttattaacctcgtttatgttaataattgccttaccggtacttgcaggtgcaataactatgctattcaccgaccgtaatattggtacttccttttttaatcccgctggtggtggtgatcctgtattatttcaacatctattttggtttttcggtcatccagaggtttatatcattatttttcctgcatttggcattataagccaggttgtgtccaccttttctcataaaccagtgtttggttacatgggtatggtttatgctatggtagctatagcaacttttggttttatagtctgggctcatcatatgtttactgttggactgagtgaggatgctattatatttttt
621965_2    ggcatgtcattaactaagatgccactatttgtttggtctgttttattaacctcgtttatgttaataattgccttaccggtacttgcaggtgcaataactatgctattcaccgaccgtaatattggtacttccttttttaatcccgctggtggtggtgatcctgtattatttcaacatctattttggtttttcggtcatccagaggtttatatcattatttttcctgcatttggcattataagccaggttgtgtccaccttttctcataaaccagtgtttggttacatgggtatggtttatgctatggtagctatagcaacttttggttttatagtctggggtcatcatatgtttactgttggactgagtgaggatgctattatatttttt
621978_16   ggcatgtcattaactaagatgccactatttgtttggtctgttttattaacctcgtttatgttaataattgccttaccggtacttgcaggtgcaataactatgctattcaccgaccgtaatattggtacttccttttttaatcccgctggtggtggtgatcctgtattatttcaacatctattttggtttttcggtcatccagaggtttatatcattatttttcctgcatttggcattataagccaggttgtgtccaccttttctcataaaccagtgtttggttacatgggtatggtttatgctatggtagctatagcaacttttggttttatagtctgggctcatcatatgtttactgttggactgagtgaggatgctattatatttttt
622235_3    ggcatgtcattaactaagatgccactatttgtttggtctgttttattaacctcgtttatgttaataattgccttaccggtacttgcaggtgcaataactatgctattcaccgaccgtaatattggtacttccttttttaatcccgctggtggtggtgatcctgtattatttcaacatctattttggtttttcggtcatccagaggtttatatcattatttttcctgcatttggcattataagccaggttgtgtccaccttttctcataaaccagtgtttggttacatgggtatggtttatgctatggtagctatagcaacttttggttttatagtctgggctcatcatatgtttactgttggactgagtgaggatgctattatatttttt
622235_4    ggcatgtcattaactaagatgccactatttgtttggtctgttttattaacctcgtttatgttaataattgccttaccggtacttgcaggtgcaataactatgctattcaccgaccgtaatattggtacttccttttttaatcccgctggtggtggtgatcctgtattatttcaacatctattttggtttttcggtcatccagaggtttatatcattatttttcctgcatttggcattataagccaggttgtgtccaccttttctcataaaccagtgtttggttacatgggtatggtttatgctatggtagctatagcaacttttggttttatagtctgggctcatcatatgtttactgttggactgagtgaggatgctattatatttttt
622235_5    ggcatgtcattaactaagatgccactatttgtttggtctgttttattaacctcgtttatgttaataattgccttaccggtacttgcaggtgcaataactatgctattcaccgaccgtaatattggtacttccttttttaatcccgctggtggtggtgatcctgtattatttcaacatctattttggtttttcggtcatccagaggtttatatcattatttttcctgcatttggcattataagccaggttgtgtccaccttttctcataaaccagtgtttggttacatgggtatggtttatgctatggtagctatagcaacttttggttttatagtctgggctcatcatatgtttactgttggactgagtgaggatgctattatatttttt
623566_10   ggcatgtcattaactaagatgccactatttgtttggtctgttttattaacctcgtttatgttaataattgccttaccggtacttgcaggtgcaataactatgctattcaccgaccgtaatattggtacttccttttttaattccgctggtggtggtgatcctgtattatttcaacatctattttggtttttcggtcatccagaggtttatatcattatttttcctgcatttggcattataagccaggttgtgtccaccttttctcataaaccagtgtttggttacatgggtatggtttatgctatggtagctatagcaacttttggttttatagtctgggctcatcatatgtttactgttggactgagtgaggatgctattatatttttt
623566_2    ggcatgtcattaactaagatgccactatttgtttggtctgttttattaacctcgtttatgttaataattgccttaccggtacttgcaggtgcaataactatgctattcaccgaccgtaatattggtacttccttttttaatcccgctggtggtggtgatcctgtattatttcaacatctattttggtttttcggtcatccagaggtttatatcattatttttcctgcatttggcattataagccaggttgtgtccaccttttctcataaaccagtgtttggttacatgggtatggtttatgctatggtagctatagcaacttttggttttatagtctgggctcatcatatgtttactgttggactgagtgaggatgctattatatttttt
623566_7    ggcatgtcattaactaagatgccactatttgtttggtctgttttattaacctcgtttatgttaataattgccttaccggtacttgcaggtgcaataactatgctattcaccgaccgtaatattggtacttccttttttaatcccgctggtggtggtgatcctgtattatttcaacatctattttggtttttcggtcatccagaggtttatatcattatttttcctgcatttggcattataagccaggttgtgtccaccttttctcataaaccagtgtttggttacatgggtatggtttatgctatggtagctatagcaacttttggttttatagtctgggctcatcatatgtttactgttggactgagtgaggatgctattatatttttt
7225_3      ggcatgtcattaaccaagatgccactatttgtttggtctgttttattgacttcgtttatgttaattgttgctttaccagtacttgctggtgctataactatgctactcactgaccgtaatattggcacttccttctttgatcccgctggtggtggtgatcctgtattgtttcaacatttattttggtttttcggtcatccagaggtttatatcattatttttcctgcatttggcatcataagtcaggttgtgtcaactttttctcatagaccagtgtttggttatatgggaatggtttatgctatggtagcaatagcaatgtttggctttatagtctgggctcaccatatgtttactgttggacttagtgaaggtgctattatatttttt
wBmal       ggaatgtcattaactaagatgccattgtttgtttggtctatcttgttaacgtcattcatgctaattgtcgccttaccagtgcttgctggtgctatcactatgctgcttactgatcgcaatattggtacttccttttttgatcctgctggtggcggtgatcctgtgttatttcagcatctattttggttttttggtcatcctgaagtttacataattatttttcctgcatttggcatcataagccaggttgtgtcaactttttctcataggcctgtatttggttatatgggaatggtttatgttatgataggtataacaatatttggcttcatggtttgggctcatcatatgttcactgttgggcttagtgaagatgctgctatatttttt
wBpah       ggaatgtcattaactaagatgccattgtttgtttggtctatcttgttaacgtcattcatgctaattgtcgccttaccagtgcttgctggtgctatcactatgctgcttactgatcgcaatattggtacttccttttttgatcctgctggtggtggtgatcctgtgttatttcagcatctattttggttttttggtcatcctgaagtttacataattatttttcctgcatttggcatcataagccaggttgtgtcaactttttctcataggcctgtatttggttatatgggaatggtttatgttatgataggtataacaatatttggcttcatggtttgggctcatcatatgttcactgttgggcttagtgaagatgctgctatatttttt
wDcau       ggtatgtcattaactaagatgccattgtttgtctggtctgttttattgacatcatttatgttaattgttgctttaccagtacttgctggtgctataactatgttacttactgatcgtaacattggtacttctttttttgatcctgctggtggtggagaccctgtattatttcaacatctattttggttttttggtcatccagaagtttatatcattatttttcctgcatttggtattataagtcaggtcatatcaactttttctcataggccagtgtttggttatatgggaatggtttatgctatgctaggtatagcaatatttggcttcatggtttgggctcatcatatgtttactgttggcctgagtgaaaatactattatatttttt
wDgra       ggtatgtcattaactaagatgccattgtttgtctggtctgttttattgacatcatttatgttaattgttgctttaccagtacttgctggtgctataactatgttacttactgatcgtaatattggtacttctttttttgatcctgctggtggtggagaccctgtattatttcaacatctattttggttttttggtcatccagaagtttatatcattatttttcctgcatttggtattataagtcaggttatatcaactttttctcataggccagtgtttggttatatgggaatggtttatgctatgctaggtatagcaatatttggcttcatggtttgggctcatcatatgtttactgttggtctgagtgaaaatgctattatatttttt
wDimm       ggtatgtcattaactaagatgccactatttgtttggtctattttgttgacttcatttatgttaattattgctttaccagtacttgctggtgctataactatgctacttactgaccgtaatattggtacttccttttttaatccagctggtggtggtgatcctgtattatttcaacatctattttggtttttcggtcatccagaggtttatatcattattttccctgcgtttggtatcataagccaggtcgtgtcaactttttctcatagaccagtgtttggttatatagggatggtttatgctatgatagcgatagcaacatttggttttatagtctgggctcatcatatgtttactgttggacttagtgaagatgctattatatttttt
wLsig       ggaatgtcattgactaagatgccactgtttgtttggtctgttttactaacgtcattcatgctaattgttgccttgccagtgcttgctggtgctattactatgctgcttactgatcgtaatattggtacttccttttttgatcctgctggtggtggtgatcctgtgttatttcagcatctattttggttttttggtcatcctgaagtttatataattatttttccagcatttggcatcataagccaagttgtgtcaactttttctcataggcctatatttggttatatgggaatgattcatgctatgctaggtatagcagtatttggtttcatggtttgggctcatcatatgttcactattgggcttagtgagaacattgctgtatttttt
wMozz       ggcatgtcattaactaagatgccactatttgtttggtctgttttgttaacatcattcatgctaattgtcgctttaccggtacttgctggtgctataactatgctgcttactgatcgcaatattggtacttccttttttgaccctgccggaggtggtgaccccgtattgtttcaacatctattttggttttttggtcacccggaagtttacataattatttttcctgcgtttggtatcataagccaagtcgtatcaactttttctcataggccgacatttggttataagggaatggtttatgctatgataggcatagcagtatttggctttatggtttgggctcatcatatgtttactgttgggcttagtgaagatgctaccatatttttt
wMper       ggcatgtcattaactaagatgccactatttgcttggtctgttttgttaacgtcattcatgctaattgtcgctttaccggtactcgctggtgctataactatgctgcttactgatcgcaatattggtacttccttttttgaccctgccggaggtggtgatcctgtattgtttcaacatctattttggtttttcggtcatccagaagtttacataattatttttcctgcgtttggtatcataagccaagtcgtgtcaactttttctcataggccgatatttggttatatggggatgatttatgtaatgataggcatagcagtatttggctttatagtttgggctcatcatatgtttactgttgggcttagtgaaaatgctaccatatttttt
wOgib       ggcatgtcattaaccaagatgccactatttgtttggtctattttattgacgtcgtttatgttaattgttgctttacctgtacttgctggtgctataactatgctacttgctgatcgtaatattggcacttccttttttgatcctgctggtggtggtgatcctgtattatttcaacatctattttggttttttggtcatccagaagtttatatcattatttttcctgcatttggcatcataagtcaagttgtgtcaactttttctcgtagaccagtgtttggttatatggggatggtttatgctatgataggtatagcaacatttggctttatagtctgggctcaccatatgttcactgttggacttagtgaagatgctattatatttttt
wOoch       ggcatgtcattaaccaagatgccactatttgtttggtctattttattgacgtcgtttatgttaattattgctttacctgtacttgctggtgctataactatgctacttgctgatcgtaatattggcacttccttttttgatcctgctggtggtggtgatcctgtattatttcaacatctattttggttttttggtcatccagaagtttatatcattatttttcctgcatttggcatcataagccaagttgtgtcaactttttctcgtagaccagtgtttggttatatggggatggtttatgctatgataggtatagcaacgtttggctttatagtctgggctcaccatatgttcactgttggacttagtgaagatgctattatatttttt
wOvol       ggcatgtcattaaccaagatgccactatttgtttggtctattttattgacgtcgtttatgttaattattgctttacctgtacttgctggtgctataactatgctacttgctgatcgtaatattggcacttccttttttgatcctgctggtggtggtgatcctgtattatttcaacatctattttggttttttggtcatccagaagtttatatcattatttttcctgcatttggcatcataagccaagttgtgtcaactttttctcgtagaccagtgtttggttatatggggatggtttatgctatgataggtatagcaacgtttggctttatagtctgggctcaccatatgttcactgttggacttagtgaagatgctattatatttttt
wTex        ggaatgcatcttactaaaatgccgttatttgtatggtcaattttattaacagcatttatgttgattgttgccttacctgtacttgctggtgcaataactatgctacttactgaccgtaatattggtactgcattttttgaacctgctggtggtggggatcctgtgctgttccaacatttgttttggttttttggccatcctgaagtttatattattatctttccagcattcgggattattagtcaaataatatcgactttttctcatagaccagtatttggatatatgggtatggtttatgctatgatagggatagctgcattaggttttgtagtatgggcacatcatatgtttacagttggattaaatactgaaactgtggtatttttt
wWban       ggaatgtcattaactaagatgccgttgtttgtttggtctatcttgttaacgtcattcatgctaattgtcgccttaccagtacttgctggtgctatcactatgctgcttactgaccgcaatattggcacttccttttttgatcctgctggtggtggtgatcctgtgttatttcagcatctattttggttttttggtcatcctgaagtttacataattatttttcctgcatttggcatcataagccaggttgtgtcaactttttctcataggcctgtatttggttatatgggaatggtttatgttatgataggtataacaatacttggcttcatggtttgggctcatcatatgttcactgttgggcttagtgaagatgctgctatatttttc

gctggaatgctaccacttatcttgaaacttaatagctccaactctttgcattctagaagcctagcttccgaccaagcaatcactgcttctgtaaaagatgcgctacgcttaggctgcacagctattgggttcaccatatatcctggttctgctaagtgctttgacatgatagaagaagcctgtgaaattatatctgaggctaagtcttgtggacttgcagtagtactatggtcctatccacgcggtgaagggatttctaaaggaggtgaaacagcagtcgatgttatttcctatgctgcacacgtagcagctttgcttggtgctaatataataaaagtaaaacttccaactattcacttagaaaaagaaaaaattgaaaatattaaatccttatctaaaaggattcaatttatcaaaaaatcc
gctggaatgctaccacttatcttgaaacttaatagctccaactctttgcattctagaagcctagcttccgaccaagcaatcactgcttctgtaaaagatgcgctacgcttaggctgcacagctattgggttcaccatatatcctggttctgctaagtgctttgacatgatagaagaagcctgtgaaattatatctgaggctaagtcttgtggacttgcagtagtactatggtcctatccacgcggtgaagggatttctaaaggaggtgaaacagcagtcgatgttatttcctatgctgcacacgtagcagctttgcttggtgctaatataataaaagtaaaacttccaactattcacttagaaaaagaaaaaattgaaaatattaaatccttatctaaaaggattcaatttatcaaaaaatcc
gctggaatgctaccacttatcttgaaacttaatagctccaactctttgcattctagaagcctagcttccgaccaagcaatcactgcttctgtaaaagatgcgctacgcttaggctgcacagctattgggttcaccatatatcctggttctgctaagtgctttgacatgatagaagaagcctgtgaaattatatctgaggctaagtcttgtggacttgcagtagtactatggtcctatccacgcggtgaagggatttctaaaggaggtgaaacagcagtcgatgttatttcctatgctgcacacgtagcagctttgcttggtgctaatataataaaagtaaaacttccaactattcacttagaaaaagaaaaaattgaaaatattaaatccttatctaaaaggattcaatttatcaaaaaatcc
gctggaatgctaccacttatcttgaaacttaatagctccaactctttgcattctagaagcctagcttccgaccaagcaatcactgcttctgtaaaagatgcgctacgcttaggctgcacagctattgggttcaccatatatcctggttctgctaagtgctttgacatgatagaagaagcctgtgaaattatatctgaggctaagtcttgtggacttgcagtagtactatggtcctatccacgcggtgaagggatttctaaaggaggtgaaacagcagtcgatgttatttcctatgctgcacacgtagcagctttgcttggtgctaatataataaaagtaaaacttccaactattcacttagaaaaagaaaaaattgaaaatattaaatccttatctaaaaggattcaatttatcaaaaaatcc
gctggaatgctaccacttatcttgaaacttaatagctccaactctttgcattctagaagcctagcttccgaccaagcaatcactgcttctgtaaaagatgcgctacgcttaggctgcacagctattgggttcaccatatatcctggttctgctaagtgctttgacatgatagaagaagcctgtgaaattatatctgaggctaagtcttgtggacttgcagtagtactatggtcctatccacgcggtgaagggatttctaaaggaggtgaaacagcagtcgatgttatttcctatgctgcacacgtagcagctttgcttggtgctaatataataaaagtaaaacttccaactattcacttagaaaaagaaaaaattgaaaatattaaatccttatctaaaaggattcaatttatcaaaaaatcc
gctggaatgctaccacttatcttgaaacttaatagctccaactctttgcattctagaagcctagcttccgaccaagcaatcactgcttctgtaaaagatgcgctacgcttaggctgcacagctattgggttcaccatatatcctggttctgctaagtgctttgacatgatagaagaagcctgtgaaattatatctgaggctaagtcttgtggacttgcagtagtactatggtcctatccacgcggtgaagggatttctaaaggaggtgaaacagcagtcgatgttatttcctatgctgcacacgtagcagctttgcttggtgctaatataataaaagtaaaacttccaactattcacttagaaaaagaaaaaattgaaaatattaaatccttatctaaaaggattcaatttatcaaaaaatcc
gctggaatgctaccacttatcttgaaacttaatagctccaactctttgcattctagaagcctagcttccgaccaagcaatcactgcttctgtaaaagatgcgctacgcttaggctgcacagctattgggttcaccatatatcctggttctgctaagtgctttgacatgatagaagaagcctgtgaaattatatctgaggctaagtcttgtggacttgcagtagtactatggtcctatccacgcggtgaagggatttctaaagaaggtgaaacagcagtcgatgttatttcctatgctgcacacgtagcagctttgcttggtgctaatataataaaagtaaaacttccaactattcacttagaaaaagaaaaaattgaaaatattaaatccttatctaaaaggattcaatttatcaaaaaatcc
gctggaatgctaccacttatcttgaaacttaatagctccaactctttgcattctagaagcctagcttccgaccaagcaatcactgcttctgtaaaagatgcgctacgcttaggctgcacagctattgggttcaccatatatcctggttctgctaagtgctttgacatgatagaagaagcctgtgaaattatatctgaggctaagtcttgtggacttgcagtagtactatggtcctatccacgcggtgaagggatttctaaaggaggtgaaacagcagtcgatgttatttcctatgctgcacacgtagcagctttgcttggtgctaatataataaaagtaaaacttccaactattcacttagaaaaagaaaaaattgaaaatattaaatccttatctaaaaggattcaatttatcaaaaaatcc
gctggaatgctaccacttatcttgaaacttaatagctccaactctttgcattctagaagcctagcttccgaccaagcaatcactgcttctgtaaaagatgcgctacgcttaggctgcacagctattgggttcaccatatatcctggttctgctaagtgctttgacatgatagaagaagcctgtgaaattatatctgaggctaagtcttgtggacttgcagtagtactatggtcctatccacgcggtgaagggatttctaaaggaggtgaaacagcagtcgatgttatttcctatgctgcacacgtagcagctttgcttggtgctaatataataaaagtaaaacttccaactattcacttagaaaaagaaaaaattgaaaatattaaatccttatctaaaaggattcaatttatcaaaaaatcc
gctggaatgctaccacttatcttgaaacttaatagctccaactctttgcattctagaagcctagcttccgaccaagcaatcactgcttctgtaaaagatgcgctacgcttaggctgcacagctattgggttcaccatatatcctggttctgctaagtgctttgacatgatagaagaagcctgtgaaattatatctgaggctaagtcttgtggacttgcagtagtactatggtcctatccacgcggtgaagggatttctaaaggaggtgaaacagcagtcgatgttatttcctatgctgcacacgtagcagctttgcttggtgctaatataataaaagtaaaacttccaactattcacttagaaaaagaaaaaattgaaaatattaaatccttatctaaaaggattcaatttatcaaaaaatcc
gctggaatgctgccacttatcttgaaacttaatagctccaactctttacattctagaagcctagcttccgatcaggcaattactgcctctataaaagatgcgctacgtctgggctgcacagctgttgggttcacaatatatcctggttctgctaaatgctttgatatgatagaagaggcctgtgaaatcatagctgaagctaaatcttgtgggctcgcagtagtactatggtcctatccacgtggtgaagggatttctaaagaaggtgaaacagcagttgatgttatttcctacgctgcacacgtagcagctttgcttggtgctaacataataaaagtcaaactcccaactgttcacttagaaaaagaaaaaattggaaatatcgaatccttatctaagaggattgaatatgtcagaaaatct
gctggaatgcttccacacattttgaaacttaatagttccaactctttgcattcaaaaagtttgacttccgatcaagcagtcactgcttctgtaaaagatgcactacgtttgggctgtacagctgttggatttactatatatcctggttctgctaagtgttttgatatgatagaagaagctcgtaaaatcattgctgaagctaagtcttatgggcttgcagttgtattatggtcttatccacgtggtgaaggcatttccaaagaaggtgagacggcagttgatgttattgcttatgctgcacatatagcagctttgcttggtgctaatataataaaagtaaaacttccaactaaccacttggaaaaagaaaaaattggaaatattaagtcattatccaaaaggattgaatatgtcaaaaaatct
gctggaatgcttccacacattttgaaacttaatagttccaactctttgcattcaaaaagtttgacttccgatcaagcagtcactgcttctgtaaaagatgcactacgtttgggctgtacagctgttggatttactatatatcctggttctgctaagtgttttgatatgatagaagaagctcgtaaaatcattgctgaagctaagtcttatgggcttgcagttgtattatggtcttatccacgtggtgaaggcatttccaaagaaggtgagacggcagttgatgttattgcttatgctgcacatatagcagctttgcttggtgctaatataataaaagtaaaacttccaactaaccacttggaaaaagagaaaattgaaaatattaagtcattatccaaaaggattgaatatgtcaaaaaatct
gctgggatgttaccactaatcttaaaacttaatagttccaactctttgcattctaaaaatctagcctttgatcaggcaatcaccgcttctgtgaaagatgcattacacttaggctgcacagctattgggtttaccatataccctggttctgctaaatgccttgatatgatagaagaagcctgtgaaatcataaccgaagctaaatcttatggacttgcagcagtactatggtcttatccacgcggtgaaggaatttctaaagaaggtgaaacagcagttgatattatctcttatgccgcacacatggcagctttacttggtgccaatataataaaagtaaaacttccaactattcacttagaaaaagaaaaaatcgaaaatattaagtccttatctaaaagaattgaatacattaaaaaatct
gctgggatgttaccactaatcttaaaacttaatagttccaactctttgcattctaaaaatctagcctttgatcaggcaatcaccgcttctgtgaaagatgcattacgcttaggctgcacagctattgggtttaccatatatcctggttctgctaaatgccttgatatgatagaagaagcctgtgaaatcataaccgaagccaaatcttatggacttgcagcagtactatggtcttatccacgcggtgaaggaatttctaaagaaggtgaaacagcagtcgatattatctcttatgccgcacacatagcagctttacttggtgccaatataataaaagtaaaacttccaaccattcacttagaaaaagaaaaaatcgaaaatattaagtccttatctaaaagaattgaatacattaaaaaatct
gctggaatgctgccacttatcttgaaacttaacagctccaactctttacattctagaagcctatcttctgaccaggcaatcactgcttctgtaaaagatgcgctacgtttaggctgcacagccgttgggttcactatatatcctggttctgctaagtgctttgacatgatagaagaagcctgtgaaatcatagctgaagccaagtcttgtgggctcgcagtagtactatggtcctatccacgcggtgaagggatttctaaagtaggtgaaacagcagttgatgttatttcttacgctgcacatgtagcagctttgctcggtgctaacataataaaagtaaaactcccaactactcacttagaaaaagagaaaattgaaaatattcaatccttatctaaaaggattgaatacgtcagaaaatct
gctggaatgctcccatacattttgaaacttaatagttctaactctttgcatttgaaaagtttgacttctgatcaagcagtcactgcttctgtaaaagatgcactgcgtttgggctgtacagctattgggtttactatatatcctggttctgctaagtgctttgatatgatagaagaagctcgtgaaattattgctgaagctaaatcttgtgggcttgcagttgtactatggtcttacccacgtggtgaaggcatttccaaagagagtgaaacggcagttgatattattgcttatgctgcacacatagcagctttgcttggtgctaatataataaaagtaaaacttccaactgaacgcttggaaaaagaaaaaattgaaagtattaagtcattatctaaaagaattgaatatgttagaaagtct
gctggaacgcttccacttattctaaaacttaatagctccaattctttgcattcaaaaagtctaacttctgatcaggcaataaccgcctctgtgaaagatgcgctgcgtttgggctgcacagccgttggatttaccatatatcctggttctgctaagtgttttgatatgatagaagaggctcgtgaaatcatagctgaggctaagtcctacgggcttgcagtagtgctatggtcttacccacgaggtgagggaatttccaaagaaggtgaaacagcagttgatgttattgcttacgctgcgcacgtagcagctttgcttggtgctaacataataaaagtaaaactccctactaaccaattggaaaaagaaaaaatgaaaaatattgagtcgttattcaaaagaattgaatatgtcaagaaatct
gctggaatgcttccacttattctaaaacttaatagctctaattctttgcattcaaaaagtctagcttctgatcaggcaataaccgcctctgtaaaagatgcgttgcgtttgggctgcacagccattggatttaccatatatcctggttctgctaagtgttttgatatgatagaagaggctcgtgaaatcatagctgaggctaagtcctgcgggcttgcagtggtgctatggtcttacccacgaggtgagggaatttccaaagaagctgaaacagcagttgatgttattgcttatgctgcgcacatagcagctttgcttggtgctaacataataaaagtaaaactccctactaaccaattggaaaaagaaaaaatgggaaatattgagtcgttattcaaaagaattgaatatgtcaagaaatct
gccggaatgctgccacttatcctaaaactcaatagctcgaactctttacattctaaaagtttaacttctgatcaggcgatcactgcttcngtaaaagatgcactgcgtttaggctgtacagctgttggattcaccatatatcccggttctgctaagtgctttgatatgatagaagaagcctgtgaaatcatatctgaggctaaatcttgtggactcgcagtagtactatggtcttatccacgcggtgaaggaatttccaaagaaggtgaaacagcagttgacgttatttcctatgctgcacacgtagcagctttgcttggtgccaacataataaaagtaaaacttccaactatccacttagaaaaagaaaaaattgaaaatattgattccttatctaaaaggattaaatatgtcagaaaatct
gccggaatgctgccacttatcctaaaactcaatagctcgaactctttacattctaaaagtttaacttccgatcaggcaatcactgcttctgtaaaagatgcactgcgtttaggctgtacagctgttggattcaccatatatcctggttctgctaagtgctttgatatgatagaagaagcctgtgaaatcatatctgaggctaaatcttgtggactcgcagtagtactatggtcttatccacgcggtgaaggaatttccaaagaaggtgaaacagcagttgacgttatttcctacgctgcacacgtagcagctttgcttggtgcgaacataataaaagtaaaacttccaactatccacttagaaaaagaaaaaattgaaaatattgattccttatctaaaaggattaaatatgtcagaaaatct
gccggaatgctgccacttatcctaaaactcaatagctcgaactctttacattctaaaagtttaacttccgatcaggcaatcactgcttctgtaaaagatgcactgcgtttaggctgtacagctgttggattcaccatatatcctggttctgctaagtgctttgatatgatagaagaagcctgtgaaatcatatctgaggctaaatcttgtggactcgcagtagtactatggtcttatccacgcggtgaaggaatttccaaagaaggtgaaacagcagttgacgttatttcctacgctgcacacgtagcagctttgcttggtgcaaacataataaaagtaaaacttccaactatccacttagaaaaagaaaaaattgaaaatattgattccttatctaaaaggattaaatatgtcagaaaatct
gcaggggtgttgcctttaattttgaaacttaatagtgctaattctttacattctaaagatttaacatttgaccaagcaataacagcttctgtaagagatgcgttacgtttaggttgtgttgcggtaggatttaccatatatccaggctctgccaagtgctttgatatgatagaggaagcacgtgaaattattgcagaagcgaagtcttacggacttgtagtagtgttgtggtcttatccacgtggtgaaggaatttcaaaaggtggtgaaactgctgttgatatagttgcttatgctgcacatattgctgctttgcttggtgcaaatataatcaaagtaaaacttccatctcaacatttagcaagggaaaaaattggcaatatagattctttgtcacagaggattgcttacattaaaaaatct
gctggaatgctcccacacattttgaaacttaatagttccaactctctgcattcaaaaagtttgacttccgatcaagcagttactgcttctgtaaaagatgcactgcgtttgggctgcacagctgttggatttactatatatcctggttctgctaagtgttttgatatgatagaagaagctcgtaaaatcatcgctgaagctaagtcttgtgggcttgcagttatattatggtcttatccacgcggtgaaggcatttccaaagaaggtgagacagcagttgatgttattgcttatgctgcacatatagcagctttgcttggtgctaatataataaaagtaaaacttccaactaaccacttggaaaaagaaaaaattggaaatattgagtcattatccaaaaggattgaatatgtcagaaaatct

atggaaaagggttcacttcgttgcgatgcaaatgtttctgtgcgcctaaaaggcagtgatatatttggcactcggtgtgaaataaaaaacctaaattcaatacgttgtattattcaggctatagactatgaaatacaaaggcaaattgaaattttagaaaatggaggagaggtaagtcaagataccttattatttgatgttgctttaggaaaaacgaaggtgatacggaacaaagaggatgcaagtgattatagatattttcctgaacctgatttattgcctattgagataagccaggacaga
atggaaaagggttcacttcgttgcgatgcaaatgtttctgtgcgcctaaaaggcagtgatatatttggcactcggtgtgaaataaaaaacctaaattcaatacgttgtattattcaggctatagactatgaaatacaaaggcaaattgaaattttagaaaatggaggagaggtaagtcaagataccttattatttgatgttgctttaggaaaaacgaaggtgatacggaacaaagaggatgcaagtgattatagatattttcctgaacctgatttattgcctattgagataagccaggacaga
atggaaaagggttcacttcgttgcgatgcaaatgtttctgtgcgcctaaaaggcagtgatatatttggcactcggtgtgaaataaaaaacctaaattcaatacgttgtattattcaggctatagactatgaaatacaaaggcaaattgaaattttagaaaatggaggagaggtaagtcaagataccttattatttgatgttgctttaggaaaaacgaaggtgatacggaacaaagaggatgcaagtgattatagatattttcctgaacctgatttattgcctattgagataagccaggacaga
atggaaaagggttcacttcgttgcgatgcaaatgtttctgtgcgcctaaaaggcagtgatatatttggcactcggtgtgaaataaaaaacctaaattcaatacgttgtattattcaggctatagactatgaaatacaaaggcaaattgaaattttagaaaatggaggagaggtaagtcaagataccttattatttgatgttgctttaggaaaaacgaaggtgatacggaacaaagaggatgcaagtgattatagatattttcctgaacctgatttattgcctattgagataagccaggacaga
atggaaaagggttcacttcgttgcgatgcaaatgtttctgtgcgcctaaaaggcagtgatatatttggcactcggtgtgaaataaaaaacctaaattcaatacgttgtattattcaggctatagactatgaaatacaaaggcaaattgaaattttagaaaatggaggagaggtaagtcaagataccttattatttgatgttgctttaggaaaaacgaaggtgatacggaacaaagaggatgcaagtgattatagatattttcctgaacctgatttattgcctattgagataagccaggacaga
atggaaaagggttcacttcgttgcgatgcaaatgtttctgtgcgcctaaaaggcagtgatatatttggcactcggtgtgaaataaaaaacctaaattcaatacgttgtattattcaggctatagactatgaaatacaaaggcaaattgaaattttagaaaatggaggagaggtaagtcaagataccttattatttgatgttgctttaggaaaaacgaaggtgatacggaacaaagaggatgcaagtgattatagatattttcctgaacctgatttattgcctattgagataagccaggacaga
atggaaaagggttcacttcgttgcgatgcaaatgtttctgtgcgcctaaaaggcagtgatatatttggcactcggtgtgaaataaaaaacctaaattcaatacgttgtattattcaggctatagactatgaaatacaaaggcaaattgaaattttagaaaatggaggagaggtaagtcaagataccttattatttgatgttgctttaggaaaaacgaaggtgatacggaacaaagaggatgcaagtgattatagatattttcctgaacctgatttattgcctattgagataagccaggacaga
atggaaaagggttcacttcgttgcgatgcaaatgtttctgtgcgcctaaaaggcagtgatatatttggcactcggtgtgaaataaaaaacctaaattcaatacgttgtattattcaggctatagactatgaaatacaaaggcaaattgaaattttagaaaatggaggagaggtaagtcaagataccttattatttgatgttgctttaggaaaaacgaaggtgatacggaacaaagaggatgcaagtgattatagatattttcctgaacctgatttattgcctattgagataagccaggacaga
atggaaaagggttcacttcgttgcgatgcaaatgtttctgtgcgcctaaaaggcagtgatatatttggcactcggtgtgaaataaaaaacctaaattcaatacgttgtattattcaggctatagactatgaaatacaaaggcaaattgaaattttagaaaatggaggagaggtaagtcaagataccttattatttgatgttgctttaggaaaaacgaaggtgatacggaacaaagaggatgcaagtgattatagatattttcctgaacctgatttattgcctattgagataagccaggacaga
atggaaaagggttcacttcgttgcgatgcaaatgtttctgtgcgcctaaaaggcagtgatatatttggcactcggtgtgaaataaaaaacctaaattcaatacgttgtattattcaggctatagactatgaaatacaaaggcaaattgaaattttagaaaatggaggagaggtaagtcaagataccttattatttgatgttgctttaggaaaaacgaaggtgatacggaacaaagaggatgcaagtgattatagatattttcctgaacctgatttattgcctattgagataagccaggacaga
atggaaaatgggtcacttcgttgcgatgcaaatgtttccgtacgcccaagaggcagtagtgcatttggcactcgttgtgaaataaaaaacctaaattcaatacgttgcattactcaagctatagactatgaaatacaaaggcaaattgagattttagagaatggaggggaagtaagtcaagataccttattgtttgatgttgctttaggaaaaacaaaggtaatgcggaataaggaggatgcaagtgactatagatatttccccgaacctgatttattacctgttgaggtaagccaagacaga
atggaaaaggggtcgcttcgttgtgatgcaaatgtttctgttcgcccaaaaggcagtagcacattcggcacccgctgcgagataaaaaacctaaactcaatatgttatattatgcaagctatagattatgaaatacaaaggcaaattgaaattttggaaagtggcgagaaaataagtcaagataccttgttgtttgatgtttctttaggaaaaacaaaagtaatgcgaaacaaagaggatgcgagtgattataggtattttcctgaacctgatttactgcctgttgagataagccaggataaa
atggaaaaggggtcgcttcgttgtgatgcaaatgtttctgttcgcccaaaaggcagtagcacattcggcacccgctgcgagataaaaaacctaaactcaatatgttatattatgcaagctatagattatgaaatacaaaggcaaattgaaattttggaaagtggcgagaaaataagtcaagataccttgttgtttgatgtttctttaggaaaaacaaaagtaatgcgaaacaaagaggatgcgagtgattataggtattttcctgaacctgatttactgcctgttgagataagccaggataaa
atggaaaagggatcacttcgttgtgatgcaaatgtctctgtacgcaaaaaaggtagtaatacatttggtactcgctgtgaaatcaaaaatctaaactcaatacgctatatcattcaagctatagactatgaaatacaaaggcaaattaaaattttagagaatggagggaaaataagtcaaaataccttattattcgatgttgatctgggaaaaacaaaagtgatacgaaataaagagaatgcaagcgactacagatattttcctgaacctgatctactgcccattgaaataagtcaagataaa
atggaaaagggatcacttcgttgtgatgcaaatgtctctgtacgcaaaaaaggtagtaatacatttggtactcgctgtgaaatcaaaaatctaaactcaatacgctatatcattcaagctatagactatgaaatacaaaggcaaattaaaattttagagaatggagggaaaataagtcaaaataccttattattcgatgttgatctgggaaaaacaaaagtgatacgaaataaagagaatgcaagcgactacagatattttcctgaacctgatctactgcccattgaaataagtcaagataaa
atggaaagtgggtcacttcgttgtgatgcaaatgtttctgtacgtccaagaggcagtgatgcatttggcactcgttgtgaaataaaaaacctgaattcaatacgttgtattattcaagctatagactatgaaatacaaagacaaattgagattttagagagtggaggaagggtaaatcaagataccttgttatttgatgttgctttaagagaaacaaaggtaatgcggaacaaagaggatgcaagtgactatagatattttcctgagcctgatttattgcctgttgagataagccaggacaga
atggaaaaagggtcacttcgttgtgatgcaaatgtttctgtttgtccaaaaggtagtagcacatttggtatccgctgcgagataaaaaacctgaactcaatacgttatattgtacaagctatagattatgaaatacaaaggcaaattggaattttggaaagtggaggaaaaataagtcaagatactttattgtttgatgttgcctcaggtaaaacaaaagtgatgcggaataaagagaatgtaagtgattatagatattttccagaaccagatttactacctattgagataactcaggataaa
atggaaaagggatcacttcgttgtgatgcaaatgtttctgtgcacccaaaaggcagcagcacatttggcactcgttgtgaaataaaaaacctaaattcaatacgttatattatgcaggctatagattatgaaatacaaaggcagattgaaattttggagagtgggagagaaataagtcaagataccttactgtttgatgttgctttgggaaaaacaaaggtaatgcgaaataaagaagatgcaagcgattacagatattttcctgagcctgatttgttacctgttgaaataagccaggacaaa
atggaaaagggatcacttcgttgtgatgcaaatgtttctgtgaacccaaaaggcagcagcacatttggcactcgttgtgaaataaaaaacctaaattcaatacgttatattatgcaggctatagattatgaaatacaaaggcagattgagattttggagagtgggggagaagtaagtcaagataccttattgtttgatgttgctttgggaaaaacaaaggtgatacgaaataaagaagatgcaagcgattatagatattttcctgagcctgatttgttacctgttgaaataagccaggacaaa
atggaaaagggttcacttcgttgtgatgcaaatgtttctgtgcgcccaaaaggtagtagcacatttggcactcgttgtgaaataaaaaacttaaattcaatacgctacattattcaagctatagagtatgaaatacaaaggcaaattaaagttttagagaatggtgaagaggtaaatcaagatgccttattgtttgatatcgctttaggaaaaacaaaagtgatgcggaataaagaggatgcaagcgactacaggtatttccctgaacctgatttattgcctattgaagtaagccaggataaa
atggaaaagggttcacttcgttgtgatgcaaatgtttctgtgcgcccaaaaggtagtagcacatttggcactcgttgtgaaataaaaaacttaaattcaatacgttacattattcaagctatagagtatgaaatacaaaggcaaattgaagttttagagaatggtgaagaggtaaatcaagatgccttattgtttgatatcgctttaggaaaaacaaaagtgatgcggaataaagaggatgcaagcgactataggtatttccctgaacctgatttattgcctatcgaagtaagccaggataaa
atggaaaagggttcacttcgttgtgatgcaaatgtttctgtgcgcccaaaaggtagtagcacatttggcactcgttgtgaagtaaaaaacttaaattcaatacgttacattattcaagctatagagtatgaaatacaaaggcaaattgaagttttagagaatggtgaagaggtaaatcaagatgccttattgtttgatatcgctttaggaaaaacaaaagtgatgcggaataaagaggatgcaagcgactacaggtatttccctgaacctgatttattgcctatcgaagtaagccaggataaa
atggaaaaaggttcactacgttgcgatgcaaatgtttcagtgtgtaaaaagggtagtaacgaattaggtactcgttgtgaaattaagaatcttaattcgattcgttatattgtacaagccatagattatgagataaataggcaaattaaaattttagaaaatggagaaatattaaatcaagatacgctactgtttgacgtttcttctggaaagacaaaagtaatgcgcaataaagaggatgcaagtgattatcggtattttccagagcctgacttattacctgttatgattactcaagacaag
atggaaaaggggtcgcttcgttgtgatgtaaatgtttctgttcgcccaaaaggcagtagtacattcggcacccgctgcgagataaaaaacctaaactcaatatgttatattgtgcaagctatagattatgaaatacaaaggcaaattgaaatcttggaaagtggcgagaaaataagtcaagataccttgttgtttgatgtttctttaggaaaaacaaaagtagtgcgaaacaaagaggatgcgagtgattataggtattttcctgaacctgatttactgcctgttgagataagccaggatgaa
