# Supplementary material for: Diverse Onchocercidae from Malaysian cats and Indonesian macaques: Morphological and molecular analysis of individual microfilariae using mitochondrial genomes, 28S rRNA, and Wolbachia endosymbiont sequences
Source: PLoS Negl Trop Dis. 2026 Jul 23;20(7):e0014015. doi: 10.1371/journal.pntd.0014015 (PMC13421770; doi:10.1371/journal.pntd.0014015)
Supplement: S1 Dataset — (ZIP) [file pntd.0014015.s008.zip › Wolbachia_concatenated.nwk]

(((((((((((((620997_5:0.0000000000,621978_16:0.0000000000):0.0000000000,623566_7:0.0000000000):0.0000000000,622235_3:0.0000000000):0.0000000000,623566_2:0.0000000000):0.0000000000,622235_4:0.0000000000):0.0000010002,621963_6:0.0000010002)23:0.0000010002,623566_10:0.0014798452)24:0.0000010002,621965_2:0.0000010002)58:0.0000010002,622235_5:0.0000010002)100:0.0819240515,(7225_3:0.0610062939,wDimm:0.0686391270)67:0.0100471251)95:0.0438394681,(wOgib:0.0102174033,(wOoch:0.0000010001,wOvol:0.0014849434)79:0.0018525305)100:0.0650745093)75:0.0117723514,((((wBmal:0.0014998804,wBpah:0.0015022932)86:0.0031744858,wWban:0.0278922830)97:0.0349285754,wLsig:0.1312033395)98:0.0897955361,(wMozz:0.0226193988,wMper:0.0259735058)100:0.0914584001)96:0.0753297771)86:0.1478436588,(wDcau:0.0099629021,wDgra:0.0023773938)88:0.0360725467,wTex:1.2355103848);
