# Supplementary material for: Diverse Onchocercidae from Malaysian cats and Indonesian macaques: Morphological and molecular analysis of individual microfilariae using mitochondrial genomes, 28S rRNA, and Wolbachia endosymbiont sequences
Source: PLoS Negl Trop Dis. 2026 Jul 23;20(7):e0014015. doi: 10.1371/journal.pntd.0014015 (PMC13421770; doi:10.1371/journal.pntd.0014015)
Supplement: S1 Dataset — (ZIP) [file pntd.0014015.s008.zip › S28.phy]

 60 584
Spirocerca_lupi_OZ222510                 cccagcgctgaatcctttagcatattgcctataaggaattgtagcgtataggtgcaacta
Eufilaria_acrocephalusi_MT802308         cccaacgctgaatccaatagactttgtgctatatggaaatgtagcgtataggtataacta
Eufilaria_sp._MT802310                   cccaacgctgaatccaatagactttgtgctatatggaaatgtagcgtataggtataacta
Onchocercidae_sp._KX604238               cccaacgctgaatccaatagacattgtgctatatggaaatgtagcgtataggtataacta
Onchocercidae_sp._KX604240               cccaacgctgaatccaatagacattgtgctatatggaaatgtagcgtataggtataacta
Eufilaria_sylviae_MT802311               cccaacgctgaatccaatagactttgtactatatggaaatgtagcgtataggtataacta
Onchocercidae_sp._KX604239               cccaacgctgaatccaatagactttgtactatatggaaatgtagcgtataggtataacta
Splendidofilaria_bartletti_MT802306      cccaacgctgaatccaatagactttgtactatatggaaatgtagcgtataggtataacta
Splendidofilaria_mavis_OK644715          cccaacgctgaatccaatagactttgtactatatggaaatgtagcgtataggtataacta
Onchocercidae_sp._MT802313               cccaacgctgaatccaatagactttgtactatatggaaatgtagcgtataggtataacta
Mansonella_perstans_MN432520             cccaacgctgaatccaatagataattaactatatggaaatgtagcgtataggtgtaacta
Mansonella_ozzardi_KP760390              cccaacgctgaatccaatagataattaactatatggaaatgtagcgtataggtgtaacta
Mansonella_sp._LC817841                  cccaacgctgaatccaatagataattaactatatggaaatgtagcgtataggtgtaacta
Onchocercidae_sp._LC743585               cccagcgctgaatctaataggcaattgtctaaatagaaatgtagcgtataggtataacta
Onchocercidae_sp._LC777855               cccagcgctgaatctaataggcaattgtctaaatagaaatgtagcgtataggtataacta
Dipetalonema_robini_KP760374             cccaacgctgaatccaatagacatttggctatatggaaatgtagcgtataggtataacta
Loa_loa_KP760386                         cccaacgctgaatccaatagatatttgtctatatggaaatgtagcgtataggtgtaacta
Pelecitus_fulicaeatrae_KP760404          cccaacgctgaatccaatagataattggctatatggaaatgtagcgtataggtataacta
Onchocerca_eberhardi_KP760398            cccaacgctgaatccaatagacatttggctatatggaaatgtagcgtataggtataatta
Dipetalonema_gracile_KP760370            cccaacgctgaatccaatagacatttggctatatggaaatgtagcgtataggtataacta
Brugia_malayi_KP760362                   cccaacgctgaatccaatagacatatggctatatggaaatgtagcgtataggtataacta
Dipetalonema_caudispina_KP760368         cccaacgctgaatccaatagayatttggctatatggaaatgtagcgtataggtataacta
Breinlia_jittapalapongi_KP760361         cccaacgctgaatccaataggcatttgactatatggaaatgtagcgtataggtataacta
Onchocerca_gutturosa_KP760399            cccaacgctgaatccaatagacatttggctatatggaaatgtagcgtataggtataacta
Onchocerca_ochengi_KP760400              cccaacgctgaatccaatagacatttggctatatggaaatgtagcgtataggtataacta
Dipetalonema_graciliformis_KP760373      cccaacgctgaatccaatagacatttggctatatggaaatgtagcgtataggtataacta
Yatesia_hydrochoerus_KP760409            cccaacgcttaatccaatagtattttagctatatggaaatgtagcgtataggtataatta
Onchocerca_cervipedis_KX853345           cccaacgctgaatccaatagacatttggctatatggaaatgtagcgtataggtataacta
Onchocerca_lienalis_KX853346             cccaacgctgaatccaatagacattaggctatatggaaatgtagcgtataggtataacta
Onchocerca_lupi_KX853349                 cccaacgctgaatccaatagacatttggctatatggaaatgtagcgtataggtataacta
Onchocerca_fasciata_MG188680             cccaacgctgaatccaatagacatttagctatatggaaatgtagcgtataggtataacta
Dirofilaria_ursi_PV389592                cccaacgctgaatccaatagttatttaattatatggaaatgtagcgtataggtataacta
Pelecitus_copsychi_OK481079              cccagcgctgaatccaatagacacttggctatatggaaatgtagcgtataggtgtaacta
Onchocerca_japonica_KP760397             cccaacgctgaatccaatagacatttagctatatggaaatgtagcgtataggtataacta
Dirofilaria_repens_KP760376              cccaacgctgaatccaatagttatttagctatatggaaatgtagcgtataggtataatta
Onchocerca_skrjabini_KP760401            cccaacgctgaatccaatagacatttggctatatggaaatgtagcgtataggtataatta
Onchocerca_suzukii_KX853350              cccaacgctgaatccaatagacatttggctatatggaaatgtagcgtataggtataacta
Cercopithifilaria_bainae_KP760365        cccaacgctgaatccaatagatttatagctatatggaaatgtagcgtataggtttaacta
Loxodontofilaria_caprini_KP760387        cccaacgctgaattcaatagacatttggctatatgaaaatgtagcgtataggtataacta
Madathamugadia_hiepei_KP760389           cccagcgctgaatctgtttaaattttgtttaaatagaaatgtagcgtataggtatagcta
Onchocerca_armillata_KX853343            cccaacgctgaatccaatagacatttagctatatggaaatgtagcgtataggtataatta
Mansonella_perforata_KP760388            cccaacgctgaatccaatagattaaaaactatatggaaatgtagcgtataggtgtaacaa
Dirofilaria_immitis_KY990015             cccaacgctgaatccaatagttattaaattatatggaaatgtagcgtataagtataacta
Brugia_pahangi_KP760363                  cccaacgctgaatccaatagatatatggctatatggaaatgtagcgtataggtataacta
Cercopithifilaria_rugosicauda_KP760366   cccaacgctgaatccaatagatatattgctatatggaaatgtagcgtataggtttaacta
Litomosoides_brasiliensis_KP760382       cccaacgctgaatccaatagatgttatactatatggaaatgtagcgtataggtataatta
Dirofilaria_tenuis_PQ248142              cccaacgctgaatccaatagttataaatctatatggaaatgtagcgtataagtataacta
Setaria_digitata_EF199750                cccaacgctgaatccaatagacattgtactagatggaaatgtagcgtataggtgtaacta
Foleyella_candezei_KP760378              cccagcgctgaatccaatagacatttggctatatggaaatgtagcgtataggtgtaacta
Setaria_labiatopapillosa_KP760407        cccaacgctgaatccaatagacattgtactagatggaaatgtagcgtataggtgtaacta
Setaria_tundra_KP760408                  cccaacgctgaatccaatagacattgtactagatggaaatgtagcgtataggtgtaacta
621596_3                                 cccaacgctgaatccaatagacatttggctatatggaaatgtagcgtataggtataacta
621596_7                                 cccaacgctgaatccaatagacatttggctatatggaaatgtagcgtataggtataacta
7225_3                                   cccaacgctgaatccaatagttattttgctatatggaaatgtagcgtataggtataatta
8333_3                                   cccaacgctgaatccaatagttattttgctatatggaaatgtagcgtataggtataatta
621963_6                                 cccaacgctgaatccaatagttatatgactagatggaaatgtagcgtataggtataacta
621596_1                                 cccaacgctgaatccaatagacatttggctatatggaaatgtagcgtataggtataacta
623566_2                                 cccaacgctgaatccaatagttatatgactagatggaaatgtagcgtataggtataacta
621963_1                                 cccaacgctgaatccaatagttatatgactagatggaaatgtagcgtataggtataacta
8333_4                                   cccaacgctgaatccaatagttattttgctatatggaaatgtagcgtataggtataatta

ttcaatatttcgtgcacccaaagtccccttgagcggggccacagtccatagaaggtgcta
tccacatatttttacacccaaagtccccttgagcgaggccattatccatagaaggtgcta
tccacatatttttacacccaaagtccccttgagcgaggccattatccatagaaggtgcta
tccacatatttttacacccaaagtccccttgagcgaggccattgtccatagaaggtgcta
tccacatatttttacacccaaagtccccttgagcgaggccattgtccatagaaggtgcta
tccacatatttttacacccaaagtccccttgagcgaggccattatccatagaaggtgcta
tccacatatttttacacccaaagtccccttgagcgaggccataatccatagaaggtgcta
tccacatatttttacacccaaagtccccttgagcgaggctataatccatagaaggtgcta
tccacatatttttacacccaaagtccccttgagcgaggctataatccatagaaggtgcta
tccacatatttttgcacccaaagtccccttgagcgaggctatgatccatagaaggtgcta
tccacatatttttacacccaaagtccccttgagcgaggccataatccatagaaggtgcta
tccacatatttttacacccaaagtccccttgagcgaggccataatccatagaaggtgcta
tccacatatttttacactcaaagtccccttgagcgaggccataatccatagaaggtgcta
tctacatatttttacacccaaagtccccttgagcgaggccagtatccatagaaggtgcta
tctacatatttttacacccaaagtccccttgagcgaggccagtatccatagaaggtgcta
tccacatatttttgcacccaaagtccccttgagcggggctacagtccatagaaggtgcta
tccacatatttttacacccaaagtccccttgagcggggctacagtccatagaaggtgcta
tccgcatatttttacatccaaagtccccttgagcggggctacagtccatagaaggtgcta
tccacatatttttgcacccaaagtccccttgagcggggctacagtccatagaaggtgcta
tccacatatttttgcacccaaagtccccttgagcggggctacagtccatagaaggtgcta
tccacatatttttacacccaaagtccccttgagcggggctacagtccatagaaggtgcta
tccacatatttttgcacccaaagtccccttgagcggggctacagtccatagaaggtgcta
tccacatatttttacacccaaagtccccttgagcggggctacagtccatagaaggtgcta
tccacatatttttacacccaaagtccccttgagcggggctacagtccatagaaggtgcta
tctacatatttttacacccaaagtccccttgagcggggccacaatccatagaaggtgcta
tccacatatttttgcacccaaagtccccttgagcggggctacagtccatagaaggkgcta
atcgcatatttttacacccaaagtccccttgagcggggctacagtccatagaaggtgcta
tccacatatttttgcacccaaagtccccttgagcggggctacagtccatagaaggtgcta
tccacatatttttacacccaaagtccccttgagcggggctacagtccatagaaggtgcta
tccacatatttttacacccaaagtccccttgagcggggctacagtccatagaaggtgcta
tccacatatttttacacccaaagtccccttgagcggggctacagtccatagaaggtgcta
tccacatatttttacacccaaagtccccttgagcggggctacagtccatagaaggtgcta
tccacatatttttgcacccaaagtccccttgagcggggctacagtccatagaaggtgcta
tccacatatttttgcacccaaagtccccttgagcggggctacagtccatagaaggtgcta
tccacatatttttacacccaaagtccccttgagcggggctacagtccatagaaggtgcta
tccacatatttttgcacccaaagtccccttgagcggggctacagtccatagaaggtgcta
tccacatatttttgcacccaaagtccccttgagcggggctacagtccatagaaggtgcta
atcacatatttttacacccaaagtccccttgagcggggctacaatccatagaaggtgcta
tccacatatttttacacccaaagtccccttgagtggggctacagtccatagaaggtgcta
tccacatacttttacacccaaagtccccttgagcgaggccaatatccatagaaggtgcta
tccacatatttttgcacccaaagtccccttgagcggggctacagtccatagaaggtgcta
tccacatatttttacacccaaagtccccttgagcgaggctataatccatagaaggtgcta
ttcgcatatttttacacccaaagtccccttgagcggggctacagtccatagaaggtgcta
tccacatatttttacacccaaagtccccttgagcggggctacagtccatagaaggtgcta
atcacatatttttacacccaaagtccccttgagcggggctacagtccatagaaggtgcta
atcatatatttttacacccaaagtccccttgagcggggctacagtccatagaaggtgcta
ttcatatatttttacacccaaagtccccttgagcggggctacagtccatagaaggtgcta
tccatgcattcctacacccaaagtccccttgagcggggccacagtccatagaaggtgcta
actgcatatttttgcacccaaagtccccttgagcggggctacagtccatagaaggtgcta
tccatgcattcctacacccaaagtccccttgagcggggctacagtccatagaaggtgcta
tcctatatttcttacacccaaagtccccttgagcggggctacagtccatagaaggtgcta
tccacatatttttacacccaaagtccccttgagcgaggccaaaatccatagaaggtgcta
tccacatatttttacacccaaagtccccttgagcgaggccaaaatccatagaaggtgcta
tccacatatttttacacccaaagtccccttgagcggggctacagtccatagaaggtgcta
tccacatatttttacacccaaagtccccttgagcggggctacagtccatagaaggtgcta
tccacatatttttacacccaaagtccccttgagcggggctacagtccatagaaggtgcta
tccacatatttttacacccaaagtccccttgagcgaggccaaaatccatagaaggtgcta
tccacatatttttacacccaaagtccccttgagcggggctacagtccatagaaggtgcta
tccacatatttttacacccaaagtccccttgagcggggctacagtccatagaaggtgcta
tccacatatttttacacccaaagtccccttgagcggggctacagtccatagaaggtgcta

gacctgtacgggtgatgaataatttgataggttgctccttggagtcgggttgtttgagat
gacctgtacgggtgaaaaacgttacggtaggttatactttggagtcgggttgtttgagat
gacctgtacgggtgaaaaamgttacggtaggttatactttggagtcgggttgtttgagat
gacctgtacgggtgaaaaaagttacggtaggttatactttggagtcgggttgtttgagat
gacctgtacgggtgaaaaaagttacggtaggttatactttggagtcgggttgtttgagat
gacctgtacgggtgaaaaaagttacggtaggttatactttggagtcgggttgtttgagat
gacctgtacgggtgaaaaaagttacggtaggttatactttggagtcgggttgtttgagat
gacctgtacgggtgaaaaaagttacggtaggttatactttggagtcgggttgtttgagat
gacctgtacgggtgaaaaaagttacggtatgttatactttggagtcgggttgtttgagat
gacctgtacgggtgaaaaaagttacggtgggttatactttggagtcgggttgtttgagat
gacctgtacgggtgaaaaaagttacggtaagttattccttggagtcgggttgtttgagat
gacctgtacgggtgaaaaaagttacggtaagttattccttggagtcgggttgtttgagat
gacctgtacgagtgaaaaaagttacggtaagttattccttggagtcgggttgtttgagat
gacctgtacgggtgaaaaaagttacrgtatgttatactttggagtcgggttgtttgagat
gacctgtacgggtgaaaaaagttacagtatgttatactttggagtcgggttgtttgagat
gacctgtacgggtgaaaaaagttacggtaggttattccttggagtcgggttgtttgagat
gacctgtacgggtgaaaaaagttacggtaggttattccttggagtcgggttgtttgagat
gacctgtacggatgaaaaaagttacggtaggttatactttagagtcgggttgtttgagat
gacctgtacgggtgaaaaaagttatggtagattataccttggagtcgggttgtttgagat
gacctgtacgggtgaaaaaagttacggtaggttattccttggagtcgggttgtttgagat
gacctgtacgggtgaaaaaagttacggtaggttattccttggagtcgggttgtttgagat
gacctgtacgggtgaaaaaagttacggtaggttattccttggagtcgggttgtttgagat
gacctgtacgggtgaaaaaagttatggtaggttattccttggagtcgggttgtttgagat
gacctgtacgggtgaaaaaagttatggtaggttatactttggagtcgggttgtttgagat
gacctgtacgggtgaaaaaagttatggtaggttataccttggagtcgggttgtttgagat
gacctgtacgggtgaaaaaagttacggtaggttattccttggagtcgggttgtttgagat
gacctgtacgggtgaaaaaagttatgataaattatactttggagtcgggttgtttgagat
gacctgtacgggtgaaaaaagttatggtaggttattccttggagtcgggttgtttgagat
gacctgtacgggtgaaaaaagttatggtaggttataccttggagtcgggttgtttgagat
gacctgtacgggtgaaaaaagttatggtaggttataccttggagtcgggttgtttgagat
gacctgtacgggtgaaaaaagttatggtaggttataccttggagtcgggttgtttgagat
gacctgtacgggtgaaaaaagttatggtaggttatactttggagtcgggttgtttgagat
gacctgtacgggtgaaaaaagttacggtaggttattctttggagtcgggttgtttgagat
gacctgtacgggtgaaaaaagttatggtaggttattccttggagtcgggttgtttgagat
gacctgtacgggtgaaaaaagttatggtagattatactttggagtcgggttgtttgagat
gacctgtacgggtgaaaaaagttatggtaggttataccttggagtcgggttgtttgagat
gacctgtacgggtgagaaaagttatggtaggttattccttggagtcgggttgtttgagat
gacctgtacgggtgaaaaaagttacgataggttatactttagagtcgggttgtttgagat
gacctgtacgggtgaaaaaagttatggtaagttattctttggagtcgggttgtttgagat
gacctgtacgggtgaaaaaagttacggtatgttgtaccttggagtcgggttgtttgagat
gacctgtacgggtgaaaaaagttatggtaggttattccttggagtcgggttgtttgagat
gacctgtacgggtgaaaaaagttacggtatgttattccttggagtcgggttgtttgagat
gacctgtacgggtgaaaaaagttacgatatgttatactttggagtcgggttgtttgagat
gacctgtacgggtgaaaaaagttacggtaggttattccttggagtcgggttgtttgagat
gacctgtacgggtgaaaaaagttacgataggttataccttagagtcgggttgtttgagat
gacctgtacgggtgaaaaatgttacgatagattatactttggagtcgggttgtttgagat
gacctgtacgggtgaaaaaaattatgataggttatactttggagtcgggttgtttgagat
gacctgtacgggtgaggaaagttatggtaggttgcactttggagtcgggttgtttgagat
gacctgtacgggtgaaaaaagctacggtatgttattctttggagtcgggttgtttgagat
gacctgtacgggtgaggaaagttatggtaagttgcactttggagtcgggttgtttgagat
gacctgtacgggtgaggaaatttatggtaagttgcactttggagtcgggttgtttgagat
gacctgtacgggtgaaaaaagttacggtaggttatactttggagtcgggttgtttgagat
gacctgtacgggtgaaaaaagttacggtaggttatactttggagtcgggttgtttgagat
gacctgtacgggtgaaaaaagttacggtagattatactttggagtcgggttgtttgagat
gacctgtacgggtgaaaaaagttacggtagattatactttggagtcgggttgtttgagat
gacctgtacgggtgagaaaagttacggtaagttattccttggagtcgggttgtttgagat
gacctgtacgggtgaaaaaagttacggtaggttatactttggagtcgggttgtttgagat
gacctgtacgggtgagaaaagttacggtaagttattccttggagtcgggttgtttgagat
gacctgtacgggtgagaaaagttacggtaagttattccttggagtcgggttgtttgagat
gacctgtacgggtgaaaaaagttacggtagattatactttggagtcgggttgtttgagat

tgcagcccaaagaaggtggtaaacctcatctaaggctaaatatgaccacgagaccgatag
tgcagcccaaagagggtggtaaacctcatctaaggctaaatacgaccatgagaccgatag
tgcagcccaaagagggtggtaaacctcatctaaggctaaatacgaccatgagaccgatag
tgcagcccaaagagggtggtaaacctcatctaaggctaaatacgaccatgagaccgatag
tgcagcccaaagagggtggtaaacctcatctaaggctaaatacgaccatgagaccgatag
tgcagcccaaagagggtggtaaacctcatctaaggctaaatacgaccatgagaccgatag
tgcagcccaaagagggtggtaaacctcatctaaggctaaatacgaccatgagaccgatag
tgcagcccaaagagggtggtaaacctcatctaaggctaaatacgaccatgagaccgatag
tgcagcccaaagagggtggtaaacctcatctaaggctaaatacgaccatgagaccgatag
tgcagcccaaagagggtggtaaacctcatctaaggctaaatacgaccatgagaccgatag
tgcagcccaaagagggtggtaaacctcatctaaggctaaatatgaccatgagaccgatag
tgcagcccaaagagggtggtaaacctcatctaaggctaaatatgaccatgagaccgatag
tgcagcccaaagagggtggtaaacctcatctaaggctaaatatgaccatgagaccgatag
tgcagcccaaagagggtggtaaacctcatctaaggctaaatacgaccacgagaccgatag
tgcagcccaaagagggtggtaaacctcatctaaggctaaatacgaccacgagaccgatag
tgcagcccaaagagggtggtaaacctcatctaaggctaaatacgaccacgagaccgatag
tgcagcccaaagagggtggtaaacctcatctaaggctaaatacgaccacgagaccgatag
tgcagcccaaagagggtggtaaacctcatctaaggctaaatacgaccacgagaccgatag
tgcagcccaaagagggtggtaaacctcatctaaggctaaatacgaccacgagaccgatag
tgcagcccaaagagggtggtaaacctcatctaaggctaaatacgaccacgagaccgatag
tgcagcccaaagagggtggtaaacctcatctaaggctaaatacgaccatgagaccgatag
tgcagcccaaagagggtggtaaacctcatctaaggctaaatacgaccacgagaccgatag
tgcagcccaaagagggtggtaaacctcatctaaggctaaatacgaccacgagaccgatag
tgcagcccaaagagggtggtaaacctcatctaaggctaaatacgaccacgagaccgatag
tgcagcccaaagagggtggtaaacctcatctaaggctaaatacgaccacgagaccgatag
tgcagcccaaagagggtggtaaacctcatctaagggtaaatacgaccacgagaccgatag
tgcagcccaaagagggtggtaaacctcatctaaggctaaatacgaccacgagaccgatag
tgcagcccaaagagggtggtaaacctcatctaaggctaaatacgaccacgagaccgatag
tgcagcccaaagagggtggtaaacctcatctaaggctaaatacgaccacgagaccgatag
tgcagcccaaagagggtggtaaacctcatctaaggctaaatacgaccacgagaccgatag
tgcagcccaaagagggtggtaaacctcatctaaggctaaatacgaccacgagaccgatag
tgcagcccaaagagggtggtaaacctcatctaaggctaaatatgaccacgagaccgatag
tgcagcccaaagagggtggtaaacctcatctaaggctaaatacgaccacgagaccgatag
tgcagcccaaagagggtggtaaacctcatctaaggctaaatacgaccacgagaccgatag
tgcagcccaaagagggtggtaaacctcatctaaggctaaatacgaccacgagaccgatag
tgcagcccaaagagggtggtaaacctcatctaaggctaaatacgaccacgagaccgatag
tgcagcccaaagagggtggtaaacctcatctaaggctaaatacgaccacgagaccgatag
tgcagcccaaagagggtggtaaacctcatctaaggctaaatacgaccacgagaccgatag
tgcagcccaaagagggtggtaaacctcatctaaggctaaatacgaccacgagaccgatag
tgcagcccaaagagggtggtaaacctcatctaaggctaaatatgaccacgagaccgatag
tgcagcccaaagagggtggtaaacctcatctaaggctaaatacgaccacgagaccgatag
tgcagcccaaagagggtggtaaacctcatctaaggctaaatatgaccatgagaccgatag
tgcagcccaaagagggtggtaaacctcatctaaggctaaatatgaccacgagaccgatag
tgcagcccaaagagggtggtaaacctcatctaaggctaaatacgaccatgagaccgatag
tgcagcccaaagagggtggtaaacctcatctaaggctaaatacgaccacgagaccgatag
tgcagcccaaagagggtggtaaacctcatctaaggctaaatatgaccacgagaccgatag
tgcagcccaaagagggtggtaaacctcatctaaggctaaatatgaccacgagaccgatag
tgcagcccaaagagggtggtaaacctcatctaaggctaaatacgaccacgagaccgatag
tgcagcccaaagagggtggtaaacctcatctaaggctaaatacgaccacgagaccgatag
tgcagcccaaagagggtggtaaacctcatctaaggctaaatacgaccacgagaccgatag
tgcagcccaaagagggtggtaaacctcatctaaggctaaatatgaccacgagaccgatag
tgcagcccaaagagggtggtaaacctcatctaaggctaaatacgaccatgagaccgatag
tgcagcccaaagagggtggtaaacctcatctaaggctaaatacgaccatgagaccgatag
tgcagcccaaagagggtggtaaacctcatctaaggctaaatacgaccacgagaccgatag
tgcagcccaaagagggtggtaaacctcatctaaggctaaatacgaccacgagaccgatag
tgcagcccaaagagggtggtaaacctcatctaaggctaaatacgaccacgagaccgatag
tgcagcccaaagagggtggtaaacctcatctaaggctaaatacgaccatgagaccgatag
tgcagcccaaagagggtggtaaacctcatctaaggctaaatacgaccacgagaccgatag
tgcagcccaaagagggtggtaaacctcatctaaggctaaatacgaccacgagaccgatag
tgcagcccaaagagggtggtaaacctcatctaaggctaaatacgaccacgagaccgatag

caaacaagtaccgtgagggaaagttgcaaagaactttgaagagagagttcaagagggcgt
caaacaagtaccgtgagggaaagttgcaaagaactttgaagagagagttcaagagggcgt
caaacaagtaccgtgagggaaagttgcaaagaactttgaagagagagttcaagagggcgt
caaacaagtaccgtgagggaaagttgcaaagaactttgaagagagagttcaagagggcgt
caaacaagtaccgtgagggaaagttgcaaagaactttgaagagagagttcaagagggcgt
caaacaagtaccgtgagggaaagttgcaaagaactttgaagagagagttcaagagggcgt
caaacaagtaccgtgagggaaagttgcaaagaactttgaagagagagttcaagagggcgt
caaacaagtaccgtgagggaaagttgcaaagaactttgaagagagagttcaagagggcgt
caaacaagtaccgtgagggaaagttgcaaagaactttgaagagagagttcaagagggcgt
caaacaagtaccgtgagggaaagttgcaaagaactttgaagagagagttcaagagggcgt
caaacaagtaccgtgagggaaagttgcaaagaactttgaagagagagttcaagagggcgt
caaacaagtaccgtgagggaaagttgcaaagaactttgaagagagagttcaagagggcgt
caaacaagtaccgtgagggaaagttgcaaagaactttgaagagagagttcaagagggcgt
caaacaagtaccgtgagggaaagttgcaaagaactttgaagagagagttcaagagggcgt
caaacaagtaccgtgagggaaagttgcaaagaactttgaagagagagttcaagagggcgt
caaacaagtaccgtgagggaaagttgcaaagaactttgaagagagagttcaagagggcgt
caaacaagtaccgtgagggaaagttgcaaagaactttgaagagagagttcaagagggcgt
caaacaagtaccgtgagggaaagttgcaaagaactttgaagagagagttcaagagggcgt
caaacaagtaccgtgagggaaagttgcaaagaactttgaagagagagttcaagagggcgt
taaacaagtaccgtgagggaaagttgcaaagaactttgaagagagagttcaagagggcgt
caaacaagtaccgtgagggaaagttgcaaagaactttgaagagagagttcaagagggcgt
taaacaagtaccgtgagggaaagttgcaaagaactttgaagagagagttcaagagggcgt
caaacaagtaccgtgagggaaagttgcaaagaactttgaagagagagttcaagagggcgt
caaacaagtaccgtgagggaaagttgcaaagaactttgaagagagagttcaagagggcgt
caaacaagtaccgtgagggaaagttgcaaagaactttgaagagagagttcaagagggcgt
caaacaagtaccgtgagggaaagttgcmaagaactttgaagaragagttcaagagggcgt
caaacaagtaccgtgagggaaagttgcaaagaactttgaagagagagttcaagagggcgt
caaacaagtaccgtgagggaaagttgcaaagaactttgaagagagagttcaagagggcgt
caaacaagtaccgtgagggaaagttgcaaagaactttgaagagagagttcaagagggcgt
caaacaagtaccgtgagggaaagttgcaaagaactttgaagagagagttcaagagggcgt
caaacaagtaccgtgagggaaagttgcaaagaactttgaagagagagttcaagagggcgt
caaacaagtaccgtgagggaaagttgcaaagaactttgaagagagagttcaagagggcgt
caaacaagtaccgtgagggaaagttgcaaagaactttgaagagagagttcaagagggcgt
caaacaagtaccgtgagggaaagttgcaaagaactttgaagagagagttcaagagggcgt
caaacaagtaccgtgagggaaagttgcaaagaactttgaagagagagttcaagagggcgt
caaacaagtaccgtgagggaaagttgcaaagaactttgaagagagagttcaagagggcgt
caaacaagtaccgtgagggaaagttgcaaagaactttgaagagagagttcaagagggcgt
caaacaagtaccgtgagggaaagttgcaaagaactttgaagagagagttcaagagggcgt
caaacaagtaccgtgagggaaagttgcaaagaactttgaagagagagttcaagagggcgt
caaacaagtaccgtgagggaaagttgcaaagaactttgaagagagagttcaagagggcgt
caaacaagtaccgtgagggaaagttgcaaagaactttgaagagagagttcaagagggcgt
caaacaagtaccgtgagggaaagttgcaaagaactttgaagagagagttcaagagggcgt
caaacaagtaccgtgagggaaagttgcaaagaactttgaagagagagttcaagagggcgt
caaacaagtaccgtgagggaaagttgcaaagaactttgaagagagagttcaagagggcgt
caaacaagtaccgtgagggaaagttgcaaagaactttgaagagagagttcaagagggcgt
caaacaagtaccgtgagggaaagttgcaaagaactttgaagagagagttcaagagggcgt
caaacaagtaccgtgagggaaagttgcaaagaactttgaagagagagttcaagagggcgt
caaacaagtaccgtgagggaaagttgcaaagaactttgaagagagagttcaagagggcgt
caaacaagtaccgtgagggaaagttgcaaagaactttgaagagagagttcaagagggcgt
caaacaagtaccgtgagggaaagttgcaaagaactttgaagagagagttcaagagggcgt
caaacaagtaccgtgagggaaagttgcaaagaactttgaagagagagttcaagagggcgt
caaacaagtaccgtgagggaaagttgcaaagaactttgaagagagagttcaagagggcgt
caaacaagtaccgtgagggaaagttgcaaagaactttgaagagagagttcaagagggcgt
caaacaagtaccgtgagggaaagttgcaaagaactttgaagagagagttcaagagggcgt
caaacaagtaccgtgagggaaagttgcaaagaactttgaagagagagttcaagagggcgt
caaacaagtaccgtgagggaaagttgcaaagaactttgaagagagagttcaagagggcgt
caaacaagtaccgtgagggaaagttgcaaagaactttgaagagagagttcaagagggcgt
caaacaagtaccgtgagggaaagttgcaaagaactttgaagagagagttcaagagggcgt
caaacaagtaccgtgagggaaagttgcaaagaactttgaagagagagttcaagagggcgt
caaacaagtaccgtgagggaaagttgcaaagaactttgaagagagagttcaagagggcgt

gaaaccgctgagatggaaacggatagagttgacgaaacttgtcggtattcaacggatcaa
gaaaccgctgagatggaaacggatagagttaacgaaacttatcggtattcaaccgatcaa
gaaaccgctgagatggaaacggatagagttaacgaaacttatcggtattcaaccgatcaa
gaaaccgctgagatggaaacggatagagttaacgaaacttatcggtattcaaccgatcaa
gaaaccgctgagatggaaacggatagagttaacgaaacttatcggtattcaaccgatcaa
gaaaccgctgagatggaaacggatagagttaacgaaacttatcggtattcaaccgatcaa
gaaaccgctgagatggaaacggatagagttaacgaaacttatcggtattcaaccaatcaa
gaaaccgctgagatggaaacggatagagttaacgaaacttatcgatattcaaccaatcaa
gaaaccgctgagatggaaacggatagagttaacgaaacttatcggtattcaaccaatcaa
gaaaccgctgagatggaaacggatagagttaacgaaacttatcggtattcaaccagtcaa
gaaaccgctgagatggaaacggatagagttaacgaaacttatcgatattcaaccgatcaa
gaaaccgctgagatggaaacggatagagttaacgaaacttatcgatattcaaccgatcaa
gaaaccgctgagatggaaacggatagagttaacgaaacttatcgatattcaaccgatcaa
gaaaccgctgagatggaaacggatagagttaacgaaacttatcggtattcaaccaatcaa
gaaaccgctgagatggaaacggatagagttaacgaaacttatcggtattcaaccaatcaa
gaaaccgctgagatggaaacggatagagttaacgaaacttatcggtattcaaccgatcaa
gaaaccgctgagatggaaacggatagagttaacgaaacttatcggtattcaaccaatcaa
gaaaccgctgagatggaaacggatagagttaacgaaacttatcggtattcaaccaatcaa
gaaaccgctgagatggaaacggatagagttaacgaaacttatcggtattcaaccgatcaa
gaaaccgctgagatggaaacggatagagttaacgaaacttatcggtattcaaccratcaa
gaaaccgctgagatggaaacggatagagttaacaaaacttatcggtattcaaccaatcaa
gaaaccgctgagatggaaacggatagagttaacgaaacttatcggtattcaaccgatcaa
gaaaccgctgagatggaaacggatagagttaacgaaacttatcggtattcaaccaatcaa
gaaaccgctgagatggaaacggatagagttaacgaaacttatcggtattcaaccgatcaa
gaaaccgctgagatggaaacggatagagttaacgaaacttatcggtattcaaccgatcaa
graaccgctgaaatggaaacggatagagttaacgaaacttatcggtattcaaccgatcaa
gaaaccgctgagatggaaacggatagagttaacgaaacttatcggtattcaaccaatcaa
gaaaccgctgagatggaaacggatagagttaacgaaacttatcggtattcaaccgatcaa
gaaaccgctgagatggaaacggatagagttaacgaaacttatcggtattcaaccgatcaa
gaaaccgctgagatggaaacggatagagttaacgaaacttatcggtattcaaccgatcaa
gaaaccgctgagatggaaacggatagagttaacgaaacttatcggtattcaaccgatcaa
gaaaccgctgagatggaaacggatagagttaacgaaacttatcggtattcaaccgatcaa
gaaaccgctgagatggaaacggatagagttaacgaaacttatcggtattcaaccaatcaa
gaaaccgctgagatggaaacggatagagttaacgaaacttatcggtattcaaccgatcaa
gaaaccgctgagatggaaacagatagagttaacgaaacttatcgatattcaaccaatcaa
gaaaccgctgagatggaaacggatagagttaacgaaacttatcggtattcaaccgatcaa
gaaaccgctgagatggaaacggatagagttaacgaaacttatcggtattcaaccgttcaa
gaaaccgctgagatggaaacggatagagttaacgaaacttatcggtattcaaccaatcaa
gaaaccgctgagatggaaacggatagagttaacgaaacttatcgatattcaaccgatcaa
gaaaccgctgagatggaaacggatagagttaacgaaacttatcggtattcaaccaatcaa
gaaaccgctgagatggaaacggatagagttaacgaaacttatcggtattcaaccaattaa
gaaaccgctgagatggaaacagatagagttaacgaaacttatcgatattcaaccgatcaa
gaaaccgctgagatggaaacggatagagttaacgaaacatatcgatattcaactaatcaa
gaaaccgctgagatggaaacggatagagttaacgaaacttatcggtattcaaccaattaa
gaaaccgctgagatggaaacggatagagttaacgaaacttatcggtattcaaccaatcaa
gaaaccgctgagatggaaacggatagagttaacgaaacttatcagtattcaaccaatcaa
gaaaccgctgagatggaaacggatagagttaacgaaacatatcgatattcaactaatcat
gaaaccgctgagatggaaacggatagagttaacgaaacttatcagtattcagctaatcaa
gaaaccgctgagatggaaacggatagagttaacgaaacttatcggtattcaaccaatcat
gaaaccgctgagatggaaacggatagagttaacaaaacttatcagtattcagctaatcaa
gaaaccgctgagatggaaacagatagagttaacgaaacttatcagtattcagctaatcaa
gaaaccgctgagatggaaacagatagagttaacgaaacttatcgatattcaaccaatcca
gaaaccgctgagatggaaacagatagagttaacgaaacttatcgatattcaaccaatcca
gaaaccgctgagatggaaacagatagagttaacgaaacttatcgatattcaaccaatcaa
gaaaccgctgagatggaaacagatagagttaacgaaacttatcgatattcaaccaatcaa
gaaaccgctgagatggaaacggatagagttaacgaaacttatcggtattcaaccgatcaa
gaaaccgctgagatggaaacagatagagttaacgaaacttatcgatattcaaccaatcca
gaaaccgctgagatggaaacggatagagttaacgaaacttatcggtattcaaccgatcaa
gaaaccgctgagatggaaacggatagagttaacgaaacttatcggtattcaaccgatcaa
gaaaccgctgagatggaaacagatagagttaacgaaacttatcgatattcaaccaatcaa

cttaacagccttatacttcaaggcattattgccgtttttgatttggtgtatttactgacg
tttagcatatcttttattcaaaattttattaatgctcaatgattggtgtatttaccgata
tttagcatatcttttattcaaaattttattaatgctcaatgattggtgtatttaccgata
tttagcatatcttttattcaaaattttattaatgctaaatgattggtgtatttaccgata
tttagcatatcttttattcaaaattttattaatgctaaatgattggtgtatttaccgata
tttagcatatcttttattctaaattttattaatgctcaatgattggtgtatttaccgata
tttagcatgtcttttattcaaaattttatgaatgctaaatgattggtgtatttaccgatg
tttagcatgtcttttattcaaaattttaaaaatgctaaatgattggtgtatttatcgata
tttagcatgtcttttattcaaaattttaaaaatgctaatagattggtgtatttaccgata
tttagcatgtcttttattcaaaattccagaaatgctaaatgattggtgtatttaccgata
tttagcaaactttttattcaaaatgatataagtgctaaatgattggtgtatttatcgata
tttagcaaactttttattcaaaatgatataaatgctaaatgattggtgtatttatcgata
tttagcaaactttttattcaaaatgatataaatgctaaatgattggtgtatttatcgata
tttagcaatctttttattcaaaatgatatgaatgttcaatgattggtgtatttaccggtg
tttagcaatctttttattcaaaatgatatgaatgttcaatgattggtgtatttaccggtg
tttagcaatcttattatttaaaatgatataaatgcttaatgattggtgtatttaccgatg
tttagcaatcttattattcaaaatgatatgaatgcttaatgattggtgtatttatcgatg
tttagcaatcttatcatttaaaatgatatatgtgctaaatgattggtgtatttaccgatg
tttagcaatcttattattcaaaatgatagaagtgctttatgattggtgtatttaccgata
tttagcaatcttattatttaaaatgatataawkgcttaatgattggtgtatttaccgatg
tttagcaatcatattattcaaaatgatattaatgctcatagattggtgtatttaccgatg
tttagcaatcttattatttaaaatgatatgaatgcttaatgattggtgtatttaccgatg
tttagcaatcttattattcaaaatgatattaatgctagatgattggtgtatttaccgatg
tttagcaatcttattattcaaaatgatagaagtgttttatgattggtgtatttaccgata
tttagcaatcttattattcaaaatgatagaagtgctttatgattggtgtatttaccgata
tttagcaatcttattatttaaaatgatataaatgcttaatgattggtgtatttaccgatg
tttagcaatcttattattcaaaatgataggaatgctaaatgattggtgtatttaccgatg
tttagcaatcttattattcaaaatgatagaagtgctttatgattggtgtatttaccgata
tttagcaatcttattattcaaaatgatagaagtgctttatgattggtgtatttaccgata
tttagcaatcttattattcaaaatgatagaagtgctttatgattggtgtatttaccgata
tttagcaatcttattattcaaaatgatagaagtgctttatgattggtgtatttaccgata
tttagcaatcttattattcaaaatgataaaaatgctttatgattggtgtatttaccgatg
tttagcaatcttatcatttaaaatgatgtgaatgcttaatgattggtgtatttaccgatg
tttagcaatcttattattcaaaatgatagaagtgctttatgattggtgtatttaccgata
tttagcaatcttattattcaaaataattaaaatgctttatgattggtgtatttatcgata
tttagcaatcttattattcaaaatgatagaagtgctttatgattggtgtatttaccgata
tttagcaatcttattattcaaaatgatagaagtgctttatgattggtgtatttaccgata
ttttagcaataatttgttttataatacaataatgcttaatgattggtgtatttaccgatg
tttagcaatcttattattcaaaatgatagaagtgctttatgattggtgtatttatcgata
tttagcaatcttccctttcaaaatgatagatgtgctcaatgattggtgtatttaccgatg
tttagcaatcttattattcaaaatgatagaagtgctttatgattggtgtatttaccgata
tttagcaatcttttaatttaaaataatgtaattgctaagtgattggtgtatttatcgata
tttagcaaatcttttattcaaaatgatagaagtgctatatgattagtgtatttatcgatt
tttagcaatcttattattcaaaatgatattaatgctcatagattggtgtatttaccgatg
tttagcaattatctttttttaaatgattaaaatgctaaatgattggtgtatttaccgatg
tttagcaaatctttaattcaaaaaattaatagggctaataaattggggtatttactgata
tttagcaaatcttttattcaaaatgttataagtgctatatgattagtgtatttatcgatt
tttagcaatttttctatttaaatagaaatgaatgctaaatgattggtgtatttactgatg
tttagcaatcttttcattatggatgattgaagtgcttgtcgattggtgtatttaccgatg
tttagcaattttttcatttagaatgaaatgaatgctaaatgattggtgtatttactgatg
tttagcaattatccaatttaaaatgaattgtatgctaaatgattggtgtatttactgata
tttagcactctttttattcaaaatgatataaatgttaaatgattggtgtatttatcgata
tttagcactctttttattcaaaatgatataaatgttaaatgattggtgtatttatcgata
tttagcaatcttattattcaaaataattaaaatgctttatgattggtgtatttatcgata
tttagcaatcttattattcaaaataattaaaatgctttatgattggtgtatttatcgata
tttagcaatcttattattcaaaatgatagaagtgctttatgattggtgtatttaccgatg
tttagcactctttttattcaaaatgatataaatgttaaatgattggtgtatttatcgata
tttagcaatcttattattcaaaatgatagaagtgctttatgattggtgtatttaccgatg
tttagcaatcttattattcaaaatgatagaagtgctttatgattggtgtatttaccgatg
tttagcaatcttattattcaaaataattaaaatgctttatgattggtgtatttatcgata

gtatgcgctgagagctttgttattgcatgttgatattattgtagtggaccatatcaattt
gtatgcatcgagagcttcgtttaagcatattgaagcatttttagtggaccaattttataa
gtatgcatcgagagcttcgtttaagcatattgaagcatttttagtggaccaattttataa
gtatgcatcgagagcttcgtttaagcatattgaagcatttttagtggaccaatttttcga
gtatgcatcgagagcttcgtttaagcatattgaagcatttttagtggaccaatttttcga
gtatgcatcgagagcttcgtttaagcatattgatgcatttttagtggaccaattgtatga
gtatgcatcgagaacttcgtttaagcatatttgagcatttttagtggaccaattcaatta
gtatgcatcgagaacttcgtttaagcatattggagcatttttagtggaccaatttcatta
gtatgcatcgagaacttcgtttaagcatattagagcttttttagtggaccaattttatta
gtatgcatcgagaacttcgtttaagcatatttgagcatttttagtggaccaattcaatta
gtatgcatcgagagcttcgttttagcatattatagaatttttagtggaccaatttaatta
gtatgcatcgagagcttcgttttagcatattatagaatttttagtggaccaatttaatta
gtatgcatcgagagcttcgttttagcatattaatgaatttttagtggaccaattttatta
gtatgcatcgagagcttcgttttagcatattaatacttttttagtggaccaattttaata
gtatgcatcgagagcttcgttttagcatattaatacttttttagtggaccaattttaata
gtatgcatcgagaacttcgttttagcatattaatactcatttagtggaccaattcaattg
gtatgcatcgagagcttcgttttagcatattaatattaatttagtggatcaattcaattg
gtatgcatcgagagcttcgttttagcatattaatattaatttagtggaccaattttattg
gtatgcatcgagagcttcgttttagcatattaatacttatttagtggaccaattcgtatg
gtatgcwtcgagaacttsgttttagcatattaatactcatttagtggaccaattcaattg
gtatgcatcgagaacttcattttagcatattaatactaatttagtggaccaattcaattg
gtatgcatcgagaacttcgttttagcatattaatacttatttagtggaccaattcaattg
gtatgcatcgagtgcttcgttttagcatattaatactaatttagtggaccaattgaaata
gtatgcatcgagagcttcgttttagcatattaatacttatttagtggaccaattcgtatg
gtatgcatcgagagcttcgttttagcatattaatacttatttagtggaccaattcgtatg
gtatgcatcsagaacttcsttttagcatattaatactcatttagtggaccaattcaattg
gtatgcatcgagagcttcgttttagcatattaatacatttttagtggaccaattttattg
gtatgcatcgaaagcttcgttttagcatattaatacttatttagtggaccaattcgtatg
gtatgcatcgagagcttcgttttagcatattaatacttatttagtggaccaattcgtatg
gtatgcatcgagagcttcgttttagcatattaatacttatttagtggaccaattcgtatg
gtatgcatcgagagcttcgttttagcatattaatacttatttagtggaccaattcgtatg
gtatgcattgagagcttcattttagcatattaatacttatttagtggaccaattttatta
gtatgcatcgagagcttcattttagcatattaatatttatttagtggaccaattcatttg
gtatgcatcgagagcttcgttttagcatattaatacttatttagtggaccaattcgtatg
gtatgcattgagaatttcattttagcatattaatacttatttagtggaccaattttattg
gtatgcatcgaaagcttcgttttagcatattaatacttatttagtggaccaattcgtatg
gtatgcatcgagagcttcgttttagcatattaatacttatttagtggaccaattcatatg
gtatgcattgagagcttcgtttaaattttttagcatatatttagtggaccaattttgtta
gtatgcatcgagagcttcgttttagcatattaatacttatttagtggaccaattcatatg
gtatgcatcgagagcttcgttttagcatattaatgctgatttagtggaccaattttaatg
gtatgcatcgagagcttcgtttaagcatattaatacttatttagtggaccaattcatatg
gtatgcatcgagagcttcgtttaagcatatttttaaatttttagtggaccaatttaatta
gtatgcattgagagcttcatttaagcatattaatactcatttagtggaccaatttaatta
gtatgcatcgagaacttcattttagcatattaatactaatttaggggaccaattcaattg
gtatgcattgagagcttcgtttttgcatattaaaatatatttagkggaccaattttgtaa
gtatgcatcgagagcttcgttttagcatattgaaatttatttagtggactaattttttgc
gtatgcattgagagcttcatttaagcatattaatacaaatttagtggaccaatttaatta
gtatgcatcgagaacttcgttttagcatattgatactattttagtggaccattatattat
gtatgcatcgagagcttcattttagcatattaatattcatttagtggaccaattcaattg
gtatgcatcgagaacttcgttttagcatattgatactattttagtggaccattatatttt
gtatgcatcgagaacttcgttttagcatattgaaaattttttagtggaccattatattat
gtatgcattgagagcttcattttagcatattattagatttttagtggaccaattttatta
gtatgcattgagagcttcattttagcatattattagatttttagtggaccaattttatta
gtatgcattgagaatttcattttagcatattaatacttatttagtggaccaattttattg
gtatgcattgagaatttcattttagcatattaatacttatttagtggaccaattttattg
gtatgcattgagagcttcattttagcatattaatatttatttagtggaccaattttattg
gtatgcattgagagcttcattttagcatattattagatttttagtggaccaattttatta
gtatgcattgagagcttcattttagcatattaatatttatttagtggaccaattttattg
gtatgcattgagagcttcattttagcatattaatatttatttagtggaccaattttattg
gtatgcattgagaatttcattttagcatattaatacttatttagtggaccaattttattg

tgatatggaaccctacatattctgagacatgtctttgataaagagtagtaactttcgctt
ataattggaatcctaaaaattcatcaatatgtcttaaatgaagatgtgtaactttcactt
ataattggaatcctaaaaattcatcaatatgtcttaaatgaagatgtgtaactttcactt
ataattggaatcctaaaaattcatcaatatgtcttaaatggagatgtgtaactttcactt
ataattggaatcctaaaaattcatcaatatgtcttaaatggagatgtgtaactttcactt
ataattggaatcctaaaaattgatcaatatgtcttaaatgaagatgtgtaactttcactt
ataattggaatcctaaaaattcttcagtatgtcttaaatgaagatatgtaactatcactt
ataattggaatcctaaaaatcttgtaatatgtcttaaatgaagatatgtaactatcactt
ataattggaatcctaaaaatctcgtaatatgtcttaaatgaagatatgtaactatcactt
ataattggaatcctaaaaattgtttagtatgtcttaaatgaagatatgtaactatcactt
ataattgtaatcctaaaaagttttcaatatgtcttaaatgaagttatgtaactttcacta
ataattgtaatcctaaaaagttttcaatatgtcttaaatgaagttatgtaactctcatta
ataattgtaatcctaaaaagttttcaatatgtcttaaatgaagttatgtaactttcacta
ataattggaatcctaaaactgttgaaatatgtctgaaatgaagcaatgtaactttcactt
ataattggaatcctaaaactgttgaaatatgtctgaaatgaagcaatgtaactttcactt
ataattggaaccctaaatatgttgaaatatgtctttaatgaagttatgtaactttcactt
ataattgaaaccctaaatctattgaaatatgtcttaaatgaagatgtgtaactttcactt
ataattggaatcctaaatctattgaaatatgtcttaaatgaagatgtgtaactttcactt
ataattggaatcctaaatatgttgaaatatgtcttagatgaagaaatgtaactttcactt
ataattggaaccctaaatatgttgaaatatgtctttaatgaagttgtgtaactttcactt
ataattggaatcctaaatttgttgaaatatgtcttaratgaagatatgtaactttcactt
ataattggaaccctaaatatgttgaaatatgtcttcaatgaagttgtgtaactttcactt
ataattggaatcctaaatatgttgaaatatgtctttgatgaagatatgtaactttcactt
ataatkggaatcctaaatatgttgaaatatgtcttagatgaagaaatgtaactttcactt
ataattggaatcctaaatatgttgaaatatgtcttagatgaagaaatgtaactttcactt
ataattggaaccctaaatatgttgaaatatgtctttaatgaagttgtgtaactttcactt
ataattggaatcctaaaaatatattcatatgtcttaaatgaagtaatgtaactctcactt
ataattggaatcctaaatatgttgaaatatgtcttaaatgaagtgatgtaactttcactt
ataattggaatcctaaatatgttgaaatatgtcttagatgaagaaatgtaattttcactt
ataattggaatcctaaatatgttgaaatatgtcttagatgaagaaatgtaactttcactt
ataattggaatcctaaatatgttgaaatatgtcttagatgaagaaatgtaactttcactt
ataattggaatcctaaatatgttgaaatatgtcttagatgaagaaatgtaactttcactt
ataattggaatcctaaatctattgaaatatgtcttagatgaagatgtgtaactttcactt
ataattggaatcctaaatatgttgaaatatgtcttagatgaagaaatgtaactttcactt
ataattggaatcctaaatatgttgaaatatgtcttaaatgaaaaaatgtaactttcactt
ataattggaatcctaaatatgttgaaatatgtcttagatgaagaaatgtaactttcactt
ataattggaatcctaaatatgttgaaatatgtcttagatgaagaaatgtaactttcactt
ataattggaatcctaaatatttaaaaatatgtcttaaatgaagatatgtaactctcactt
ataattggaatcctaaatatgttgaaatatgtcttagatgaagaaatgtaactttcactt
ataattggaatcstaaatcggttgaggtatgtctgagatgaagaattgtaactytcactt
ataattggaatcctaaatatgttgaaatatgtcttagatgaagaaatgtaactttcactt
ataattgttatcctaaaaagtctttaatatgtcttaaatgaagaaatgtaactttcatta
ataattggaatcctaaatatgttgaaatatgtcttagatgaagaaatgtaactttcactt
ataattgaaatcctaaatttgttgaaatatgtcttaaatgaagwattggaactttccctt
ataattgaaatcctaaatataatgaaatatgtcttaaatgaagtaatgtaactctcactt
ataattagaatcctaaatacattgaaatatgtcttagaggaagtaatgtaactctcactt
ataattggaatcctaaatatgttgaaatatgtcttagatgaagttatgtaactttcattt
attaatggaaacctaaatatgttaaaatatgtcttagatgaagccgtgtaacttacgctt
staattggaatcctaaatctattgaaatatgtcttagatgaagatgtgtaactttcactt
gttaatggaaacctaaatatgttaaaatatgtcttagatgaagccatgtaacttacgctt
attaatggaaacctaaatatattaaaatatgtcttaaatgaagccatgtaacttacgctt
ataattgtaatcctaaaaattttactatatgtcttaaatgaagaaatgtaactttcactt
ataattgtaatcctaaaaattttactatatgtcttaaatgaagaaatgtaactttcactt
ataattggaatcctaaatatgttgaaatatgtcttaaatgaaaaaatgtaattttcactt
ataattggaatcctaaatatgttgaaatatgtcttaaatgaaaaaatgtaattttcactt
ataattggaatcctaaatatattgaaatatgtcttagatgaagaaatgtaactttcactt
ataattgtaatcctaaaaattttactatatgtcttaaatgaagaaatgtaactttcactt
ataattggaatcctaaatatattgaaatatgtcttagatgaagaaatgtaactttcactt
ataattggaatcctaaatatattgaaatatgtcttagatgaagaaatgtaactttcactt
ataattggaatcctaaatatgttgaaatatgtcttaaatgaaaaaatgtaattttcactt

cagcagcagcatcatttatgattttgatcgtaacatttaattgt
agtgacatgcatcgattataattttattatatatattaacatgt
agtgacatgcatcgattataattttattatatatattaacatgt
agtgacatgcatcgattataattttattatatatattaacatgt
agtgacatgcatcgattataattttattatatatattaacatgt
agtgacatgcatcgattataattttattatatatattaacatgt
agtgacatgcatcgattataattctatcaaatatatttacatgt
tgtgacatgcatcgattataattttatcaaatatatttatgtgt
agtgacatgcatcgattataattttatcaaatatatttatgtgt
agtgacatgcatcgattataattctatcaaatatatttacatgt
ggtgacatacatcgattataattttattgattacatttacatgt
aatgacatacatcgattataattttattaattacatttacatgt
aatgacatacatcgattataattttattaattacatttatatgt
agtgacatgcatcgattataattttatttgttatattaatatgt
agtgacatgcatcgattataattttatttgttatattaatatgt
agtgacatgcatcgattataattttgctaattacatttacatgt
agtgacatgcatcgattataattttgctaattacatttacatgt
agtgacatgcatcgattataattttactaattacatttacatat
agtgacatgcattgattataattttattaattacatttacatgt
agtgacatgcatcgattataattttgctaattacatttacatgt
agtgacatgtatcgattataattttgcttatattatttacatgt
agtgacatgcatcgattataattttgctaattacatttatatgt
agtgacattcatcgattataattttactaattacatttacatgt
agtgacatgcattgattataattttgctaattacatttatatgt
agtgacatgcattgattataattttgctaattacatttacatgt
agtgacatgcatcgattatwattttgctaattacatttacatgt
agtgacatgcattgattataattttatcaattatattaatatgt
agtgacatgcattgattataattttgctaattacatttacatgt
agtgacatgcattgattataattttgctaattacatttacatgt
agtgacatgcattgattataattttgctaattacatttacatgt
agtgacatgcattgattataattttactaattacatttacatgt
agtgacatgcatcgattataattttattaattacatttatatgt
agtgacatgcatcgattataattttgctaattacatttacatgt
agtggcatgcattgattataattttgctaattacatttacatgt
agtgacatgcatcgattataattttgctaattacatttacatgt
agtgacatgcattgattataattttactaattacatttacatgt
agtgacatgcattgattataattttgctaattacatttacatgt
agtgacaygcatygattataattttattaattatatttataaat
agtgacatgcattgattataattttgctaattacatttacatgt
agtgacatgcatcggttataattgtatcaattacatttacatgt
agtgacatgcattgattataattttgctaattacatttacatgt
aatgacatacatggattataattttattaattacatttttatgt
agtgacatgcatcgattataattttactaattacatttacatgt
ggggacgggttccgataaaaatttggctaaaaatatttacctgg
agtgaaatgcattgattataattttactaattatattaatatgt
agtgacatgcattwgttataattttactaattatmttaatatgt
aatgacatgcatcgattataattttactaattacatttacatgt
tgttaagtgcatcgattatacttttatcagttacatttacatgt
tgtgacatgcatcgattgtaattttgctaattacatttacatgt
ggttaagtgcatcgattatacttttactaattacatttacatgt
aaacaagtgcatcgattatacttttactaattacatttacatgt
tgtgacatacattaattataattttactaattacatttatatgt
tgtgacatacattaattataattttactaattacatttatatgt
agtgacatgcatcgattataattttgctaattacatttacatgt
agtgacatgcatcgattataattttgctaattacatttacatgt
agtgacatgcatcgattataattttgctaattacatttacatgt
tgtgacatacattaattataattttactaattacatttatatgt
agtgacatgcatcgattataattttgctaattacatttacatgt
agtgacatgcatcgattataattttgctaattacatttacatgt
agtgacatgcatcgattataattttgctaattacatttacatgt
