# Supplementary material for: Diverse Onchocercidae from Malaysian cats and Indonesian macaques: Morphological and molecular analysis of individual microfilariae using mitochondrial genomes, 28S rRNA, and Wolbachia endosymbiont sequences
Source: PLoS Negl Trop Dis. 2026 Jul 23;20(7):e0014015. doi: 10.1371/journal.pntd.0014015 (PMC13421770; doi:10.1371/journal.pntd.0014015)
Supplement: S1 Dataset — (ZIP) [file pntd.0014015.s008.zip › S28.nwk]

(Spirocerca_lupi_OZ222510:0.5224549975,((((((Eufilaria_acrocephalusi_MT802308:0.0000010002,Eufilaria_sp._MT802310:0.0000010001)99:0.0041348580,((Onchocercidae_sp._KX604238:0.0000010001,Onchocercidae_sp._KX604240:0.0000010001)100:0.0143521643,Eufilaria_sylviae_MT802311:0.0117830138)73:0.0013797225)100:0.0243320783,((Onchocercidae_sp._KX604239:0.0029107263,Onchocercidae_sp._MT802313:0.0265045088)96:0.0127134935,(Splendidofilaria_bartletti_MT802306:0.0098822923,Splendidofilaria_mavis_OK644715:0.0129652978)100:0.0166995208)95:0.0137317158)100:0.0443781874,((Mansonella_perstans_MN432520:0.0101873989,((Mansonella_ozzardi_KP760390:0.0042226471,Mansonella_perforata_KP760388:0.0659073407)50:0.0029194263,Mansonella_sp._LC817841:0.0097482874)39:0.0025101309)99:0.0336487790,((621596_3:0.0000000000,621596_1:0.0000000000):0.0000010001,621596_7:0.0000010001)100:0.0465361757)92:0.0181975808)98:0.0259431597,((Onchocercidae_sp._LC743585:0.0000010001,Onchocercidae_sp._LC777855:0.0000010001)100:0.0349912390,Madathamugadia_hiepei_KP760389:0.0986781178)100:0.0295402987)95:0.0167895550,(((((Dipetalonema_robini_KP760374:0.0000010001,((Dipetalonema_gracile_KP760370:0.0000010001,Dipetalonema_caudispina_KP760368:0.0028036180)99:0.0028073901,Dipetalonema_graciliformis_KP760373:0.0056358941)99:0.0027685299)99:0.0147288589,(((((((Onchocerca_eberhardi_KP760398:0.0055945235,Onchocerca_skrjabini_KP760401:0.0028096690)98:0.0055847922,Onchocerca_fasciata_MG188680:0.0000010001)57:0.0027811695,(Onchocerca_ochengi_KP760400:0.0084014425,Onchocerca_lienalis_KX853346:0.0055825010)29:0.0000010001)14:0.0000010001,Onchocerca_lupi_KX853349:0.0000010001)23:0.0000010001,Onchocerca_gutturosa_KP760399:0.0055756916)61:0.0027863509,((Onchocerca_cervipedis_KX853345:0.0055827382,(Onchocerca_japonica_KP760397:0.0027816804,(Onchocerca_suzukii_KX853350:0.0055846575,Onchocerca_armillata_KX853343:0.0112405011)23:0.0000010001)23:0.0000010001)67:0.0027796200,Loxodontofilaria_caprini_KP760387:0.0169646299)38:0.0000010001)93:0.0163047747,(((Dirofilaria_ursi_PV389592:0.0062089586,(Dirofilaria_immitis_KY990015:0.0000667159,Dirofilaria_tenuis_PQ248142:0.0314495826)100:0.0542709620)82:0.0118162752,(Dirofilaria_repens_KP760376:0.0025799839,((7225_3:0.0000000000,8333_4:0.0000000000):0.0000010001,8333_3:0.0000010001)100:0.0029785969)100:0.0392014227)56:0.0059011647,((621963_6:0.0000000000,621963_1:0.0000000000):0.0000010001,623566_2:0.0000010001)100:0.0165727748)72:0.0145699079)57:0.0062491446)33:0.0027349703,((Loa_loa_KP760386:0.0149101966,(Pelecitus_fulicaeatrae_KP760404:0.0380920468,(Pelecitus_copsychi_OK481079:0.0072852328,Foleyella_candezei_KP760378:0.0548086622)98:0.0141640852)75:0.0085883253)78:0.0142319402,(Brugia_malayi_KP760362:0.0111213363,Brugia_pahangi_KP760363:0.0615397152)100:0.0287566690)45:0.0011726356)44:0.0075365405,Breinlia_jittapalapongi_KP760361:0.0263896741)50:0.0089263348,(Yatesia_hydrochoerus_KP760409:0.0581603761,((Cercopithifilaria_bainae_KP760365:0.0918454413,Cercopithifilaria_rugosicauda_KP760366:0.0295887760)98:0.0311553697,Litomosoides_brasiliensis_KP760382:0.1223032021)69:0.0013841607)98:0.0299542092)55:0.0005504014)96:0.0621781497,((Setaria_digitata_EF199750:0.0233181294,Setaria_tundra_KP760408:0.0728329676)90:0.0050343139,Setaria_labiatopapillosa_KP760407:0.0140851395)94:0.0701020888);
