# Supplementary material for: Diverse Onchocercidae from Malaysian cats and Indonesian macaques: Morphological and molecular analysis of individual microfilariae using mitochondrial genomes, 28S rRNA, and Wolbachia endosymbiont sequences
Source: PLoS Negl Trop Dis. 2026 Jul 23;20(7):e0014015. doi: 10.1371/journal.pntd.0014015 (PMC13421770; doi:10.1371/journal.pntd.0014015)
Supplement: S1 Dataset — (ZIP) [file pntd.0014015.s008.zip › mito_genome.phy]

 52 13319
Cercopithifilaria_johnstoni_CAKAEH010000001   acttgatattagtttagttcgtcgtgagacagagcggtttatcttgtgtatctttgtatt
Onchocercidae_sp._NH-2021_LC745099            acttgatattagtttagttcgtcgtgagacagagcggtttatcttgtgtatttttgtttt
Dirofilaria_sp._'Thailand_II'_MH823370        acttgatattagtttagttcgtcgtgagacagagcggtttatcttgtgtatttttttttt
Dirofilaria_sp._'Thailand_II'_MH823371        acttgatattagtttagttcgtcgtgagacagagcggtttatcttgtgtatttttttttt
Dirofilaria_sp._'Thailand_II'_MH823372        acttgatattagtttagttcgtcgtgagacagagcggtttatcttgtgtatttttttttt
620997_1                                      acttgatattagtttagttcgtcgtgagacagagcggtttatcttgtgtacttttttttt
620997_5                                      acttgatattagtttagttcgtcgtgagacagagcggtttatcttgtgtacttttttttt
621960_18                                     acttgatattagtttagttcgtcgtgagacagagcggtttatcttgtgtacttttttttt
621963_1                                      acttgatattagtttagttcgtcgtgagacagagcggtttatcttgtgtacttttttttt
621963_2                                      acttgatattagtttagttcgtcgtgagacagagcggtttatcttgtgtacttttttttt
621963_6                                      acttgatattagtttagttcgtcgtgagacagagcggtttatcttgtgtacttttttttt
621965_2                                      acttgatattagtttagttcgtcgtgagacagagcggtttatcttgtgtacttttttttt
621978_16                                     acttgatattagtttagttcgtcgtgagacagagcggtttatcttgtgtacttttttttt
622235_1                                      acttgatattagtttagttcgtcgtgagacagagcggtttatcttgtgtacttttttttt
622235_3                                      acttgatattagtttagttcgtcgtgagacagagcggtttatcttgtgtacttttttttt
622235_4                                      acttgatattagtttagttcgtcgtgagacagagcggtttatcttgtgtacttttttttt
622235_5                                      acttgatattagtttagttcgtcgtgagacagagcggtttatcttgtgtacttttttttt
623566_10                                     acttgatattagtttagttcgtcgtgagacagagcggtttatcttgtgtacttttttttt
623566_2                                      acttgatattagtttagttcgtcgtgagacagagcggtttatcttgtgtacttttttttt
623566_7                                      acttgatattagtttagttcgtcgtgagacagagcggtttatcttgtgtacttttttttt
621596_1                                      acttgatattagtttagttcgtcgtgagacagagcggtttatcttgtgtatttttttttt
621596_3                                      acttgatattagtttagttcgtcgtgagacagagcggtttatcttgtgtatttttttttt
621596_7                                      acttgatattagtttagttcgtcgtgagacagagcggtttatcttgtgtatttttttttt
Acanthocheilonema_viteae_HQ186249             acttgatattagtttagttcgtcgtgagacagagcggtttatcttgtatatttttgtttt
Brugia_malayi_AF538716                        acttgatattagtttagttcgtcgtgagacagagcggtttatcttgtatatttttgtttt
Brugia_pahangi_AP017680                       acttgatattagtttagttcgtcgtgagacagagcggtttatcttgtatatttttgtttt
Brugia_timori_AP017686                        acttgatattagtttagttcgtcgtgagacagagcggtttatcttgtatatttttgtttt
Chandlerella_quiscali_HM773029                acttgatattagtttagttcgtcgtgagacagagcggtttatcttgtgtatttttatttt
Dirofilaria_immitis_AJ537512                  acttgatattagtttagttcgtcgtgagacagagcggtttatcttgtatatttttttttt
Dirofilaria_repens_KR071802                   acttgatattagtttagttcgtcgtgagacagagcggtttatcttgtatattttcttttt
Dirofilaria_sp._hongkongensis_KX265050        acttgatattagtttagttcgtcgtgagacagagcggtttatcttgtgtatttttttttt
Litomosoides_sigmodontis_OY718809             acttgatattagtttagttcgtcgtgagacagagcggtttatcttgtgtaatcttttttt
Loa_loa_HQ186250                              acttgatattagtttagttcgtcgtgagacagagcggtttatcttgtatatttttgtttt
Mansonella_ozzardi_OR271611                   acttgatattagtttagttcgtcgtgagacagagcggtttatcttgtatattttgttttt
Mansonella_perstans_MT361687                  acttgatattagtttagttcgtcgtgagacagagcggtttatcttgtatatttttttttt
Mansonella_sp._DEUX_OQ633020                  acttgatattagtttagttcgtcgtgagacagagcggtttatcttgtatatttttttttt
Onchocerca_flexuosa_HQ214004                  acttgatattagtttagttcgtcgtgagacagagcggtttatcttgtatatttttgtatt
Onchocerca_lupi_MW266120                      acttgatattagtttagttcgtcgtgagacagagcggtttatcttgtatatttttgtttg
Onchocerca_ochengi_AP017694                   acttgatattagtttagttcgtcgtgagacagagcggtttatcttgtgtattttggtttt
Onchocerca_volvulus_KT599912                  acttgatattagtttagttcgtcgtgagacagagcggtttatcttgtgtattttggtgct
Setaria_digitata_GU138699                     acttgatattagtttagttcgtcgtgagacagagcggtttatcttgtatatttttgtttt
Setaria_labiatopapillosa_MH937750             acttgatattagtttagttcgtcgtgagacagagcggtttatcttgtgtatctttgtttt
Spirocerca_lupi_KC305876                      acttgatattagtttagttcgtcgtgagacagagcggtttatcttgtgtaatttattttt
Tetrameres_grusi_MW648425                     acttgatattagtttagttcgtcgtgagacagagcggtttatcttgtatatttttttttt
Wuchereria_bancrofti_HQ184469                 acttgatattagtttagttcgtcgtgagacagagcggtttatcttgtgtattattgttgt
7225_3                                        acttgatattagtttagttcgtcgtgagacagagcggtttatcttgtgtatttttttttt
7225_6                                        acttgatattagtttagttcgtcgtgagacagagcggtttatcttgtgtatttttttttt
7225_8                                        acttgatattagtttagttcgtcgtgagacagagcggtttatcttgtgtatttttttttt
8333_2                                        acttgatattagtttagttcgtcgtgagacagagcggtttatcttgtgtatttttttttt
8333_3                                        acttgatattagtttagttcgtcgtgagacagagcggtttatcttgtgtatttttttttt
8333_4                                        acttgatattagtttagttcgtcgtgagacagagcggtttatcttgtgtatttttttttt
Dirofilaria_asiatica_PQ131197                 acttgatattagtttagttcgtcgtgagacagagcggtttatcttgtgtatttttttttt

tattgggattagtacgaaaggaaaattacgagggttaatatttatgatctttttattttt
tgtcggaattagtacgaaaggaaagttatgggggttaatatttgtgacttttttattttt
tgatggtattagtacgaaaggaaggtaatatgggttaatatttgtgacttttttattttg
tgatggtattagtacgaaaggaaggtaatatgggttaatatttgtgacttttttattttg
tgatggtattagtacgaaaggaaggtaatatgggttaatatttgtgacttttttattttg
tgacggttttagtacgaaaggaaagtaatgtgggttaatatttatgacttttttattttg
tgacggttttagtacgaaaggaaagtaatgtgggttaatatttatgacttttttattttg
tgacggttttagtacgaaaggaaagtaatgtgggttaatatttatgacttttttattttg
tgacggttttagtacgaaaggaaagtaatgtgggttaatatttatgacttttttattttg
tgacggttttagtacgaaaggaaagtaatgtgggttaatatttatgacttttttattttg
tgacggttttagtacgaaaggaaagtaatgtgggttaatatttatgacttttttattttg
tgacggttttagtacgaaaggaaagtaatgtgggttaatatttatgacttttttattttg
tgacggttttagtacgaaaggaaagtaatgtgggttaatatttatgacttttttattttg
tgacggttttagtacgaaaggaaagtaatgtgggttaatatttatgacttttttattttg
tgacggttttagtacgaaaggaaagtaatgtgggttaatatttatgacttttttattttg
tgacggttttagtacgaaaggaaagtaatgtgggttaatatttatgacttttttattttg
tgacggttttagtacgaaaggaaagtaatgtgggttaatatttatgacttttttattttg
tgacggttttagtacgaaaggaaagtaatgtgggttaatatttatgacttttttattttg
tgacggttttagtacgaaaggaaagtaatgtgggttaatatttatgacttttttattttg
tgacggttttagtacgaaaggaaagtaatgtgggttaatatttatgacttttttattttg
tgttggtaatagtacgaaaggaatttaacaagagttaatatttatgacttttatgttttt
tgttggtaatagtacgaaaggaatttaacaagagttaatatttatgacttttatgttttt
tgttggtaatagtacgaaaggaatttaacaagagttaatatttatgacttttatgttttt
tgttggggctagtacgaaaggaaagttacggggattaatatatatgatctttttattttt
tatcgggataagtacgaaaggaaaattatgaaggttaatatttatgatctttttattttt
tattgggattagtacgaaaggaaagttatggaggttaatatttatgatctttttattttt
tatcggggtaagtacgaaaggaaaattatgaaggttaatatttatgatctttttattttt
tgttggagttagtacgaaaggaaaattataagggttaatatttatgacttttttatttgt
ttgcggtattagtacgaaaggaaagtgatgcaggttaatatttatgacctttttatttgg
tgatggtattagtacgaaaggaaagtaatatgggttaatatttgtgacttttttattttg
tgatggtattagtacgaaaggaaggtaatatgggttaatatttgtgacttttttattctg
tgttggggctagtacgaaaggaaagttacgggggttaatatttatgacttttttatttat
tgttggggttagtacgaaaggaaagttatgagggttaatatttatgacttttttattatg
tattggttctagtacgaaaggaaggtaacggaggttaatatttatgacttttgtggattt
tattggtgttagtacgaaaggaaagttatgaaggctaatatttatggcttttgtattttt
tattggtgctagtacgaaaggaaagttatggaggttaatatttatggcttttgtattttt
tgatggtgttagtacgaaaggaacgcaatatggatttatatttatgatctttttattttg
tgacggtgttagtacgaaaggaatgcaatgtgggttaatatttatgacttttttatttgg
tggcggtgttagtacgaaaggaatgcaatgtgggtttatatttatgacttttttattttg
tggcggtgttagtacgaaaggaatgcaatgtgggtttatatttatgacttttttattttg
tgctagaattagtacgaaaggaacgttataggggttaatatttatgacttttatgttttg
tactggaactagtacgaaaggaaagttatagaggttaatatttatgacttttatattt--
tagtggaattagtacgaaaggaaaattacaaaagttaatatttatgatttttgttttttg
ttttagggttagtacgaaaggaaaatcatgctggttaatatttgtgacttttttatttgt
tatcggggttagtacgaaaggaaaattatgaaggttaatatttatgatctttttattttt
tgatggtattagtacgaaaggaaggtaatatgggttaatatttgtgacttttttattttg
tgatggtattagtacgaaaggaaggtaatatgggttaatatttgtgacttttttattttg
tgatggtattagtacgaaaggaaggtaatatgggttaatatttgtgacttttttattttg
tgatggtattagtacgaaaggaaggtaatatgggttaatatttgtgacttttttattttg
tgatggtattagtacgaaaggaaggtaatatgggttaatatttgtgacttttttattttg
tgatggtattagtacgaaaggaaggtaatatgggttaatatttgtgacttttttattttg
tgatggtattagtacgaaaggaaggtaatatgggttaatatttgtgacttttttattctg

atggatgtgtcttttttttaattttgtttttttgtttattttttcttttttgattccttt
atggatttatctttttttaaattttatttttgttttttttttttcttttattgttccttt
atggatttttctttttttaagctttatgtttgttttttttttttctttttttgttccttt
atggatttttctttttttaagctttatgtttgttttttttttttctttttttgttccttt
atggatttttctttttttaagctttatgtttgttttttttttttctttttttgttccttt
atagatttttcttttttttaattttgtttttgttttttttttttcttttttagttccttt
atagatttttcttttttttaattttgtttttgttttttttttttcttttttagttccttt
atagatttttcttttttttaattttgtttttgttttttttttttcttttttagttccttt
atagatttttcttttttttaattttgtttttgttttttttttttcttttttagttccttt
atagatttttcttttttttaattttgtttttgttttttttttttcttttttagttccttt
atagatttttcttttttttaattttgtttttgttttttttttttcttttttagttccttt
atagatttttcttttttttaattttgtttttgttttttttttttcttttttagttccttt
atagatttttcttttttttaattttgtttttgttttttttttttcttttttagttccttt
atagatttttcttttttttaattttgtttttgttttttttttttcttttttagttccttt
atagatttttcttttttttaattttgtttttgttttttttttttcttttttagttccttt
atagatttttcttttttttaattttgtttttgttttttttttttcttttttagttccttt
atagatttttcttttttttaattttgtttttgttttttttttttcttttttagttccttt
atagatttttcttttttttaattttgtttttgttttttttttttcttttttagttccttt
atagatttttcttttttttaattttgtttttgttttttttttttcttttttagttccttt
atagatttttcttttttttaattttgtttttgttttttttttttcttttttagttccttt
atggatttttctttttttaaatttttttgttattttttttttttctttttttgttccttt
atggatttttctttttttaaatttttttgttattttttttttttctttttttgttccttt
atggatttttctttttttaaatttttttgttattttttttttttctttttttgttccttt
atggatttttcttttttttaattttattttgttgttttttatttcttttttttttccttt
atggattattctttttttaaatcttattattgttttttttttttcttttttagttccttt
atggattattctttttttaaatcttattgttgttttttttttctcttttttggttccttt
atggattattctttttttaaatcttattgttgttttttttttttcttttttaattccttt
atagatttttcttttttttaattttatttttgtttttttattttctttttttgttatttt
atgga-ttttctttttttagatttttttgttgtttttttattttctttttttgtttcgtt
atggatttttctttttttaagttttgtgtttgttttttttttttctttttttgttccttt
atggatttttctttttttaagctttgtttttgttttttttttttctttttttgttccttt
aagagttttctttgtgtttaattttttttttttgtttttgttttctttttttgttacttt
atgggttttcctttttttaaatttgattgttgttttttttttttcttttatagttatttt
atggatttttctttttttaaattttattgttattttttttttttcttttttagttccttt
atggatatttctgattttaaactttattgttattttttttttttccttttttgttccttt
atggattcttctgattttaaattttattattattttttttttttctttttttgttccttt
atggatttttccttttttgaattttgttgttgttttttttttttcttttttggttccttt
atggatttttcttttttttaattttattgttgtttttttcttttcttttttggttccttt
atgggtttttctttttttaaattttattgttattttttttttttcttttttggttccttt
atggatttttctttttttaaattttattgttattttttttttttcttttttggttccttt
atgagtttacttttttttaaatttttttattgtttttcttttttctttgtttatttcttt
atgagttttcttttttttaaattttattattatttttttcttttctttattaatttctat
ataggtgtgctttttgtttaatttggttattatttttattttatcttttttaattattgt
tatggttttctttgtatttg--tttttttttgttttttttttgtcttttttggttttgtt
atggattattctttttttaaatcttgttgttgttttttttttttcttttttggttccttt
atggatctttctttttttaagttttgtgtttgttttttttttttctttttttgttccttt
atggatctttctttttttaagttttgtgtttgttttttttttttctttttttgttccttt
atggatctttctttttttaagttttgtgtttgttttttttttttctttttttgttccttt
atggatctttctttttttaagttttgtgtttgttttttttttttctttttttgttccttt
atggatctttctttttttaagttttgtgtttgttttttttttttctttttttgttccttt
atggatctttctttttttaagttttgtgtttgttttttttttttctttttttgttccttt
atggatttttctttttttaagctttgtttttgttttttttttttctttttttgttccttt

agctatatattttgtttctttgattttttcttataaagattattatgtcgggaaattaag
ttttatatatttaatttctttaattttttcttataaggatttttttaatagtaaggttgg
ttttatgtatttgttgtctttttttttttcttttaaggatttttttattggtaaattaag
ttttatgtatttgttgtctttttttttttcttttaaggatttttttattggtaaattaag
ttttatgtatttgttgtctttttttttttcttttaaggatttttttattggtaaattaag
tattatgtatttattttctttagttatttcttttaaggatttttcttttggtaagatgag
tattatgtatttattttctttagttatttcttttaaggatttttcttttggtaagatgag
tattatgtatttattttctttagttatttcttttaaggatttttcttttggtaagatgag
tattatgtatttattttctttagttatttcttttaaggatttttcttttggtaagatgag
tattatgtatttattttctttagttatttcttttaaggatttttcttttggtaagatgag
tattatgtatttattttctttagttatttcttttaaggatttttcttttggtaagatgag
tattatgtatttattttctttagttatttcttttaaggatttttcttttggtaagatgag
tattatgtatttattttctttagttatttcttttaaggatttttcttttggtaagatgag
tattatgtatttattttctttagttatttcttttaaggatttttcttttggtaagatgag
tattatgtatttattttctttagttatttcttttaaggatttttcttttggtaagatgag
tattatgtatttattttctttagttatttcttttaaggatttttcttttggtaagatgag
tattatgtatttattttctttagttatttcttttaaggatttttcttttggtaagatgag
tattatgtatttattttctttagttatttcttttaaggatttttcttttggtaagatgag
tattatgtatttattttctttagttatttcttttaaggatttttcttttggtaagatgag
tattatgtatttattttctttagttatttcttttaaggatttttcttttggtaagatgag
ttttatatatgtagtttctttgtttttatcttataaaagtttttttgttgataagattga
ttttatatatgtagtttctttgtttttatcttataaaagtttttttgttgataagattga
ttttatatatgtagtttctttgtttttatcttataaaagtttttttgttgataagattga
ttttatgtattttatttcttttattttatcttataaggagtattattataataagttgag
ttttatatattttttttctatagttttttcttataaatttgttgattttggcaaattaag
ttttatatattttttgtccatagttttttcttataaatttattgattttggtaagttgag
ttttatatattttttttctatggttttttcttataagtttattaattttggtaagttgag
ttttatacatttggtatctttttttttttcttataaaagattttatgatgataaattaag
attgatgtattttttttcaatatttgtttcttataaggatttttttgagagtaaagtaag
ttttatgtatttgttgtctttttttttttcttttaaggatttttttgttggtaagttgag
ttttatgtatttgttgtctttttttttttcttttaaagatttttttgttggtaagttaag
ttttatgtatgctgttcctttatttttttcttttaaggattttaattcttttaagttaag
ttctatatatttagtttctttgtttttttcttataaggatttttattttagtaaggttag
ttttatattttttttttctttaatgatttcttatcgggatttttttgatgacaaattagg
tttgatgttttttttttctttggtgatttcttatcgtgatttttttgataggaagttaga
tttgatattttttttttctatagttatttcttatcgtgatttttttgatggaaagttgga
tggtatgtatgttatgtctttttttgtttcttttaaggatttttttgatgctaagttaag
tggtatatatttgttgtctttttttttttcttttaaagatttttttgtttgtaagttgag
tggtatgtatttgttgtctttttttgtgtcttttaaggatttttatggtgctaaattaag
tggtatgtatttgttgtctttttttgtgtcttttaaggatttttatggtgctaaattaag
tggtatgtatttaatagttttttttttttcttataaggattttttttatggaaaggttag
tgggatgtattttttttcttttttagtttcttataaggattttttttatggtaaaattag
tagattttattttgtttctttactaatttcttttaaggattattttaatgaaaaagttag
ttttatatttatgttttgtttttttatttcttttaaagattttttttataataaagttag
ttttatgtattttttttctatggttatttcatataaaactgtagattttggtaagttgag
ttttatgtatttgttgtctttttttttttcttttaaagatttttttgttggtaaattgag
ttttatgtatttgttgtctttttttttttcttttaaagatttttttgttggtaaattgag
ttttatgtatttgttgtctttttttttttcttttaaagatttttttgttggtaaattgag
ttttatgtatttgttgtctttttttttttcttttaaagatttttttgttggtaaattgag
ttttatgtatttgttgtctttttttttttcttttaaagatttttttgttggtaaattgag
ttttatgtatttgttgtctttttttttttcttttaaagatttttttgttggtaaattgag
ttttatgtatttgttgtctttttttttttcttttaaagatttttttgttggtaagttaag

gtcttatgaatgtggttttgatgtggttggtggaaattttagttttaatgttgttttttt
ctcttatgagtgtggtttttatgttttgaaaaaggtttctggttttagtgtagttttttt
ttcttatgaatgtggttttgatgtttgtaagaaggttgttggttttaatttggttttttt
ttcttatgaatgtggttttgatgtttgtaagaaggttgttggttttaatttggttttttt
ttcttatgaatgtggttttgatgtttgtaagaaggttgttggttttaatttggttttttt
ttcttatgagtgtggttttgatattgttaagaaggttgttggttttaatttggttttttt
ttcttatgagtgtggttttgatattgttaagaaggttgttggttttaatttggttttttt
ttcttatgagtgtggttttgatattgttaagaaggttgttggttttaatttggttttttt
ttcttatgagtgtggttttgatattgttaagaaggttgttggttttaatttggttttttt
ttcttatgagtgtggttttgatattgttaagaaggttgttggttttaatttggttttttt
ttcttatgagtgtggttttgatattgttaagaaggttgttggttttaatttggttttttt
ttcttatgagtgtggttttgatattgttaagaaggttgttggttttaatttggttttttt
ttcttatgagtgtggttttgatattgttaagaaggttgttggttttaatttggttttttt
ttcttatgagtgtggttttgatattgttaagaaggttgttggttttaatttggttttttt
ttcttatgagtgtggttttgatattgttaagaaggttgttggttttaatttggttttttt
ttcttatgagtgtggttttgatattgttaagaaggttgttggttttaatttggttttttt
ttcttatgagtgtggttttgatattgttaagaaggttgttggttttaatttggttttttt
ttcttatgagtgtggttttgatattgttaagaaggttgttggttttaatttggttttttt
ttcttatgagtgtggttttgatattgttaagaaggttgttggttttaatttggttttttt
ttcttatgagtgtggttttgatattgttaagaaggttgttggttttaatttggttttttt
ttcttatgagtgcggtttcgatttagttggtggtttttttggttttagggttgttttttt
ttcttatgagtgcggtttcgatttagttggtggtttttttggttttagggttgttttttt
ttcttatgagtgcggtttcgatttagttggtggtttttttggttttagggttgttttttt
ttcttatgagtgtggttttgattgtgttggttttggttttggttttaatgttgttttttt
ttcttatgagtgtggttttgatttatctttgagggtggatagttttagtgttgttttttt
ttcttatgagtgtggttttgatgtattttctggggcggatagttttagtgttgttttttt
ctcttatgagtgtggttttgatttgtctttaagggtagatagctttagtgttgttttttt
ttcctatgagtgtggtttttttgtttttggtggtttttttagttttaatttggttttttt
atcttatgagtgtgggtttgatgtttgtaaaaaggttgttggttttaatttggttttttt
ttcttatgagtgtggttttgatgtttgtaagaaggttgtaggttttaatttggttttttt
ttcttatgaatgtggttttgatgtttgtaagaaggttgttggttttaatttggttttttt
ttcttatgaatgtggttttgactctgtttctgttaattatgggtttaatattgttttttt
ttcttatgagtgtggttttgatgttgttagttgtgttgttggttttaatttggttttttt
tagttatgaatgtggttttgttgttcctagtttaatgttgggttttaatgttgttttttt
tagttatgagtgtggatttgttgtgattgattctgtgtatggttttaatattgttttttt
tagttatgagtgtgggtttgttgtaattgattctgtttatggttttaatattgttttttt
ttcttatgagtgtggttttgatgtagttaagaaggttgttggttttagtttggttttttt
gtcttatgagtgtggttttgatgtttctaagaaggttgttggttttaggttggttttttt
ttcttatgaatgtggttttgatgttgtgaagaaggttgttggttttaatttggttttttt
ttcttatgagtgtggttttgatgttgtgaagaaggttgttggttttaatttggttttttt
ttcttatgaggggggttttgatgttgttaaaaagccttggggttttagttgggttttttt
ttcttatgaatgtggttttgatactgttaaaaaggttaatggttttaggttagttttttt
ttcttatgagtgtggttttgattcggtaaagggggtttatagttttagtattactttttt
tccttacgagtgcgggtttgtttcttttaatagttgttttagttataatttggtattttt
ttcttatgagtgtggttttgatgttttttccggagtggatagttttagtattgttttttt
ttcttatgaatgtggttttgatgtttgtaagaaagttgttggttttaatttggttttttt
ttcttatgaatgtggttttgatgtttgtaagaaagttgttggttttaatttggttttttt
ttcttatgaatgtggttttgatgtttgtaagaaagttgttggttttaatttggttttttt
ttcttatgaatgtggttttgatgtttgtaagaaagttgttggttttaatttggttttttt
ttcttatgaatgtggttttgatgtttgtaagaaagttgttggttttaatttggttttttt
ttcttatgaatgtggttttgatgtttgtaagaaagttgttggttttaatttggttttttt
ttcttatgaatgtggttttgatgtttgtaagaaggttgttggttttaatttggttttttt

ttctattattttgatttttgttgtttttgagttagagattgttattttttttattttgat
ttctattattttaatatttgttatttttgagttggaaattgttatttttgttgttttgat
ttctattgttttgttgtttgttgtttttgagttagaggttgttatttttatttttttagt
ttctattgttttgttgtttgttgtttttgagttagaggttgttatttttatttttttagt
ttctattgttttgttgtttgttgtttttgagttagaggttgttatttttatttttttagt
ttctattattttgttgtttgttatttttgaattagaaattattatttttattattttgat
ttctattattttgttgtttgttatttttgaattagaaattattatttttattattttgat
ttctattattttgttgtttgttatttttgaattagaaattattatttttattattttgat
ttctattattttgttgtttgttatttttgaattagaaattattatttttattattttgat
ttctattattttgttgtttgttatttttgaattagaaattattatttttattattttgat
ttctattattttgttgtttgttatttttgaattagaaattattatttttattattttgat
ttctattattttgttgtttgttatttttgaattagaaattattatttttattattttgat
ttctattattttgttgtttgttatttttgaattagaaattattatttttattattttgat
ttctattattttgttgtttgttatttttgaattagaaattattatttttattattttgat
ttctattattttgttgtttgttatttttgaattagaaattattatttttattattttgat
ttctattattttgttgtttgttatttttgaattagaaattattatttttattattttgat
ttctattattttgttgtttgttatttttgaattagaaattattatttttattattttgat
ttctattattttgttgtttgttatttttgaattagaaattattatttttattattttgat
ttctattattttgttgtttgttatttttgaattagaaattattatttttattattttgat
ttctattattttgttgtttgttatttttgaattagaaattattatttttattattttgat
ttttattgttttagtttttgttgtttttgagttagaagttattatttttattgtcttgat
ttttattgttttagtttttgttgtttttgagttagaagttattatttttattgtcttgat
ttttattgttttagtttttgttgtttttgagttagaagttattatttttattgtcttgat
ttctattgttttgatgtttgttatttttgagttggaggttgttattttttttattttaat
tttaattgttttgatttttgttgtttttgaattggaggttattatttttattattttaat
ttctattgttttgatttttgttgtttttgagttagaggttattatttttattattttgat
ttcgattgttttgatttttgttgtttttgagttggaggttattatttttattattttgat
ttctattgttttgatgtttgttgtttttgaattggaggttgttatttttattattttgat
ttctattgtgttgttgtttgttgtttttgaattggaggttattatttttgtttttttggt
ttctattgttttgttgtttgttgtttttgagttagaggttgttatttttatttttttagt
ttctattgttttgttgtttgttgtttttgagttagaagttgttatttttatttttttggt
ttctattgttttgatttttgttatttttgagttagaagttattattttctttgttttaat
tctaattatttttatgtttattgtgtttgaattggaggtagttatttttgttgttttgat
ttctattattttgatgtttattgtttttgaattggaagttgttatttttattatattgat
ttctattattttgatgtttgttgtctttgagttggaggttgttatctttattatattggt
ttctattattttgatgtttgttatttttgagttggaggttattatttttattatgttgat
ttctattgttttgttgtttgttgtttttgagttggaagtattgatttttattattttaat
ttctattattttgttgtttgttgtttttgagttggaggttttgatttttattattttaat
ttctattgttttgttgtttgttgtttttgagttggaagttttaatttttattattttgat
ttctattgttttgttatttgttgtttttgagttggaagttttgatttttattattttgat
ttctattgtggttatgtttatggttttggagttaaaggttattatttttattatttgggt
ttctattgttattatatttattatttttgaattagaagttgtaatttttgttattttagt
ttctgttattttaatatttgttatttttgaattggaagttattatttttatttttttagt
ttctattgtggtgatttttgttgtttttgagttggagattataatttttgtttttttggt
ttctattgttttgatttttgttgtttttgagttggaagttattatttttattattttgat
ttctattgttttgttgtttgttgtttttgagttggaagttgttatttttatttttttaat
ttctattgttttgttgtttgttgtttttgagttggaagttgttatttttatttttttaat
ttctattgttttgttgtttgttgtttttgagttggaagttgttatttttatttttttaat
ttctattgttttgttgtttgttgtttttgagttggaagttgttatttttatttttttaat
ttctattgttttgttgtttgttgtttttgagttggaagttgttatttttatttttttaat
ttctattgttttgttgtttgttgtttttgagttggaagttgttatttttatttttttaat
ttctattgttttgttgtttgttgtttttgagttagaagttgttatttttatttttttggt

ttatggtgatttttatagtgtggtttgtttttttttgttttttttttatattgtttttag
tcaaagtgatttttatagttttttgtctttttttttgttttttttttatgttgtttttag
tcatggtgattattatagtatattttctttttttttattttttttttatgttgtttttag
tcatggtgattattatagtatattttctttttttttattttttttttatgttgtttttag
tcatggtgattattatagtatattttctttttttttattttttttttatgttgtttttag
tcaaggtgatttttacagtatgttatctttttctttgttttttttttatgttgtttttag
tcaaggtgatttttacagtatgttatctttttctttgttttttttttatgttgtttttag
tcaaggtgatttttacagtatgttatctttttctttgttttttttttatgttgtttttag
tcaaggtgatttttacagtatgttatctttttctttgttttttttttatgttgtttttag
tcaaggtgatttttacagtatgttatctttttctttgttttttttttatgttgtttttag
tcaaggtgatttttacagtatgttatctttttctttgttttttttttatgttgtttttag
tcaaggtgatttttacagtatgttatctttttctttgttttttttttatgttgtttttag
tcaaggtgatttttacagtatgttatctttttctttgttttttttttatgttgtttttag
tcaaggtgatttttacagtatgttatctttttctttgttttttttttatgttgtttttag
tcaaggtgatttttacagtatgttatctttttctttgttttttttttatgttgtttttag
tcaaggtgatttttacagtatgttatctttttctttgttttttttttatgttgtttttag
tcaaggtgatttttacagtatgttatctttttctttgttttttttttatgttgtttttag
tcaaggtgatttttacagtatgttatctttttctttgttttttttttatgttgtttttag
tcaaggtgatttttacagtatgttatctttttctttgttttttttttatgttgtttttag
tcaaggtgatttttacagtatgttatctttttctttgttttttttttatgttgtttttag
tggtggtgatttttatagttttttttctttttttattttttttttttatgtagtttttgg
tggtggtgatttttatagttttttttctttttttattttttttttttatgtagtttttgg
tggtggtgatttttatagttttttttctttttttattttttttttttatgtagtttttgg
tcagagagatttttatggtatgttttctttttttttgttttttttttatgttgttttgag
tcagggtgatttttatggtattttttctttttttttgttttttctttatgttgtttttag
ccagggtgatttttatggtattttttctttttttttattttttttttatgttgtctttag
tcagggtgatttttatagtattttttctttttttttgttttttctttatgttgtttttag
tcaaggggatgtttatagtgttttttcttttttttttttttttttttatgttgtatttag
tcagggtgatttgtttagtgtgttttctttttttatgttttttttttatgttgttttaag
ttatggtgattattatagtatgttttctttttttttatttttttcttatgttgtttttag
ttatggtgattattatagtatattttctttttttttattttttttttatgttgtttttag
ttgtagtgatttttatggtattttttctttttttattttttttttgtatgttgtgtttag
ttatggtgatttttttaggttattttctttttttttgttttttttttatattgtttttag
tggtagagatttttatagtgttctttcttttttttttttttttgtttatattgtttttag
cggtagggatctttatagtgttttttctttttttttgttttttgtttatattgtttttag
tggtagtgatttttatagtattttttctttttttttattgtttgtttatattgtttttag
tcaaggtgatttttatagtatgttgtctttttttttattttttttttatgttgtttttag
tcagggtgatttttataggattttttctttttttttgttttttttttatgttgtttttag
tcagggtgatttttatagtttattgtcttttttttgtttttttttttatgttgtttttag
tcagggtgatttttatagtttgttgtctttttttgttttttttttttatgttgtttttag
tcagcctgatttttttattgtttttttttttttttatttttttttttatattattgttgg
acaatctgatttttatagatttttatctttttttttaatttttttttatattattattag
gcaaaatgatgtatttaggttgctgatatttatgtttttatttttgtatgttgttgttag
ttttaatgatgtttatggtttgttggttttttttttgtttgttttttatgttgttgtcag
tcagggtgatttttatagtgtattttcttttttttggttttttctttatgttgtttttag
tcatggtgattattatagtatgttttctttttttttgtttcttttttatgttgtttttag
tcatggtgattattatagtatgttttctttttttttgtttcttttttatgttgtttttag
tcatggtgattattatagtatgttttctttttttttgtttcttttttatgttgtttttag
tcatggtgattattatagtatgttttctttttttttgttttttttttatgttgtttttag
tcatggtgattattatagtatgttttctttttttttgttttttttttatgttgtttttag
tcatggtgattattatagtatgttttctttttttttgttttttttttatgttgtttttag
ttatggtgattattatagtatattttctttttttttattttttttttatgttgtttttag

ttattatatagagtgatattattgtaagttaacttgagttttgtgggtatttagtatata
tttttatatggaatttttttttggtaaattggtttggttttgttgggtttttagtatatt
tttttatatggaatggttttttggtaagttggtttgaatttgttgggtttttagtatatt
tttttatatggaatggttttttggtaagttggtttgaatttgttgggtttttagtatatt
tttttatatggaatggttttttggtaagttggtttgaatttgttgggtttttagtatatt
tttttatatagagtgatattttggtaaattggtttggtttttttgagtttttagtatatt
tttttatatagagtgatattttggtaaattggtttggtttttttgagtttttagtatatt
tttttatatagagtgatattttggtaaattggtttggtttttttgagtttttagtatatt
tttttatatagagtgatattttggtaaattggtttggtttttttgagtttttagtatatt
tttttatatagagtgatattttggtaaattggtttggtttttttgagtttttagtatatt
tttttatatagagtgatattttggtaaattggtttggtttttttgagtttttagtatatt
tttttatatagagtgatattttggtaagttggtttggtttttttgagtttttagtatatt
tttttatatagagtgatattttggtaaattggtttggtttttttgagtttttagtatatt
tttttatatagagtgatattttggtaaattggtttggtttttttgagtttttagtatatt
tttttatatagagtgatattttggtaaattggtttggtttttttgagtttttagtatatt
tttttatatagagtgatattttggtaaattggtttggtttttttgagtttttagtatatt
tttttatatagagtgatattttggtaaattggtttggtttttttgagtttttagtatatt
tttttatatagagtgatattttggtaaattggtttggtttttttgagtttttagtatatt
tttttatatagagtgatattttggtaaattggtttggtttttttgagtttttagtatatt
tttttatatagagtgatattttggtaaattggtttggtttttttgagtttttagtatatt
tttttatttggaattgttttttggtaagttgttttgatttatttgggtctttattatatt
tttttatttggaattgttttttggtaagttgttttgatttatttgggtctttattatatt
tttttatttggaattgttttttggtaagttgttttgatttatttgggtctttattatatt
tttttatatggagtggtattatggtaagttgatttggtttttttgggtgtttagtatatt
tttttatatggaatggtattttgggaagttattgtgatgtttttaggtttgtagtatatt
tttttatatggagtgatattttggaaagttattgtgatgtctttgggttagtagtatatt
tttttatatagagtgatattttggaaaattattgtgatttttttaggtttgtagtatatt
tttttatatagaatttttttttggtaagttggtttgatttttttgggtttttagtataat
tttttatatagaatggagttttggtaagttgatttgaatttgttgggtttttagtatgtt
tttttatatggagtgattttttggcaagttggtttggatttgttgggtttttagtatatt
tttttatatggagtggttttttggtaagttgatttggatttgttgggtttttagtatatt
tttttattttgaattatgttttggtaagttggtttggtttttttgggtatttagtataat
tttttatatggagtggtattttggtaagttagtttggtttttttgggtttttagtatatt
cttttatttggagtggtattttggtaagttaacttgatttttttagaactttagtatatt
tttttattt----------------------------tttttttggaactatagtat-tt
tttttatttggagtggtattttggtaagttggtgtgatttttttagaactatagtat-tt
tttttatatggagtgatattttggtaagttgatttggttttgttgggtttttagtatatt
tttttatatagagtggttttttggtaagttggtttggttttgttgggtctatagtataag
tttttatatggagtggtattttggtaagttgatttggttttgttgggtttttagtatatt
tttttatatggagtggtgttttggtaagttgatttggttttgttgggtttttagtatatt
tttgtatatggaatggtattatggaaagttggtttgatttttttgggtttttagtatatt
tttatatatagagtgatattatggtaaattagtttgatctttttgagtttttagtatatt
-ttttatatggagtgatattttggtaaattgtttggaaaatttaaagtttttagtatatt
gttttacgcggagtggtattttggtaaattgttgtgggttttttgaacctttagtatatt
tttttatatggagtgatattttggaaaattggtttggtgtttttgggtttgtagtatatt
tttttatatggagtggttttttggtaagttggtatggatttgttgggtttttagtatatt
tttttatatggagtggttttttggtaagttggtatggatttgttgggtttttagtatatt
tttttatatggagtggttttttggtaagttggtatggatttgttgggtttttagtatatt
tttttatatggagtggttttttggtaagttggtatggatttgttgggtttttagtatatt
tttttatatggagtggttttttggtaagttggtatggatttgttgggtttttagtatatt
tttttatatggagtggttttttggtaagttggtatggatttgttgggtttttagtatatt
tttttatatggagtggttttttggtaagttgatttggatttgttgggtttttagtatatt

taatataagtgattgcagatcatttgatttattgccttaggttgatttatgagttttgaa
tattatgttcgattgcagattgaatgatttttgaccttaagttaaattattagttttgaa
tattataattgattgcagatcatttgatttatggccttgagttaatttttaagttttgaa
tattataattgattgcagatcatttgatttatggccttgagttaatttttaagttttgaa
tattataattgattgcagatcatttgatttatggccttgagttaatttttaagttttgaa
taatatgtatgattgcaaatcgtttgagtgataactctgggttagttttttagttttgaa
taatatgtatgattgcaaatcgtttgagtgataactctgggttagttttttagttttgaa
taatatgtatgattgcaaatcgtttgagtgataactctgggttagttttttagttttgaa
taatatgtatgattgcaaatcgtttgagtgataactctgggttagttttttagttttgaa
taatatgtatgattgcaaatcgtttgagtgataactctgggttagttttttagttttgaa
taatatgtatgattgcaaatcgtttgagtgataactctgggttagttttttagttttgaa
taatatgtatgattgcaaatcgtttgagtgataactctgggttagttttttagttttgaa
taatatgtatgattgcaaatcgtttgagtgataactctgggttagttttttagttttgaa
taatatgtatgattgcaaatcgtttgagtgataactctgggttagttttttagttttgaa
taatatgtatgattgcaaatcgtttgagtgataactctgggttagttttttagttttgaa
taatatgtatgattgcaaatcgtttgagtgataactctgggttagttttttagttttgaa
taatatgtatgattgcaaatcgtttgagtgataactctgggttagttttttagttttgaa
taatatgtatgattgcaaatcgtttgagtgataactctgggttagttttttagttttgaa
taatatgtatgattgcaaatcgtttgagtgataactctgggttagttttttagttttgaa
taatatgtatgattgcaaatcgtttgagtgataactctgggttagttttttagttttgaa
tgttatgcaagattgcaaatcttgagatttatggccttgagttaatttttaagttttgaa
tgttatgcaagattgcaaatcttgagatttatggccttgagttaatttttaagttttgaa
tgttatgcaagattgcaaatcttgagatttatggccttgagttaatttttaagttttgaa
taatataggcgattgcagatcgtttgattttgcgctttgagttaatttttaagttttgaa
taatataggtgattgcagatcatttgatttttaaccttgagttaatttttaagttttgaa
taatatagatgattgcagatcatttgatttttagccttgagttaatttttaagttttgaa
taatataggtgattgcagatcatttgatttttggccttgagttaatttttaagttttgaa
tattacttttgattgcagatcttagaattttagaccttgagttatttattaagttttgaa
tagtatgtgtgattgcagatcatgaggttttaagccttgagttaatttgtgagttttgaa
tattataattgattgcagatcatttgatttatagccttgagttaattttttagttttgaa
tattataattgattgcagatcatttgatttatggccttgagttaatttttaagttttgaa
tattatgttcgattgcagatcgttagatgttatactctgggctattttttaagttttgaa
taatatgtttgattgcaaatcatgaga--tttggccttgagttaaattattagttttgaa
taatatttttgattgcagatctaaagatttgtgttcttaagttaattttttagttttgaa
taatatttttgattgcagatctaaagatttttgttcttgagttatttttttagttttgaa
taatatttttgattgcagatctaaagatttttgttcttgagttatttttttagttttgaa
taatacttttgattgcagatcatttaattttaaaccttgagctaattttgaagttttgaa
taatacttttgattgcagatcaatttatttttggccttgagttaatttatgagttttgaa
taatacttttgattgcagatcatttaatttatggccttgagttaatttttaagttttgaa
taatacttttgattgcagatcatttaatttatagccttgagttaatttttaagttttgaa
taatattaatgattgcagatcattggatttatagccttgagttaattttttagttttgaa
taatataaatgattgcaaaccattagattaatagctttgagttaatttttaagttttgaa
ttgtatgattgattgcaaatcattaggtttataagctttggctaagtaagtagttttgaa
taatacgggtaattgcaaattactaga--tttggttttgggttaattttttagtttagaa
taatataagtgattgcagatcatttgatttttggccttgagttaatttttaagttttgaa
tattataattgattgcagatcatttgatttatagccttgagttaatttttaagttttgaa
tattataattgattgcagatcatttgatttatagccttgagttaatttttaagttttgaa
tattataattgattgcagatcatttgatttatagccttgagttaatttttaagttttgaa
tattataattgattgcagatcatttgatttatagccttgagttaatttttaagttttgaa
tattataattgattgcagatcatttgatttatagccttgagttaatttttaagttttgaa
tattataattgattgcagatcatttgatttatagccttgagttaatttttaagttttgaa
tattataattgattgcagatcatttgatttatggccttgagttaatttttaagttttgaa

aacttttattggatttaatccttaactttactgagttagtttaatttaaaattgaatgtt
aactttttttagattttatctttaacttggctgaattagtttaatttaaaattaaatgtt
aactttttttaggttttatctttaactttactgaattagtttaatttaaaattagatgtt
aactttttttaggttttatctttaactttactgaattagtttaatttaaaattagatgtt
aactttttttaggttttatctttaactttactgaattagtttaatttaaaattagatgtt
agctttgattagattttttctttaactctgctgaattagtttaatttaaaatttgatgtt
agctttgattagattttttctttaactctgctgaattagtttaatttaaaatttgatgtt
agctttgattagattttttctttaactctgctgaattagtttaatttaaaatttgatgtt
agctttgattagattttttctttaactctgctgaattagtttaatttaaaatttgatgtt
agctttgattagattttttctttaactctgctgaattagtttaatttaaaatttgatgtt
agctttgattagattttttctttaactctgctgaattagtttaatttaaaatttgatgtt
agctttgattagattttttctttaactctgctgaattagtttaatttaaaatttgatgtt
agctttgattagattttttctttaactctgctgaattagtttaatttaaaatttgatgtt
agctttgattagattttttctttaactctgctgaattagtttaatttaaaatttgatgtt
agctttgattagattttttctttaactctgctgaattagtttaatttaaaatttgatgtt
agctttgattagattttttctttaactctgctgaattagtttaatttaaaatttgatgtt
agctttgattagattttttctttaactctgctgaattagtttaatttaaaatttgatgtt
agctttgattagattttttctttaactctgctgaattagtttaatttaaaatttgatgtt
agctttgattagattttttctttaactctgctgaattagtttaatttaaaatttgatgtt
agctttgattagattttttctttaactctgctgaattagtttaatttaaaatttgatgtt
aactttttttagattttttctttaactttactgaattagtttaatttaaaattatttgtt
aactttttttagattttttctttaactttactgaattagtttaatttaaaattatttgtt
aactttttttagattttttctttaactttactgaattagtttaatttaaaattatttgtt
aacttttttaggtgtttgcttttaactttgctgggttagtttaatttaaaatttaatatt
aactttttttaggttttgcctttaactttgctgaattagtttaatttaaaataaaatgtt
aactttttttaggtcttgcctttaactttactgaattagtttaatttaaaataaaatgtt
aacttttttgaggttttgcctttaactttgctgaattagtttaatttaaaataaaatgtt
aactttttttggatttaatctgtaactttgctgaattagtttaattaaaaatataatgtt
aactttttttagattttttctttaactttgctgagttagtttaattgaaaattgaatgtt
aactttttttagattttatctttaactttactgaattagtttaatttaaaattagatgtt
aactttttttaggttttatctttaactttactgaattagtttaatttaaaattagatgtt
aacttattttttgattcttctttggctttgctgaattagtttaatttaaaatgtaatatt
aactttttttagatttgttctttaactttactgaattagtttaatttaaaattaaatgtt
aactaattttggag-ttttccttagctttactgaattagtttaatgaaaaattaaatgtt
aactgattttgaacttgttcttaacttttgctgaattagtttaataaaaaattgaatgtt
aactgattttgaacttgttcttaacttttactgaattagtttaattaaaaattaaatgtt
aactttttttagatttggtctttagctttgctgaggtagtttaatttaaaattagatgtt
aactttttttagattttgtctttaactttgctgaattagtttaatttaaaattagatgtt
aactttttttagatttggtctttaactttgctgaagtagtttaatttaaaattagatgtt
aacttttattagatttggtctttaactttgctgaaatagtttaatttaaaatgagatgtt
aactttatttaggcttagtctttaactttgctgatttagttta-tttaaaatttaatgtt
aactttatttagatttgatctttaacgttactgaggtagtttaaattaaaatttaatgtt
aactttttagg---tgaacctttagc-tttctgttctagataaatttaaaatgtaatatt
aacttttgttgaatttaattcttagcctggctaaagtagtttaattaaaaatataatatt
aacttttattaggttttgcctttaactttgctgaattagtttaatttaaaataaaatgtt
aactttttttaggttttatctttaactttactgaattagtttaatttaaaattagatgtt
aactttttttaggttttatctttaactttactgaattagtttaatttaaaattagatgtt
aactttttttaggttttatctttaactttactgaattagtttaatttaaaattagatgtt
aactttttttaggttttatctttaactttactgaattagtttaatttaaaattagatgtt
aactttttttaggttttatctttaactttactgaattagtttaatttaaaattagatgtt
aactttttttaggttttatctttaactttactgaattagtttaatttaaaattagatgtt
aactttttttaggttttatctttaactttactgaattagtttaatttaaaattagatgtt

tgggacattttgattattttgagagatttagtatattttagtatagcatgttgtctactt
tgggtcatttagattgtttttaaagatttagtatattttagtattatttattgtctataa
tgggtcatttagattttttttaaagatttagtatattttagtattgtttattgtctataa
tgggtcatttagattttttttaaagatttagtatattttagtattgtttattgtctataa
tgggtcatttagattttttttaaagatttagtatattttagtattgtttattgtctataa
aggggcattaagatattttttagagatttagtatattttagtattgtttattgtctgtaa
aggggcattaagatattttttagagatttagtatattttagtattgtttattgtctgtaa
aggggcattaagatattttttagagatttagtatattttagtattgtttattgtctgtaa
aggggcattaagatattttttagagatttagtatattttagtattgtttattgtctgtaa
aggggcattaagatattttttagagatttagtatattttagtattgtttattgtctgtaa
aggggcattaagatattttttagagatttagtatattttagtattgtttattgtctgtaa
aggggcattaagatattttttagagatttagtatattttagtattgtttattgtctgtaa
aggggcattaagatattttttagagatttagtatattttagtattgtttattgtctgtaa
aggggcattaagatattttttagagatttagtatattttagtattgtttattgtctgtaa
aggggcattaagatattttttagagatttagtatattttagtattgtttattgtctgtaa
aggggcattaagatattttttagagatttagtatattttagtattgtttattgtctgtaa
aggggcattaagatattttttagagatttagtatattttagtattgtttattgtctgtaa
aggggcattaagatattttttagagatttagtatattttagtattgtttattgtctgtaa
aggggcattaagatattttttagagatttagtatattttagtattgtttattgtctgtaa
aggggcattaagatattttttagagatttagtatattttagtattgtttattgtctgtaa
tgggtcatttagattttttttgaagatttagtatatttttgtatttattattgtctgtaa
tgggtcatttagattttttttgaagatttagtatatttttgtatttattattgtctgtaa
tgggtcatttagattttttttgaagatttagtatatttttgtatttattattgtctgtaa
tggggtgttaggattggtcttaaagatttagtatattagtgtattgtctgttgtctgctg
tggggcttttagatttttttaaaagatttagtatattttagtatagcttattgtctgtta
tggggcttttagattttttttaaagatttagtatattttagtatagcttattgtctgtta
tggggcttttagattttttttagagatttagtatattttagtatagcttattgtctgtta
tgggtcatttagatttattttaaagatgtagtataattttgtattatttattgtctgtaa
aggggcatttagattatttaaaaagatttagtatattttagtatttcttattgtctgtaa
tgggtcatttagattttttttaaagatttagtatattttagtattgtttattgtctataa
tgggtcatttagattttttttaaagatttagtatattttagtattgtttattgtctataa
tgggttgttttgattgtatctggagatttagtatatattagtattatctgttgtctgcat
tggggcatttggattttttttagagatttagtataattttgtataattcgttgtctgcga
tgggtcatttagattattattaaagatttagtataatgtagtataattcattgtctgtga
tgggtcgtttagattagtttgaaagatttagtataatttagtatgattcattgtctgtga
tgggtcgtttagattagtttgaaagatttagtataatttagtataattcattgtctgtga
aggggcgtttagattttttttaaaggtttagtatattatagtattgtttgttgtctgcaa
tggggcgtttggatatattttagagatttagtatattttagtattgtttgttgtctgcaa
aggggcgtttggattttttttaaagatttagtatatttgagtattatttgttgtctgcaa
aggggcgtttggattttttttaaagatttagtatatttgagtattatttgttgtctgcaa
aggggtattaagattttttttaaagatttagtataa-ttagtatttcttattgtctgtaa
aggggcattatgattgttttaaaagatttagtataatttagtattgtttattgtctgtaa
aggggtattaggatgggttttgaagcttgagtatagttttgtatattttattgtctgtaa
aggggtgttaagtttttttttgaagatttagtatagttttgtattatccattgtctgtgg
tggggcttttagatttttttaaaagatttagtatattttagtatggcttattgtctgtta
tgggtcatttagattttttttaaagatttagtatattttagtattgtttattgtctataa
tgggtcatttagattttttttaaagatttagtatattttagtattgtttattgtctataa
tgggtcatttagattttttttaaagatttagtatattttagtattgtttattgtctataa
tgggtcatttagattttttttaaagatttagtatattttagtattgtttattgtctataa
tgggtcatttagattttttttaaagatttagtatattttagtattgtttattgtctataa
tgggtcatttagattttttttaaagatttagtatattttagtattgtttattgtctataa
tgggtcatttagattttttttaaagatttagtatattttagtattgtttattgtctataa

gcagggttgttctttaggtcttttagtttattatgaatattttgtttacaacaataaggt
ataggttttgtcttttggtcttttagtttattatgaattttttatttacgataaaaaggt
ataggttttatcttttggtctattagtttattttgaattttttatttacgataaataggt
ataggttttatcttttggtctattagtttattttgaattttttatttacgataaataggt
ataggttttatcttttggtctattagtttattttgaattttttatttacgataaataggt
attggagtagtctcttggtcttttagtttatttggaattttttatttacgataaagaggt
attggagtagtctcttggtcttttagtttatttggaattttttatttacgataaagaggt
attggagtagtctcttggtcttttagtttatttggaattttttatttacgataaagaggt
attggagtagtctcttggtcttttagtttatttggaattttttatttacgataaagaggt
attggagtagtctcttggtcttttagtttatttggaattttttatttacgataaagaggt
attggagtagtctcttggtcttttagtttatttggaattttttatttacgataaagaggt
attggagtagtctcttggtcttttagtttatttggaattttttatttacgataaagaggt
attggagtagtctcttggtcttttagtttatttggaattttttatttacgataaagaggt
attggagtagtctcttggtcttttagtttatttggaattttttatttacgataaagaggt
attggagtagtctcttggtcttttagtttatttggaattttttatttacgataaagaggt
attggagtagtctcttggtcttttagtttatttggaattttttatttacgataaagaggt
attggagtagtctcttggtcttttagtttatttggaattttttatttacgataaagaggt
attggagtagtctcttggtcttttagtttatttggaattttttatttacgataaagaggt
attggagtagtctcttggtcttttagtttatttggaattttttatttacgataaagaggt
attggagtagtctcttggtcttttagtttatttggaattttttatttacgataaagaggt
tagggtttttgtttttagtcttttagtttatttagaatttttcatttactatgtttaggt
tagggtttttgtttttagtcttttagtttatttagaatttttcatttactatgtttaggt
tagggtttttgtttttagtcttttagtttatttagaatttttcatttactatgtttaggt
gcaggatttgtcttttggtcttttagtttatttagaattttttatttacgataaaaagg-
gctggtttggtcttttagctttttagtttattttgaattttttatttacgataaaagggt
gctggtttggtcttttagctttttagtttagtttgaattttttatttacgataaaagggt
gctggtttggtctcttagctttttagtttattttgaattttttatttacgataaaagggt
ataggtgttattttttagtcttatagtttatttagaattttttatttacgataaaagggt
gtaggttt--gtctttggtcttttagtttattttgaattttttatttacaataaaaaggt
ataggttttgtcttttagtcttttagtttattttgaattttttatttacgataaataggt
ataggttttgtcttttggtctgttagtttattttgaattttttatttacgataaataggt
ttgggaattgtgatttggctttttagtttattttgaattttctgtttacgataggagggg
tttggtttggtcttttgatcttttagtttatttagaatgttttatttacgatgaaatggt
ttgggttttatcttttggtcttttagtttattttgaatttttcacttacaatgaaagggt
ttaggatttgtcttttggtcttttagtttattttgaatttttcatttacgatgaagaggt
ttaggatttgctttttagtcttttagtttattttgaatttttcatttacgatgaaaaggt
atgggttaggtttttaggtcttttagtttatttagaattttttacttactataaaagggt
ataggtttggttttttggtcttttagtttatttagaattttttatttactataaaagggt
atgggtttgactttttggtcttttagtttatttggaattttttatttactataaaagggt
ataggtttgactttttggtcttttagtttatttggaattttttatttactataaaaaggt
gtaggttgtgtcttttgatcttttagtttatttagaattttttatctacaataaaagggt
attggtttaatcttttgatcttttagtttatttagaattttttatttacgatgaaaaggt
attggttaaggcttttagttctttagtttattatgaattttttatttacgataagagggt
ttgggtttggtgtttagtctttttagtttatttagaatgtcttatttactataaggagga
gctggtttgatcttttagctttttagtttaatatgaattttttatttacgataaaagggg
ataggttttatcttttggtctgttagtttattttgaattttttatttacgataaataggt
ataggttttatcttttggtctgttagtttattttgaattttttatttacgataaataggt
ataggttttatcttttggtctgttagtttattttgaattttttatttacgataaataggt
ataggttttatcttttggtctgttagtttattttgaattttttatttacgataaataggt
ataggttttatcttttggtctgttagtttattttgaattttttatttacgataaataggt
ataggttttatcttttggtctgttagtttattttgaattttttatttacgataaataggt
ataggttttgtcttttggtctgttagtttattttgaattttttatttacgataaataggt

tattagactttttttattgtttgtttggtatattctttttttttatttttttttggtgtt
ttttagactttttattttttttgtttgatatgtggtttttttttatatgtttttgatttt
ttttggacttttattattgtttgtttggtatgttttatttttttatttttttttgtttct
ttttggacttttattattgtttgtttggtatgttttatttttttatttttttttgtttct
ttttggacttttattattgtttgtttggtatgttttatttttttatttttttttgtttct
ttttagacttttattagtttttgtttggtatgttttgtttttttatttttttttgatttt
ttttagacttttattagtttttgtttggtatgttttgtttttttatttttttttgatttt
ttttagacttttattagtttttgtttggtatgttttgtttttttatttttttttgatttt
ttttagacttttattagtttttgtttggtatgttttgtttttttatttttttttgatttt
ttttagacttttattagtttttgtttggtatgttttgtttttttatttttttttgatttt
ttttagacttttattagtttttgtttggtatgttttgtttttttatttttttttgatttt
ttttagacttttattagtttttgtttggtatgttttgtttttttatttttttttgatttt
ttttagacttttattagtttttgtttggtatgttttgtttttttatttttttttgatttt
ttttagacttttattagtttttgtttggtatgttttgtttttttatttttttttgatttt
ttttagacttttattagtttttgtttggtatgttttgtttttttatttttttttgatttt
ttttagacttttattagtttttgtttggtatgttttgtttttttatttttttttgatttt
ttttagacttttattagtttttgtttggtatgttttgtttttttatttttttttgatttt
ttttagacttttattagtttttgtttggtatgttttgtttttttatttttttttgatttt
ttttagacttttattagtttttgtttggtatgttttgtttttttatttttttttgatttt
ttttagacttttattagtttttgtttggtatgttttgtttttttatttttttttgatttt
ttttagactttttttgttgtttgtctggtatattgtttttttttatttttttttgatttt
ttttagactttttttgttgtttgtctggtatattgtttttttttatttttttttgatttt
ttttagactttttttgttgtttgtctggtatattgtttttttttatttttttttgatttt
gttttggctttttttgttttttgtttggtatgtggttgttttttatttttttttggtttt
ttttaagctttttttattatttgtctggtatattcttattttttatttttttttaatttt
ttttaagctttttttattgtttgtttggtatattcttattttttattttttcttgatttt
ttttgagctttttttgttatttgtttgatatgttcttattttttatttttttttaatttt
ttttagactttttgttttttttgtttggtatgttatttttttttatttttttttgttttt
ggttggacttttgttattgtttgtttggtatattttgtttttttatttttttttgttttc
ttttggacttttattgttttttgtttggtatattttgtttttttatttttttttgttttt
ttttggacttttattgttgtttgtttggtatattttatttttttatttttttttgttttt
ggaaaggcttttattgttgtttatttggtatattttgtttttttatttttttttaagttt
ttttggatcttttttattgtttgtttgatatgttctttttttttatttttttttggcttt
tgttagactttttgttttttttgtttggtatgttcttattttttattttattttgatttt
ttatagactttttgtttattttgtttggtatgttgtttatttttattgtgttgttatatg
ttgtagactttttgtttattttgtctggtatgttatttgtttttattgtattgctatatg
tattggacttttattgttgtttgtttggtatattcttattttttatttttttttacttgt
ttttggacttttgttattgtttgtttggtatgttcttgttttttatttttttttggttat
ttttagacttttgttattatttgtttgatatgttcttattttttatttttttttggttgt
ttgtagacttttgttattgtttgtttggtatgttcttattttttatttttttttggttgt
tattagattttttttattttttgtttggtatattcttattttttatttttttttgttttt
taagagattttttttattttttatttgggaagttcttgttttttatttttttgttttttt
tgaaggattttttttgttagttgtttggtatgttttggttttttatttttttttagggtt
agttgagattttttttttgttggtttgatatgttttatttttttattttgttttgtgtgt
ttttaagctttttttattgtttgtttggtatattgttatattttatttttttttgatttt
ttttagacttttattattatttgtttggtatattttatttttttatttttttttgttttt
ttttagacttttattattatttgtttggtatattttatttttttatttttttttgttttt
ttttagacttttattattatttgtttggtatattttatttttttatttttttttgttttt
ttttagacttttattattatttgtttggtatattttatttttttatttttttttgttttt
ttttagacttttattattatttgtttggtatattttatttttttatttttttttgttttt
ttttagacttttattattatttgtttggtatattttatttttttatttttttttgttttt
ttttggacttttattgttgtttgtttggtatattttatttttttatttttttttgttttt

attgattttttttttgccttatggtaaatgagttttttgttttggtttaaatgatttttt
tttaattttttttttgccttatggtaaatgagtttttagttttggttttaatgatttttt
tgttattttttttttgccttatggtaagtggatttttaattttggttttaatgatttttt
tgttattttttttttgccttatggtaagtggatttttaattttggttttaatgatttttt
tgttattttttttttgccttatggtaagtggatttttaattttggttttaatgatttttt
tattgttttttttttaccttatggtaagtgagtttttagttttggttttaatgatttttt
tattgttttttttttaccttatggtaagtgagtttttagttttggttttaatgatttttt
tattgttttttttttaccttatggtaagtgagtttttagttttggttttaatgatttttt
tattgttttttttttaccttatggtaagtgagtttttagttttggttttaatgatttttt
tattgttttttttttaccttatggtaagtgagtttttagttttggttttaatgatttttt
tattgttttttttttaccttatggtaagtgagtttttagttttggttttaatgatttttt
tattgttttttttttaccttatggtaagtgagtttttagttttggttttaatgatttttt
tattgttttttttttaccttatggtaagtgagtttttagttttggttttaatgatttttt
tattgttttttttttaccttatggtaagtgagtttttagttttggttttaatgatttttt
tattgttttttttttaccttatggtaagtgagtttttagttttggttttaatgatttttt
tattgttttttttttaccttatggtaagtgagtttttagttttggttttaatgatttttt
tattgttttttttttaccttatggtaagtgagtttttagttttggttttaatgatttttt
tattgttttttttttaccttatggtaagtgagtttttagttttggttttaatgatttttt
tattgttttttttttaccttatggtaagtgagtttttagttttggttttaatgatttttt
tattgttttttttttaccttatggtaagtgagtttttagttttggttttaatgatttttt
tttagtattttttcttccttttggtaagtgagtttttaattttggttataatgatttttt
tttagtattttttcttccttttggtaagtgagtttttaattttggttataatgatttttt
tttagtattttttcttccttttggtaagtgagtttttaattttggttataatgatttttt
agttttgttttttttgccttatggtaagtgaattttttgttttggttttagtgatttttt
tttaattttgttacttccttatggtaagtgaatttatgtttgtggttttagtgatttttt
tttgattctattgttgccttatggtaaatgagtttatgtttgtggttttagtgatttttt
tttgatttttttattgccctatggtaagtgagtttatgtttgtggttttagtgatttttt
tttagttttattgttaccttatggtaaatgaatttttaattttggttatagggatttttt
tgttattttttttttgccctatggtaagtgagtttttaatataggttttaatgatttttt
tgttattttttttttgccttatggtaagtgggtgtttagttttggttttaatgatttttt
tgttattttttttttgccttatggtaagtggatttttagttttggttttaatgatttttt
tttggttttttttttgccttatggtaggtgagtgtattgttttgggttgagggatttttt
gttaattattcttgttccttatggaaagtgggtgtatagttttggttatagtgatttttt
ttttgtttttactttaccttatggtaagtggatttataattacggttttagtgatttttt
tattgtcatagttttgccttatggtaaatggatttttagttgaggttttaatgatttttt
tgttgttatggttttgccctatggtaaatgggtttttagttgtggttttaatgatttttt
tgtttttttttttgttccttatggtaagtgaagatatagttttggttatagtgatttttt
tgtttttttttttgttccttatggtaagtggagttatagttttggttttaatgattattt
tgtttttttgtttgttccttatggtaaatggagttatagttttggttttagtgattattt
tatttttttgtttgttccttatggtaagtggagttatagttttggttttagtgattattt
ggttgttttgtttttgccttttggtaagtggttttatagttttggttataatgatttttt
attaattatttttttaccgtatggtaaaaggtcttatagttttggttataatgatttttt
gttggttttgttgttaccttttggtaaatggaattatagttttggttttaatgatttttt
ttttttgttttttgttccttatggtagttggaattatagttgcgggtttaatgatttttt
tttggtttttttgttgccttatggtaagtgagtctatgtttgtggttttagtgatttttt
tgttattttttttttgccttatggtaagtgggtttttagttttggttttaatgatttttt
tgttattttttttttgccttatggtaagtgggtttttagttttggttttaatgatttttt
tgttattttttttttgccttatggtaagtgggtttttagttttggttttaatgatttttt
tgttattttttttttgccttatggtaagtgggtttttagttttggttttagtgatttttt
tgttattttttttttgccttatggtaagtgggtttttagttttggttttagtgatttttt
tgttattttttttttgccttatggtaagtgggtttttagttttggttttagtgatttttt
tgttattttttttttgccttatggtaagtggatttttagttttggttttaatgatttttt

tagtgtaatttttacttataattttgaagtttgtttgtttttgtttgttcttttatttgt
tactattgtttttacttatagttttgaagtttgtttattttttattgttcttttattggt
tagttttatttttgtatatagttttgaggtttgtttatttttttttgttttgttgatggt
tagttttatttttgtatatagttttgaggtttgtttatttttttttgttttgttgatggt
tagttttatttttgtatatagttttgaggtttgtttatttttttttgttttgttgatggt
tagttttgtttttgtttataattttgaaatttgtttgtttttttttgttttgttgttagt
tagttttgtttttgtttataattttgaaatttgtttgtttttttttgttttgttgttagt
tagttttgtttttgtttataattttgaaatttgtttgtttttttttgttttgttgttagt
tagttttgtttttgtttataattttgaaatttgtttgtttttttttgttttgttgttagt
tagttttgtttttgtttataattttgaaatttgtttgtttttttttgttttgttgttagt
tagttttgtttttgtttataattttgaaatttgtttgtttttttttgttttgttgttagt
tagttttgtttttgtttataattttgaaatttgtttgtttttttttgttttgttgttagt
tagttttgtttttgtttataattttgaaatttgtttgtttttttttgttttgttgttagt
tagttttgtttttgtttataattttgaaatttgtttgtttttttttgttttgttgttagt
tagttttgtttttgtttataattttgaaatttgtttgtttttttttgttttgttgttagt
tagttttgtttttgtttataattttgaaatttgtttgtttttttttgttttgttgttagt
tagttttgtttttgtttataattttgaaatttgtttgtttttttttgttttgttgttagt
tagttttgtttttgtttataattttgaaatttgtttgtttttttttgttttgttgttagt
tagttttgtttttgtttataattttgaaatttgtttgtttttttttgttttgttgttagt
tagttttgtttttgtttataattttgaaatttgtttgtttttttttgttttgttgttagt
tagttttactttaacttttaattttgagatttgtctgtttctttttgttcttttgttagt
tagttttactttaacttttaattttgagatttgtctgtttctttttgttcttttgttagt
tagttttactttaacttttaattttgagatttgtctgtttctttttgttcttttgttagt
tagtgttgtttttagttataattttgaggtttgtttgttcttgtttgttcttttattggt
tagttttgtttttacttataattttgaaatttgtttatttttttttgttttgttgttggt
tagttttgtttttacttataattttgaggtttgtttatttttttttgtcctattgttggt
tagttttgtttttacttataattttgaggtttgtttgtttttttttgttttattactggt
tagtattatttttacgtataattttgaaattaatttgtttattattgttcttttattagt
tagttttattctggtttttaattttgagatttgtttgttaatttttgttttattgttggt
tagttttatttttttttatagttttgaggtttgtttgtttttttttgttttgttaatagt
tagttttgtttttgtatatagttttgaggtttgtttatttttttttgttttgttgatggt
tagtgttactttaacttataattttgaggttagattgtttgtgtttgttttgttatctgt
tagtgttgttgttacttataattttgaagtttgtttgtttttttttgttttgttgttggt
tagttttactttaatttttaattttgagatttgtttatttttgtttgtcttaatattggt
tagttttgttgtaactattaattttgaggtttgtttatttttgtttgttttattgatggt
tagttttattatgactattaattttgaagtttgtttgtttatgtttgttttattgttagt
taattttacttttacttataattttgaggtgtgtttattttttttagttttgttattggt
taattttacttttgtttatagttttgaggtgtgtttgttttttttagttttgttgttagt
taattttacttttgtttataattttgaagtttgtttgttttttttagttttgttgttggt
taattttacttttatttataattttgaggtttgtttgttttttttagttttgttgttggt
tagttttttttttacttttaattctgagatttgtttattttttttggttttattgtgtgt
tagttttttttttagatataattttgaagtttgtttgttttttttagttttattaattgt
tagttttagttttagttttagttctgagtcttgtttgtttttgtttgttttattaataat
tagttttagtgttaggtttagttttgaagtttgtttgttttttttagttttgatttttgt
tagttttatttttacttataattttgaggtttgtttgtttttttttgttttgttgttggt
tagttttatttttgtatatagttttgaggtttgtttatttttttttgttttattgatagt
tagttttatttttgtatatagttttgaggtttgtttatttttttttgttttattgatagt
tagttttatttttgtatatagttttgaggtttgtttatttttttttgttttattgatagt
tagttttatttttgtatatagttttgaggtttgtttatttttttttgttttattgatagt
tagttttatttttgtatatagttttgaggtttgtttatttttttttgttttattgatagt
tagttttatttttgtatatagttttgaggtttgtttatttttttttgttttattgatagt
tagttttgtttttgtatatagttttgaggtttgtttatttttttttgttttgttgatggt

ttcttttatagtttttttgtatggttcattttatatagtgggagtttctcgtttatttta
ttcttttatagtttttttatatggatctttttatatggttggagtttctcgtttatttta
ttcttttatagtttttatttatggatctttttatatggttggtgtttctcgtttgtttta
ttcttttatagtttttatttatggatctttttatatggttggtgtttctcgtttgtttta
ttcttttatagtttttatttatggatctttttatatggttggtgtttctcgtttgtttta
gtcttgtatggtttttgtttatggttctttttatatatttggtgtttctcgtttgtttta
gtcttgtatggtttttgtttatggttctttttatatatttggtgtttctcgtttgtttta
gtcttgtatggtttttgtttatggttctttttatatatttggtgtttctcgtttgtttta
gtcttgtatggtttttgtttatggttctttttatatatttggtgtttctcgtttgtttta
gtcttgtatggtttttgtttatggttctttttatatatttggtgtttctcgtttgtttta
gtcttgtatggtttttgtttatggttctttttatatatttggtgtttctcgtttgtttta
gtcttgtatggtttttgtttatggttctttttatatatttggtgtttctcgtttgtttta
gtcttgtatggtttttgtttatggttctttttatatatttggtgtttctcgtttgtttta
gtcttgtatggtttttgtttatggttctttttatatatttggtgtttctcgtttgtttta
gtcttgtatggtttttgtttatggttctttttatatatttggtgtttctcgtttgtttta
gtcttgtatggtttttgtttatggttctttttatatatttggtgtttctcgtttgtttta
gtcttgtatggtttttgtttatggttctttttatatatttggtgtttctcgtttgtttta
gtcttgtatggtttttgtttatggttctttttatatatttggtgtttctcgtttgtttta
gtcttgtatggtttttgtttatggttctttttatatatttggtgtttctcgtttgtttta
gtcttgtatggtttttgtttatggttctttttatatatttggtgtttctcgtttgtttta
ttcttttatggtgtttctttattcttctttttatatggtaggggtttctcgtttgtttta
ttcttttatggtgtttctttattcttctttttatatggtaggggtttctcgtttgtttta
ttcttttatggtgtttctttattcttctttttatatggtaggggtttctcgtttgtttta
ttcttttatggtttttttgtatggatgtttttatatggttggtgtttctcgtttgtttta
ttcttttatagtttttgtatatggttctttttatatgcagggtgcttctcgtttgtttta
ttcttttatagtttttgtttatggctctttttatatgcagggtgtttctcgtttatttta
ttcttttttggtttttgtatatggttctttttatatacatggggcttctcgtttgtttta
atcttttatagtttttttatatggttctttttatatagttggtgtttctcgtttgtttta
ttcttttatggtgtttatttatgggtctttttatatgttgggtgtttctcgtttgtttta
ttcttttatggtttttatttatgggtctttttatatagttggtgtttctcgtttgtttta
ttcttttatagtttttatttacggatctttttatatggttggtgtttctcgtttgtttta
atcttttatggtttttttgtatggttctttttatatgaggggtgtatctcgtttatttta
atcttttatagtttttttgtatggctctttttatatggttgggtcttctcgtttgtttta
gtctttaatggttttcatgtatggttcattttatatagttggtgtatctcggttgtttta
gtcttttatagtttttttgtatggatctttttatatggttggtgtttctcgtttgtttta
gtcttttatggtttttttatatggatctttttatatggttggtgtctctcgtttatttta
ttcttttatggtttttgtttatggttctttttatatattgggtgtttctcgtttgtttta
ttcttttatggtttttgtttatggttctttttatatggttgggatttctcgtttgtttta
ttcttttatggtttttgtttatggttctttttatatggttggggtttctcgtttgtttta
ttcttttatggtttttgtttatggttctttttatatggttggggtttctcgtttgtttta
ttcttttataatttttgtttatggttctttttatatagttggtgtttctcgtttgtttta
ttcttttatgatttttatttatgggtctttttatatagttggtgtttctcgtttgtttta
ttcttttatgatttttgtttatgcttctttttatatgtttggaacggtgcgattgtttta
ttctttttttatttttgtttatggttctttttatatggttggtggtgttcgtttgtttta
ttcttttatagtttttatttacggttctttttatatgcagagggtttctcgtttgtttta
ttcttttatggtttttgtttatggatctttttatatggttggtgtttctcgtttgtttta
ttcttttatggtttttgtttatggatctttttatatggttggtgtttctcgtttgtttta
ttcttttatggtttttgtttatggatctttttatatggttggtgtttctcgtttgtttta
ttcttttatggtttttgtttatggatctttttatatggttggtgtttctcgtttgtttta
ttcttttatggtttttgtttatggatctttttatatggttggtgtttctcgtttgtttta
ttcttttatggtttttgtttatggatctttttatatggttggtgtttctcgtttgtttta
ttcttttatagtttttatttacggatctttttatatggttggtgtttctcgtttgtttta

ttttttttttattttgtttttgtttgttttaagtatgggtggtttggttgtatttagtgg
ttttttttttatcttatttatatttgttttaagtatagctggtttaattatttttagtag
tttttttttttttctctttttgtttgttttgagtataggtggtttgattgtttttagtgg
tttttttttttttctctttttgtttgttttgagtataggtggtttgattgtttttagtgg
tttttttttttttctctttttgtttgttttgagtataggtggtttgattgtttttagtgg
tttttttttttttctttttttatttgtttttagtatggggggtttgattgtttttagtgg
tttttttttttttctttttttatttgtttttagtatggggggtttgattgtttttagtgg
tttttttttttttctttttttatttgtttttagtatggggggtttgattgtttttagtgg
tttttttttttttctttttttatttgtttttagtatggggggtttgattgtttttagtgg
tttttttttttttctttttttatttgtttttagtatggggggtttgattgtttttagtgg
tttttttttttttctttttttatttgtttttagtatggggggtttgattgtttttagtgg
tttttttttttttctttttttatttgtttttagtatggggggtttggttgtttttagtgg
tttttttttttttctttttttatttgtttttagtatggggggtttgattgtttttagtgg
tttttttttttttctttttttatttgtttttagtatggggggtttgattgtttttagtgg
tttttttttttttctttttttatttgtttttagtatggggggtttgattgtttttagtgg
tttttttttttttctttttttatttgtttttagtatggggggtttgattgtttttagtgg
tttttttttttttctttttttatttgtttttagtatggggggtttgattgtttttagtgg
tttttttttttttctttttttatttgtttttagtatggggggtttgattgtttttagtgg
tttttttttttttctttttttatttgtttttagtatggggggtttgattgtttttagtgg
tttttttttttttctttttttatttgtttttagtatggggggtttgattgtttttagtgg
tttttttttttttttgtttttgtttgttctgagtatggctggtttgattttgtttagtgg
tttttttttttttttgtttttgtttgttctgagtatggctggtttgattttgtttagtgg
tttttttttttttttgtttttgtttgttctgagtatggctggtttgattttgtttagtgg
ttttttttttattttgtttttgtttgttttgagtatagctggtttaattgtttttagtgg
tttttttttttttttatttttgtttgttttaagaataggtggattgattgtttttagagg
tttttttttttttttgtttttgtttgtcttaaggatgggaggattgattgtttttagtgg
tttttttttttttttgtttttgtttgtgttaaggataggaggtttgattgtttttagggg
tttttttttttttttatttctttttgttataaggataattggtttgattgtttttagtgg
ttttttttttattttatttttatttgtttttagtatgtgtggtcttattgtttttagggg
tttttttttttttctttttttgtttgttttgagtatgggtggtttgattgtttttagtgg
tttttttttttttctctttttgtttgttttgagtataggtggtttgattgtttttagtgg
ttttttttttgttttgtttgtttttgttttgagaatagttgggctaattgtttttagtgg
tttttttttttttttgtttttgtttgttttaaggataggtggtttaattttatttagtgg
tttttttttttttctttttttatttgttttgagaatgggtggtttaattgtttttagtgg
tttttttttttttttatttttatttgtgctaagtatggggggtttgattgtttttagtgg
tttttttttttttttatttttatttgtattaagtatgagtggtttgattatttttagtgg
tttttttttttttctttttttatttgttttgagcataggcggtttgattgtttttagtgg
tttttttttttttctttttttgtttgttttgaggatgggtggcttggttgtttttagggg
tttttttttttttttatttttgtttgtgttgaggatgggtggcttgattgtttttagagg
tttttttttttttttatttttgtttgtgttgaggatgggtggtttgattgtttttagggg
tttttttttttttttgtttttgtttgttttgagtatatgtggtttaattgtttttagtgg
ttttttttttgttttgtttttatttgttataagaatggctgctttaattgtttcttgtgg
tttttttcttgttcttttttcttttgttatgagtatgggtgggttgattatatttagtag
tttttttttggttttattttcttttgttatgagaatgggcgggttgattgtgtttagtaa
ttttttttttttgttgtttttgtttgttttgagtatgggtggtttgattgtgtttagtgg
tttttttttttttctttttttgtttgttttgagtataggtggtttaattgtttttagtgg
tttttttttttttctttttttgtttgttttgagtataggtggtttaattgtttttagtgg
tttttttttttttctttttttgtttgttttgagtataggtggtttaattgtttttagtgg
tttttttttttttctttttttgtttgttttgagtataggtggtttaattgtttttagtgg
tttttttttttttctttttttgtttgttttgagtataggtggtttaattgtttttagtgg
tttttttttttttctttttttgtttgttttgagtataggtggtttaattgtttttagtgg
tttttttttttttctctttttgtttgttttgagtataggtggtttgattgtttttagtgg

gagtgttgttatagttttggttttttgggattttttaggtattagtagattttttttggt
aaatattattatagttttaattttttgggattttcttggtgtaagtagcttttttttggt
tagtattgttataactttagttttttgggattttttgggtgttagtagtttttttttagt
tagtattgttataactttagttttttgggattttttgggtgttagtagtttttttttagt
tagtattgttataactttagttttttgggattttttgggtgttagtagtttttttttagt
aagtgttgttttggttttggttttctgggattttcttggtattagtagtttttttttagt
aagtgttgttttggttttggttttctgggattttcttggtattagtagtttttttttagt
aagtgttgttttggttttggttttctgggattttcttggtattagtagtttttttttagt
aagtgttgttttggttttggttttctgggattttcttggtattagtagtttttttttagt
aagtgttgttttggttttggttttctgggattttcttggtattagtagtttttttttagt
aagtgttgttttggttttggttttctgggattttcttggtattagtagtttttttttagt
aagtgttgttttggttttggttttctgggattttcttggtattagtagtttttttttagt
aagtgttgttttggttttggttttctgggattttcttggtattagtagtttttttttagt
aagtgttgttttggttttggttttctgggattttcttggtattagtagtttttttttagt
aagtgttgttttggttttggttttctgggattttcttggtattagtagtttttttttagt
aagtgttgttttggttttggttttctgggattttcttggtattagtagtttttttttagt
aagtgttgttttggttttggttttctgggattttcttggtattagtagtttttttttagt
aagtgttgttttggttttggttttctgggattttcttggtattagtagtttttttttagt
aagtgttgttttggttttggttttctgggattttcttggtattagtagtttttttttagt
aagtgttgttttggttttggttttctgggattttcttggtattagtagtttttttttagt
tagggttcttatggttttagttttttgagattttttaggtgttagtagtttttttttgat
tagggttcttatggttttagttttttgagattttttaggtgttagtagtttttttttgat
tagggttcttatggttttagttttttgagattttttaggtgttagtagtttttttttgat
tagtattgttatggttttaattttttgggattttttgggtattagtagtttttttttggt
tagtattattttagttttaattttttgggattttttgggtgttagtagtttttttttggt
tagtgttattttagttttaattttttgggattttttaggtgttagtagtttttttttggt
tagtattattttggttttaattttttgggattttttaggtgttagtagtttttttttggt
tagagttattatggttttaattttttgagattttttgggtattagtagtttttttttggt
gagtgttgttttaactttgattttttgggattttttgggtgttagtagtttttttttggt
tagtattgttataactttagttttttgggattttttaggtgtgagtagtttttttttagt
tagtattgttataactttagttttttgggattttttgggtgttagtagtttttttttagt
gagagttgttatgttattgattttttgggattttttgggaattagtagtttttatttagt
tagtgttattttagttttgattttttgggattttttgggtgtgagtagtttttttttagt
taggattattatgactttgattttctgggattttttgggtgttagaagtttttttttggt
caggattattatggttttggttttttgggattttctaggtgttagtagtttttttttggt
taggattgttatggttttgattttttgggattttttgggtgttagtagtttttttttggt
tagaattattttgactttgattttttgagattttttgggggttagtagtttttttttggt
aagtattattttaactttgattttttgggattttttgggtattaggagtttttttttggt
tagtattgttttaactttggttttttgggattttttgggggttagtagtttttttttggt
tagtattgttttaactttggttttttgagattttttgggggttagtagtttttttttggt
taatgttattatgactcttgttttttgagattttcttggtgttagtagtttttttttggt
aaatattattatgactttagttttttgggcttttttaggtgttagaagtttttttttggt
ttctgttttgttaactttggtttattgggattttctaggtattagaagtttttttttagt
ttgtgttattttaactttagttttttgggattttttgggtgttagaagtttttttttggt
tagtattgttttggttttaattttttgggattttttgggtgttagtagtttttttttggt
ttgtattgttatgactttggttttttgggattttttgggtgttagtagtttttttttggt
ttgtattgttatgactttggttttttgggattttttgggtgttagtagtttttttttggt
ttgtattgttatgactttggttttttgggattttttgggtgttagtagtttttttttggt
ttgtattgttatgactttggttttttgggattttttgggtgttagtagtttttttttggt
ttgtattgttatgactttggttttttgggattttttgggtgttagtagtttttttttggt
ttgtattgttatgactttggttttttgggattttttgggtgttagtagtttttttttggt
tagtattgttataactttagttttttgggattttttgggtgttagtagtttttttttagt

tttattttataataatgtgggttctcgggaaggtgctataagtactgtttttactaatcg
tttattttatggtaatgttatagctcgtagtggttctataagtactgtttttactaatcg
tttgttttatggtaatgttagttctcgtaatggggctatgagtactatttttactaatcg
tttgttttatggtaatgttagttctcgtaatggggctatgagtactatttttactaatcg
tttgttttatggtaatgttagttctcgtaatggggctatgagtactatttttactaatcg
tttattttatggtaatgttagttctcgtagtggaagtatgagtactgtttttactaatcg
tttattttatggtaatgttagttctcgtagtggaagtatgagtactgtttttactaatcg
tttattttatggtaatgttagttctcgtagtggaagtatgagtactgtttttactaatcg
tttattttatggtaatgttagttctcgtagtggaagtatgagtactgtttttactaatcg
tttattttatggtaatgttagttctcgtagtggaagtatgagtactgtttttactaatcg
tttattttatggtaatgttagttctcgtagtggaagtatgagtactgtttttactaatcg
tttattttatggtaatgttagttctcgtagtggaagtatgagtactgtttttactaatcg
tttattttatggtaatgttagttctcgtagtggaagtatgagtactgtttttactaatcg
tttattttatggtaatgttagttctcgtagtggaagtatgagtactgtttttactaatcg
tttattttatggtaatgttagttctcgtagtggaagtatgagtactgtttttactaatcg
tttattttatggtaatgttagttctcgtagtggaagtatgagtactgtttttactaatcg
tttattttatggtaatgttagttctcgtagtggaagtatgagtactgtttttactaatcg
tttattttatggtaatgttagttctcgtagtggaagtatgagtactgtttttactaatcg
tttattttatggtaatgttagttctcgtagtggaagtatgagtactgtttttactaatcg
tttattttatggtaatgttagttctcgtagtggaagtatgagtactgtttttactaatcg
tttattttatggaaatatggtgtctcgtagtggttctataagaactgtttttactaatcg
tttattttatggaaatatggtgtctcgtagtggttctataagaactgtttttactaatcg
tttattttatggaaatatggtgtctcgtagtggttctataagaactgtttttactaatcg
gttgttttataataatgttgtttctcgtaggggggctataagtactgtttttactaatcg
tttgttttataataatgtagtttctcgtagtagatctataagtactgtttttactaatcg
tttgttttataataatgtagtctcccgtaggagatctatgagtactgttttcactaatcg
cttgttttataataatgtggtttctcgtaataggtctataagtactgttttcactaatcg
tttgttttatggtaatgtaatatctcgtacaggttctatgagaacagtatttacaaatcg
tttattttatgggaatgttggttctcgtaatggtgccatgagaactgtttttactaatcg
tttgttttatggtaatgttagttctcgtaatggtgctatgagtactatttttactaatcg
tttgttttatggtaatgttagttctcgtaatggagctatgagtactatttttactaatcg
tttgtattataataatgtggtttctagtgcgggagcaataagaactgtatttactaatcg
tttgtattataataatgttgtttctcgtagaggtgctatgagtactatttttactaatcg
tttgttttatggtaatataagttcttttagaggttctatgagtactatttttactaatcg
tttgttttatggtaatatgggttcttttagaggttctataaggactatttttactaatcg
tttattttatggtaatatgggttcttttaggggttctataaggactatttttactaatcg
tttgttttatggtaatgttggtgctcgtaggggtgctataagtactgtatttactaatcg
tttattttatggtaatgtttgtgctcgtggtggtgctatgagtactgtttttactaatcg
tttgttttatggtaatgttagtgctcgaaggggtgctatgagtactgtgtttactaatcg
tttgttttatggtaatgttagtgctcggaggggtgctatgagtactgtgtttactaatcg
tttattttatggtaatgtttgttctcgttctggatctatgttttctgtttttactaatcg
tttgttttatggtaatgttggttctcgtataggatctatgagtactatttttactaatcg
tttgttttataataatattagtggtcgttgcggagctataagtactgtgtttactaatcg
tttattttataataatgttgttggtcgttgtggagcgatgagtactgtgtttactaatcg
tttgttttataataatgttgtttctcgtagtggtgctataagtactgtttttactaatcg
tttgttttatggtaatgttagttctcgtaatggagctatgagtactattttcactaatcg
tttgttttatggtaatgttagttctcgtaatggagctatgagtactattttcactaatcg
tttgttttatggtaatgttagttctcgtaatggagctatgagtactattttcactaatcg
tttgttttatggtaatgttagttctcgtaatggagctatgagtactattttcactaatcg
tttgttttatggtaatgttagttctcgtaatggagctatgagtactattttcactaatcg
tttgttttatggtaatgttagttctcgtaatggagctatgagtactattttcactaatcg
tttgttttatggtaatgttagttctcgtaatggagctatgagtactatttttactaatcg

tattggggattttagtatttttttgttttttaatggttttattttattttctttagggag
tattggggacttttgtatttttttattttttaatggttttttgttattttctttaagatt
gattggtgatttttgtatttttttgttttttaatggttttgttttgttttctttgggtca
gattggtgatttttgtatttttttgttttttaatggttttgttttgttttctttgggtca
gattggtgatttttgtatttttttgttttttaatggttttgttttgttttctttgggtca
tattggtgatttttgtatttttttgttttttaatggtcttattttgttttctattggttg
tattggtgatttttgtatttttttgttttttaatggtcttattttgttttctattggttg
tattggtgatttttgtatttttttgttttttaatggtcttattttgttttctattggttg
tattggtgatttttgtatttttttgttttttaatggtcttattttgttttctattggttg
tattggtgatttttgtatttttttgttttttaatggtcttattttgttttctattggttg
tattggtgatttttgtatttttttgttttttaatggtcttattttgttttctattggttg
tattggtgatttttgtatttttttgttttttaatggtcttattttgttttctattggttg
tattggtgatttttgtatttttttgttttttaatggtcttattttgttttctattggttg
tattggtgatttttgtatttttttgttttttaatggtcttattttgttttctattggttg
tattggtgatttttgtatttttttgttttttaatggtcttattttgttttctattggttg
tattggtgatttttgtatttttttgttttttaatggtcttattttgttttctattggttg
tattggtgatttttgtatttttttgttttttaatggtcttattttgttttctattggttg
tattggtgatttttgtatttttttgttttttaatggtcttattttgttttctattggttg
tattggtgatttttgtatttttttgttttttaatggtcttattttgttttctattggttg
tattggtgatttttgtatttttttgttttttaatggtcttattttgttttctattggttg
tattggtgatttttgtattttttttttttttaatggttgtgttttgctttctttaggtat
tattggtgatttttgtattttttttttttttaatggttgtgttttgctttctttaggtat
tattggtgatttttgtattttttttttttttaatggttgtgttttgctttctttaggtat
tattggggatttttgtatttttttgttttttaacggttttgttttgttttctttgggtag
tattggggatttttgtatttttttattttttaatggttttatttttttttctgttggtgt
aattggtgatttttgtattttcttgttttttaatggttttgtttttttttctgttggtac
tattggtgatttttgtatttttttgttttttaatggttttgtttttttttctgttggaat
tattggtgatttttgtatttttttgttttttaatggtgttattttattttcttttggttc
tattggtgatttttgtattttttttttttttaatgggtttgttcttttttctttggggca
aattggtgatttttgtatttttttgttttttaatggttttgttttgttttctttaggtca
gattggtgatttttgtatttttttgtttttcaatggttttgttttgttttctttgggtca
tattggagatttttgtatttttttgttttttaatggtattattttattttctttaggagg
tattggtgatttttgcatttttttgttttttaatggtttaattttgttttctgttggctc
tattggtgatttttgtatttttttgttttttaatgggtttgtatttttttcttgtggttc
tattggtgatttttgtatttttttattttttaatggtttattttttttttcttgtggttt
tattggtgatttttgtatttttttgttttttaatggttttgtttttttttcttgtggttc
tattggtgacttttgtatttttttgttttttaatggttttgtattgttttctatgggttc
tattggggatttttgtatttttttgttttttaatggttttgttttgttttctttgggttc
tattggtgatttttgtatttttttgttttttaatggttttgttttgttttctatgagttt
tattggtgatttttgtatttttttgttttttaatggttttgttttgttttctatgagttt
tattggtgatttttgtatttttttgttttttaatgggtttgttttattttctgttggttc
tattggtgatttttgtatttttttattttttaatggttttattttgttttctttgggaag
tattggtgatttttgtatttttttgttttttaatggtttgattttgttttctctgaattg
tattggtgatttttctatttttttattttttaatggtttgattttattttctgttggatt
aattggtgatttttgtatttttttattttttaatggttttattttattttctgttggcgt
aattggtgatttttgtatttttttgttttttaatggttttgttttgttttctttgggtca
aattggtgatttttgtatttttttgttttttaatggttttgttttgttttctttgggtca
aattggtgatttttgtatttttttgttttttaatggttttgttttgttttctttgggtca
aattggtgatttttgtatttttttgttttttaatggttttgttttgttttctttgggtca
aattggtgatttttgtatttttttgttttttaatggttttgttttgttttctttgggtca
aattggtgatttttgtatttttttgttttttaatggttttgttttgttttctttgggtca
gattggtgatttttgtatttttttgttttttaatggttttgttttgttttctttgggtca

tttttcttaccagtttttttgttctatggttgtttttatgttgcttgtttctgcatttat
tttatcttatcagttttttagttctttgatggtttttatattatttgtttctgcctttat
ttattcttatcaattttttagttctttgttggtttttatactttttgtttcttcttttgt
ttattcttatcaattttttagttctttgttggtttttatactttttgtttcttcttttgt
ttattcttatcaattttttagttctttgttggtttttatactttttgtttcttcttttgt
tttttcttatcagttttttagttctttgttagtttttatgctttttgtatctgcttttgt
tttttcttatcagttttttagttctttgttagtttttatgctttttgtatctgcttttgt
tttttcttatcagttttttagttctttgttagtttttatgctttttgtatctgcttttgt
tttttcttatcagttttttagttctttgttagtttttatgctttttgtatctgcttttgt
tttttcttatcagttttttagttctttgttagtttttatgctttttgtatctgcttttgt
tttttcttatcagttttttagttctttgttagtttttatgctttttgtatctgcttttgt
tttttcttatcagttttttagttctttgttagtttttatgctttttgtatctgcttttgt
tttttcttatcagttttttagttctttgttagtttttatgctttttgtatctgcttttgt
tttttcttatcagttttttagttctttgttagtttttatgctttttgtatctgcttttgt
tttttcttatcagttttttagttctttgttagtttttatgctttttgtatctgcttttgt
tttttcttatcagttttttagttctttgttagtttttatgctttttgtatctgcttttgt
tttttcttatcagttttttagttctttgttagtttttatgctttttgtatctgcttttgt
tttttcttatcagttttttagttctttgttagtttttatgctttttgtatctgcttttgt
tttttcttatcagttttttagttctttgttagtttttatgctttttgtatctgcttttgt
tttttcttatcagttttttagttctttgttagtttttatgctttttgtatctgcttttgt
tttttcttatcagttttttaattcattgttggctgttatgttggttatttcttcttttgt
tttttcttatcagttttttaattcattgttggctgttatgttggttatttcttcttttgt
tttttcttatcagttttttaattcattgttggctgttatgttggttatttcttcttttgt
tatttcttatcagttttttggttctttggttgtttttatgttgtttgtttctgcttttat
tttttcttatcagttttttagttctttattagtttttatgttatttatttctgcttttgt
tttttcttatcagttttttagttctttattagtttttatattgtttatttctgcttttat
tttttcttatcagttttttagttctttattggtttttatgttatttgtttctgcttttat
tttatcttatcaattttttagtttttttttagtttttatgttagttatttcttctgttat
tttttcttatcagttttttaggtctttgataatttttatgttgtttttgtcttcttttat
ttattcttatcagttttttagttctttgttggtttttatgctttttgtttcttcttttgt
ttattcttatcaattttttagttctttgttagtttttatactttttgtttcttcttttgt
gtcttcttatcaattttttagttctttatttgtgttaataatatttttttcttgtattat
tttttcttatcagttttttagttctttgttggtttttatattggttttttcttcttttat
attatcttatcaattttttgggtctttagtggttattatacttcttttgtcttcttttat
gttttcttatcagttttttagttctttggttggtattatgttgcttgtatcttcttttgt
gttatcttatcaattttttagttctttggtagttattatgttgcttgtatcttcttttgt
tttgtcttatcagttttttggttctttgatggtttttatgttgtttgtttctgcttttat
tttgtcttatcaattttttggttctttgttggtttttatgttgtttatttctgctgttgt
tttgtcttatcagttttttggttctttgttagtttttatgttgtttgtttcttctgttat
tttgtcttatcagttttttggttctttgttagtttttatgttgtttgtttcttctattat
tttttcttatcagttttttggttctttattggtttttatattgtttgtttctgcttttat
tttttcttatcagttttttggttctttattagtttttatattatttgtatctgcttttgt
tttgtcttatcagtttttttgttctttagttggtgttatattgtttgtttctgcgtttat
tttgtcttgtcagttttttagttctttagttggtgttatattgtttgtatcttcttttat
tttttcttatcagttttttagttctttattagtttttatattgtttatttctgcttttat
ttattcttatcagttttttagttctttgttagtttttatactttttatttcttcttttgt
ttattcttatcagttttttagttctttgttagtttttatactttttatttcttcttttgt
ttattcttatcagttttttagttctttgttagtttttatactttttatttcttcttttgt
ttattcttatcagttttttagttctttgttagtttttatactttttatttcttcttttgt
ttattcttatcagttttttagttctttgttagtttttatactttttatttcttcttttgt
ttattcttatcagttttttagttctttgttagtttttatactttttatttcttcttttgt
ttattcttatcaattttttagttctttgttagtttttatactttttgtttcttcttttgt

taaaggtggtcaatatccttttgggagctggttgccaaaagctatggctgctccaactcc
taaaggtggtcaatatccttttggtagttggttgcctaaggctatagctgcccccactcc
taagggtggtcagtatccttttggtggttggcttcctaaagctatggctgctcctactcc
taagggtggtcagtatccttttggtggttggcttcctaaagctatggctgctcctactcc
taagggtggtcagtatccttttggtggttggcttcctaaagctatggctgctcctactcc
caaaggtggtcagtatccttttggtagttgattacctaaggctatagctgctccaactcc
caaaggtggtcagtatccttttggtagttgattacctaaggctatagctgctccaactcc
caaaggtggtcagtatccttttggtagttgattacctaaggctatagctgctccaactcc
caaaggtggtcagtatccttttggtagttgattacctaaggctatagctgctccaactcc
caaaggtggtcagtatccttttggtagttgattacctaaggctatagctgctccaactcc
caaaggtggtcagtatccttttggtagttgattacctaaggctatagctgctccaactcc
caaaggtggtcagtatccttttggtagttgattacctaaggctatagctgctccaactcc
caaaggtggtcagtatccttttggtagttgattacctaaggctatagctgctccaactcc
caaaggtggtcagtatccttttggtagttgattacctaaggctatagctgctccaactcc
caaaggtggtcagtatccttttggtagttgattacctaaggctatagctgctccaactcc
caaaggtggtcagtatccttttggtagttgattacctaaggctatagctgctccaactcc
caaaggtggtcagtatccttttggtagttgattacctaaggctatagctgctccaactcc
caaaggtggtcagtatccttttggtagttgattacctaaggctatagctgctccaactcc
caaaggtggtcagtatccttttggtagttgattacctaaggctatagctgctccaactcc
caaaggtggtcagtatccttttggtagttgattacctaaggctatagctgctccaactcc
taagggtggacaatatccctttggtagatggttgccaaaagctatggctgctccaactcc
taagggtggacaatatccctttggtagatggttgccaaaagctatggctgctccaactcc
taagggtggacaatatccctttggtagatggttgccaaaagctatggctgctccaactcc
taagggtgggcagtatccttttggtagctggcttcctaaggctatggcggctcctactcc
taagggtggacaatatccttttggcagttggttgcctaaggccatagctgcccctactcc
taagggtgggcagtatccttttggtagttggttacctaaggccatggctgctccaactcc
caagggtggtcagtatccttttggtagttgattgcctaaggctatagctgctcctacccc
taagggaggacaatatccttttgggggttgattaccaaaagcaatagctgctcctactcc
taaggggggtcagtatccttttggtagttggttgcctaaagctatggctgctcctactcc
taagggtggtcagtatccttttggtagttggcttcctaaagctatggctgcccctactcc
taagggtggtcagtatccttttggcggttggcttcctaaagctatggctgctcctactcc
taaggggggtcagtatccttttgggagttggctgcctaaggctatggcggctcctactcc
taaggggggtcagtatccttttggtagttggttgcctaaggctatggctgctcctactcc
taagggtggccagtatccttttggaagttggttaccaaaggctatagcagcccctactcc
taaggggggtcagtatccttttggtgggtggcttcctaaggctatagctgctcctactcc
taagggaggtcagtatccttttgggaggtgattgcctaaggcgatggctgctcctactcc
taagggtggtcaatatccttttggtagttggttgcctaaggctatagctgctcctactcc
taaggggggtcagtatccttttggtagttggttgccaaaggctatggctgctcctactcc
taagggtggtcagtatccttttggtagctggttgcctaaggctatggctgctcctactcc
taagggtggtcagtatccttttggtagctggttgcctaaggctatggcggctcctactcc
taagggcggtcagtatccgtttggtagttgattacctaaggctatggctgctcctactcc
taagggtggacaatatccttttggtagttgattacctaaggctatagctgctcctactcc
taaggggggtcagtatccttttggcagttgattgcctaaggcgatggctgctcctactcc
caagggtggccagtacccgttcggcaggtgattgccaaaggctatagctgcccctacccc
taagggtggtcagtatccttttggtagttgattgcctaaggctatggctgctcctactcc
caagggtggtcagtatccttttggtggttgacttcctaaagctatggctgctcctactcc
caagggtggtcagtatccttttggtggttgacttcctaaagctatggctgctcctactcc
caagggtggtcagtatccttttggtggttgacttcctaaagctatggctgctcctactcc
caagggtggtcagtatccttttggtggttgacttcctaaagctatggctgctcctactcc
caagggtggtcagtatccttttggtggttgacttcctaaagctatggctgctcctactcc
caagggtggtcagtatccttttggtggttgacttcctaaagctatggctgctcctactcc
taagggtggtcagtatccttttggcggttggcttcctaaagctatggctgctcctactcc

tgttagttgtttagttcatagtagtacgttggttactgcgggagttatgttgatggaggg
tgtgagttgtttagttcatagtaggactttagttactgccggggttatgttaatagattg
tgttagttgtttggttcatagtagtactttagttactgctggtgttatgttaatggattg
tgttagttgtttggttcatagtagtactttagttactgctggtgttatgttaatggattg
tgttagttgtttggttcatagtagtactttagttactgctggtgttatgttaatggattg
tgttagttgcttggtacatagtagtactttagttactgcgggaattatgttgatggattg
tgttagttgcttggtacatagtagtactttagttactgcgggaattatgttgatggattg
tgttagttgcttggtacatagtagtactttagttactgcgggaattatgttgatggattg
tgttagttgcttggtacatagtagtactttagttactgcgggaattatgttgatggattg
tgttagttgcttggtacatagtagtactttagttactgcgggaattatgttgatggattg
tgttagttgcttggtacatagtagtactttagttactgcgggaattatgttgatggattg
tgttagttgcttggtacatagaagtactttagttactgcgggaattatattgatggattg
tgttagttgcttggtacatagtagtactttagttactgcgggaattatgttgatggattg
tgttagttgcttggtacatagtagtactttagttactgcgggaattatgttgatggattg
tgttagttgcttggtacatagtagtactttagttactgcgggaattatgttgatggattg
tgttagttgcttggtacatagtagtactttagttactgcgggaattatgttgatggattg
tgttagttgcttggtacatagtagtactttagttactgcgggaattatgttgatggattg
tgttagttgcttggtacatagtagtactttagttactgcgggaattatgttgatggattg
tgttagttgcttggtacatagtagtactttagttactgcgggaattatgttgatggattg
tgttagttgcttggtacatagtagtactttagttactgcgggaattatgttgatggattg
tgtgagttgtttagttcatagcagtactttggttactgctggtgttatgttgatggattt
tgtgagttgtttagttcatagcagtactttggttactgctggtgttatgttgatggattt
tgtgagttgtttagttcatagcagtactttggttactgctggtgttatgttgatggattt
tgttagttgtttggttcatagcagtactttagttactgctggtgttatgttaatggattg
tgttagttgtttagttcatagtagcactttggttactgccggcgttatgttgatggattg
tgttagttgtttagttcatagtagtactttggttactgctggtgttatgcttatggattg
tgttagttgtttagttcatagtagtactttagttactgctggtgttatgttaatggattg
tgttagttgtttggttcatagtagtactttggttactgctggggttatgttaatggattt
tgttagttgcttggttcatagtagtacgttagttactgctggtgttatgttaatggattg
tgttagttgtttggttcatagtagtactttagttactgctggtgttatgttaatggattg
tgttagttgtttagttcatagtagtactttagttactgctggtgttatgttaatggattg
tgtaagatgtttggttcatagtagaactttagttactgcgggtgttatgttaatagattg
tgttagttgtttggttcatagtagtactttggttactgctggagtgatattaatggattg
tgttagttgtttggtccataggaggactttggttactgctggtgtgatgttaatggattg
tgttaggtgtttggttcacaggaggactttggttactgctggtgttatattaatagattg
tgttaggtgtttggttcatagaaggactttggttactgcgggtgttatgttgatagattg
tgttagttgtttggttcatagtagaactttagtaactgcaggggtaatgttgatggattg
tgttagttgtttggttcatagtaggactttagttaccgcgggagttatgttaatagattg
tgttagctgtttggttcatagtagtactttagttactgctggtgttatgttgatggattg
tgttagttgtttggttcatagtagtactttagttactgctggtgttatgttgatggattg
tgtcagttgtttggttcatagtagaactttggttactgctggtgttatgttaatggattg
tgttagttgtttggtacatagtagtactttggttactgctggtattatacttatggattg
tgttagttgtttggttcatagtagaactttggttactgcgggtgttatgttgatggattt
cgtgagttgtttggttcatagtaggactcttgtaactgccgggttgatgttgatagattt
tgttagttgcttggttcataggagtactttggttactgctggtgttatgttgatagattg
tgttagttgtttggtacatagtagtactttagttactgctggtgttatgttaatggattg
tgttagttgtttggtacatagtagtactttagttactgctggtgttatgttaatggattg
tgttagttgtttggtacatagtagtactttagttactgctggtgttatgttaatggattg
tgttagttgtttggtacatagtagtactttagttactgctggtgttatgttaatggattg
tgttagttgtttggtacatagtagtactttagttactgctggtgttatgttaatggattg
tgttagttgtttggtacatagtagtactttagttactgctggtgttatgttaatggattg
tgttagttgtttagttcatagtagtactttagttactgctggtgttatgttaatggattg

ttatttatatgtttctttgagttctagtgttttatcatttattttttatgtgggattttt
ttatttttatgtttctataaattctgatgttttatcttttgttttttatgttggtttttt
ttatttatatgtttctattagttctgatgtgttatcttttgttttttatattggtttttt
ttatttatatgtttctattagttctgatgtgttatcttttgttttttatattggtttttt
ttatttatatgtttctattagttctgatgtgttatcttttgttttttatattggtttttt
ttatgtttatgtgactatgagttctgatgtgttgtcttttgttttttatgttggattttt
ttatgtttatgtgactatgagttctgatgtgttgtcttttgttttttatgttggattttt
ttatgtttatgtgactatgagttctgatgtgttgtcttttgttttttatgttggattttt
ttatgtttatgtgactatgagttctgatgtgttgtcttttgttttttatgttggattttt
ttatgtttatgtgactatgagttctgatgtgttgtcttttgttttttatgttggattttt
ttatgtttatgtgactatgagttctgatgtgttgtcttttgttttttatgttggattttt
ttatgtttatgtgactatgagttctgatgtgttgtcttttgttttttatgttggattttt
ttatgtttatgtgactatgagttctgatgtgttgtcttttgttttttatgttggattttt
ttatgtttatgtgactatgagttctgatgtgttgtcttttgttttttatgttggattttt
ttatgtttatgtgactatgagttctgatgtgttgtcttttgttttttatgttggattttt
ttatgtttatgtgactatgagttctgatgtgttgtcttttgttttttatgttggattttt
ttatgtttatgtgactatgagttctgatgtgttgtcttttgttttttatgttggattttt
ttatgtttatgtgactatgagttctgatgtgttgtcttttgttttttatgttggattttt
ttatgtttatgtgactatgagttctgatgtgttgtcttttgttttttatgttggattttt
ttatgtttatgtgactatgagttctgatgtgttgtcttttgttttttatgttggattttt
tttttcttttatttctatgaattgtgatgttttattttttactttttattttggtttttt
tttttcttttatttctatgaattgtgatgttttattttttactttttattttggtttttt
tttttcttttatttctatgaattgtgatgttttattttttactttttattttggtttttt
ttatgtttatgttactttgaattctgatgtgttgttggtagttttttatgttggtttttt
ttatttttatgtttgtttaaattctgatgttttgacttttgttttttatgtcgggttttt
ttatctttatatttgtttgaattctgatgttttaacttttgttttttatgttggtttttt
ttatttttatgtttgtttgaattctgatgttttatcttttgttttttatgttggattttt
ttatatttatgtttctatgaattgtgatgtaatatcttttgtattttatattggtttttt
ttatgtatatgtttctataagtgctgatgttttatcttttgttttttatgtaggattttt
ttatttttatgtttctattaattctgatgtgttgtcttttgttttttatgttggtttttt
ttatttatatgtttctagtaattctgatgtgttatcttttgttttttatattggtttttt
ttatgtttatgtttttttgaattctgatgttttgtatgttgttttttttattggtttttt
ttatgtttttgtaagtatgagttctgatttattgtcttttgttttttatgttggtttttt
ttatgtttttattactttggattgtaatattttgtgttttgttttctatactggtttttt
ttatgtttttgttactttgaatgccaatattatgagtcttattttttatgttggtttttt
ttatgtttttgttactttaaatgctgatgttttaggttgtgttttttatgttggtttttt
ttatgtttatgtctctttgagttctgatgttttatcttttgttttttatgttggtttttt
ttatgtttatgtttctttgaattctgatgttttgtcttttgttttttatgttggtttttt
ttatgtttatatttctttgaattctgatgttttgtcttttgttttttatgttggtttttt
ttatgtttatgtttctttgaattctgatgttttgtcttttgttttttatgttggtttttt
ttatagttatttattttatgattctgttgttttgtcttttgttttttatgttggtttttt
ttatagttatttatttactaattctgatgttttatcttttgttttttatgttgggttttt
ttataattatgtttctattagttttagtggtcttgttattattttttatgttggtttttt
ttatagatatgtttctttgggttctgattttcttttgtttgtttttttttttggtttttt
ttatgtttatgtatcattgaattctgatgttttggtttttgttttttatgttggtttttt
ttatttatatgtttctattagttctgatgtgttatcttttgttttttatgttggtttttt
ttatttatatgtttctattagttctgatgtgttatcttttgttttttatgttggtttttt
ttatttatatgtttctattagttctgatgtgttatcttttgttttttatgttggtttttt
ttatttatatgtttctattagttctgatgtgttatcttttgttttttatgttggtttttt
ttatttatatgtttctattagttctgatgtgttatcttttgttttttatgttggtttttt
ttatttatatgtttctattagttctgatgtgttatcttttgttttttatgttggtttttt
ttatttatatgtttctagtaattctgatgtgttatcttttgttttttatattggtttttt

ttctgttttgttttctggtttgtgttctttaattgaggaagatgctaaaaaaattgttgc
tactatatttttttctggtgtttgctctttggttgaagaagatgctaaaaaaattgtagc
tactttagttttttctggtttttgtgctttggttgagaatgatgctaagaagattgttgc
tactttagttttttctggtttttgtgctttggttgagaatgatgctaagaagattgttgc
tactttagttttttctggtttttgtgctttggttgagaatgatgctaagaagattgttgc
tactatagttttttctggtttttgtgctttgattgagcaggatgtaaagaaagtggttgc
tactatagttttttctggtttttgtgctttgattgagcaggatgtaaagaaagtggttgc
tactatagttttttctggtttttgtgctttgattgagcaggatgtaaagaaagtggttgc
tactatagttttttctggtttttgtgctttgattgagcaggatgtaaagaaagtggttgc
tactatagttttttctggtttttgtgctttgattgagcaggatgtaaagaaagtggttgc
tactatagttttttctggtttttgtgctttgattgagcaggatgtaaagaaagtggttgc
tactatagttttttctggtttttgtgctttgattgagcaggatgtaaagaaagtggttgc
tactatagttttttctggtttttgtgctttgattgagcaggatgtaaagaaagtggttgc
tactatagttttttctggtttttgtgctttgattgagcaggatgtaaagaaagtggttgc
tactatagttttttctggtttttgtgctttgattgagcaggatgtaaagaaagtggttgc
tactatagttttttctggtttttgtgctttgattgagcaggatgtaaagaaagtggttgc
tactatagttttttctggtttttgtgctttgattgagcaggatgtaaagaaagtggttgc
tactatagttttttctggtttttgtgctttgattgagcaggatgtaaagaaagtggttgc
tactatagttttttctggtttttgtgctttgattgagcaggatgtaaagaaagtggttgc
tactatagttttttctggtttttgtgctttgattgagcaggatgtaaagaaagtggttgc
tactatgtttttttctagtatttgtgctttgattgagggtgatgctaagaagattgttgc
tactatgtttttttctagtatttgtgctttgattgagggtgatgctaagaagattgttgc
tactatgtttttttctagtatttgtgctttgattgagggtgatgctaagaagattgttgc
tactgttattttttctggtgtttgttctttgtatgaggaggatgctaagaagattgtggc
tactatagttttttctggattatgcgcactggttgagcaggatgcaaagaaggttgttgc
tactatagttttttctggattttgcgctttagttgagcaggatgctaaaaaagttgttgc
tactatggttttttctggagtttgtgctttagttgaacaggatgctaagaaggttgttgc
tactatagttttttcgggtttttgttctttggtagaaagtgatgctaaaaagattgtagc
tactatattagtttctggtgtttgttctttatttgagagtgatgttaagaaagttattgc
tactttggttttttctggtttttgtgctttggttgagaatgatgctaagaagattgttgc
tactttagttttttctggtttttgtgctttggttgaaaatgatgctaagaagattgttgc
tactgttgttttttctggattgtgttctttggttgaaatggatgctaagaagattgttgc
tactatgtttttttctggtttttgtgctttagtggaagaggatgctaagaaaattgtggc
tactatggttgtttctggtttttgttctttagttgaggaagatgctaagaaaattgtggc
tactatggttttttctggtttttgttctttgattgaaggggatgctaagaagattgtagc
tactatagttttttctggtttttgttctttaattgagggtgatgccaagaagattgtggc
cactatggttttttctggtttttgtgctttgattgaagaggatgctaagaagattgttgc
tactatggttttttctggtttttgttctttagttgagcaggatgctaaaaagattgttgc
tactatagttttttctggtttttgtgctttggtggaggaggatgctaagaagattgttgc
tactatggttttttctggtttttgtgctttggtagaggaggatgctaagaagattgttgc
tactatagttttttctggtttgtgttctttggtggagcaggatgctaagaagattgtagc
tactataattatttctggtttgtgttctcttattgaagaggatgctaaaaagattattgc
tactatgttttttgctagttgttcagctttggtggaggaggatgctaagaagattgtggc
gacggttgtggtttctggttgttgtgcgttggtcgagtctgattgtaagaaggttgtggc
tactatggttttttctggtttttgtgctttggttgagcaggatgctaaaaagattgttgc
tactttagttttttctggtttttgtgctttggttgagaatgatgctaagaagattgttgc
tactttagttttttctggtttttgtgctttggttgagaatgatgctaagaagattgttgc
tactttagttttttctggtttttgtgctttggttgagaatgatgctaagaagattgttgc
tactttagttttttctggtttttgtgctttggttgagaatgatgctaagaagattgttgc
tactttagttttttctggtttttgtgctttggttgagaatgatgctaagaagattgttgc
tactttagttttttctggtttttgtgctttggttgagaatgatgctaagaagattgttgc
tactttagttttttctggtttttgtgctttggttgaaaatgatgctaagaagattgttgc

tttgagcactatgtctcagatcgggttttgttttttatgtattggtagtggtttgcatta
tttaagaactatgtctcaaattggtttttgttttttagctattggtagtggtatacatta
tttaagtactatatctcaaattggtttttgttttttagctattggtagtggtttgcatta
tttaagtactatatctcaaattggtttttgttttttagctattggtagtggtttgcatta
tttaagtactatatctcaaattggtttttgttttttagctattggtagtggtttgcatta
tttgagtactatgtctcagattggtttttgttttttggctattggtagtggtttgcatta
tttgagtactatgtctcagattggtttttgttttttggctattggtagtggtttgcatta
tttgagtactatgtctcagattggtttttgttttttggctattggtagtggtttgcatta
tttgagtactatgtctcagattggtttttgttttttggctattggtagtggtttgcatta
tttgagtactatgtctcagattggtttttgttttttggctattggtagtggtttgcatta
tttgagtactatgtctcagattggtttttgttttttggctattggtagtggtttgcatta
tttgagtactatgtctcagattggtttttgttttttggctattggtagtggtttgcatta
tttgagtactatgtctcagattggtttttgttttttggctattggtagtggtttgcatta
tttgagtactatgtctcagattggtttttgttttttggctattggtagtggtttgcatta
tttgagtactatgtctcagattggtttttgttttttggctattggtagtggtttgcatta
tttgagtactatgtctcagattggtttttgttttttggctattggtagtggtttgcatta
tttgagtactatgtctcagattggtttttgttttttggctattggtagtggtttgcatta
tttgagtactatgtctcagattggtttttgttttttggctattggtagtggtttgcatta
tttgagtactatgtctcagattggtttttgttttttggctattggtagtggtttgcatta
tttgagtactatgtctcagattggtttttgttttttggctattggtagtggtttgcatta
tttgagtactatgtcgcagattggtttttgttttttagctattggtagtggtcttcatta
tttgagtactatgtcgcagattggtttttgttttttagctattggtagtggtcttcatta
tttgagtactatgtcgcagattggtttttgttttttagctattggtagtggtcttcatta
tttgagtactatgtcacagattgggttttgttttttggctattggttgcgggttgcatta
tttgagcactatgtctcaaattggtttttgttttttggctattggtagcgggttacatta
cttgagtactatgtctcaaattgggttttgttttttggccattggtagtggtttacatta
tttgagtactatgtgtcaaattggtttttgttttttggctattggtagcgggttgcatta
tttaagtactatgtctcagattggtttttgttttttagctattggaagaggatttcatta
tttgagaactatgtctcaaattggtttttgttttttggctattggtaggggtttgcatta
tttgagtactatatctcaaattggtttttgttttttggctattggtagtggtttgcatta
tttaagtactatatctcaaattggtttttgttttttagctattggtagtggtttgcatta
tttgagtactatgtctcagattggtttttgttttttgtgtattggaggggggtttcatta
tttgagaactatatctcaaattggtttttgttttttggctattggtagtggtttacatta
tcttagaactatatcgcaaattggtttttgttttttggctattggcagtggttttcatta
tttgagtactatgtcgcaaattggtttttgttttttagctattggtagaggttttcatta
tcttagtactatgtcgcaaattggtttttgttttttagctattgggagagggtttcatta
tttgagtactatatctcaaattggtttttgttttttggctattggtagtggtttacatta
tttgagtactatgtctcagattggtttttgttttttggctattggtaggggtttacatta
tttgagtactatgtctcagattggtttttgttttttggctattggtaggggtttgcatta
tttgagtactatgtctcaaattggtttttgttttttggctattggtaggggtttgcatta
tttgagtactatgtctcaaattggtttttgttttttgtcgattgggtgtggtttacatta
tttaagtactatgtctcagattggtttttgttttttagctattggttgtggtttgcatta
tttgagtactatgtcacagatggggttttgttttttagctattggttgtggttttcatta
tttaaggactatgtctcagataggattttgttttttgtgtattggttgtggtttgcatta
tttgagtactatgtctcagattggtttttgttttttggctattggtagtggtttgcatta
tttaagtactatatctcaaattggtttttgttttttggctattggtagtggtttgcatta
tttaagtactatatctcaaattggtttttgttttttggctattggtagtggtttgcatta
tttaagtactatatctcaaattggtttttgttttttggctattggtagtggtttgcatta
tttaagtactatatctcaaattggtttttgttttttggctattggtagtggtttgcatta
tttaagtactatatctcaaattggtttttgttttttggctattggtagtggtttgcatta
tttaagtactatatctcaaattggtttttgttttttggctattggtagtggtttgcatta
tttaagtactatatctcaaattggtttttgttttttagctattggtagtggtttgcatta

tttatcttatgttcatataattggtcattctttttttaaaaggttgttgtttatgcagat
tttatcttatgttcatatgattagccattctttttttaagagtttattgtttatacaggt
tttgtcttatgttcatataattagtcattctttttttaagagtttgttgtttatgcagat
tttgtcttatgttcatataattagtcattctttttttaagagtttgttgtttatgcagat
tttgtcttatgttcatataattagtcattctttttttaagagtttgttgtttatgcagat
tttgtcttatgttcatatgattagtcattctttttttaagagattattgtttatgcaggt
tttgtcttatgttcatatgattagtcattctttttttaagagattattgtttatgcaggt
tttgtcttatgttcatatgattagtcattctttttttaagagattattgtttatgcaggt
tttgtcttatgttcatatgattagtcattctttttttaagagattattgtttatgcaggt
tttgtcttatgttcatatgattagtcattctttttttaagagattattgtttatgcaggt
tttgtcttatgttcatatgattagtcattctttttttaagagattattgtttatgcaggt
tttgtcttatgttcatatgattagtcattctttttttaagagattattgtttatgcaggt
tttgtcttatgttcatatgattagtcattctttttttaagagattattgtttatgcaggt
tttgtcttatgttcatatgattagtcattctttttttaagagattattgtttatgcaggt
tttgtcttatgttcatatgattagtcattctttttttaagagattattgtttatgcaggt
tttgtcttatgttcatatgattagtcattctttttttaagagattattgtttatgcaggt
tttgtcttatgttcatatgattagtcattctttttttaagagattattgtttatgcaggt
tttgtcttatgttcatatgattagtcattctttttttaagagattattgtttatgcaggt
tttgtcttatgttcatatgattagtcattctttttttaagagattattgtttatgcaggt
tttgtcttatgttcatatgattagtcattctttttttaagagattattgtttatgcaggt
tttatcttttatccatatgattagtcattctttttttaagagtttgttgtttatgcaagt
tttatcttttatccatatgattagtcattctttttttaagagtttgttgtttatgcaagt
tttatcttttatccatatgattagtcattctttttttaagagtttgttgtttatgcaagt
tgtttcttatgttcatatgattagtcattctttttttaagagtttgttatttatgcagat
tatttcttttattcatataattaggcattctttttttaagagtttattatttatgcaaat
tgtttcttttattcacataattagtcattctttttttaaaagtttgttatttatgcagat
tgtttcttttattcatatgattagtcattctttttttaagagtttattatttatgcaaat
tttatcatatatccacatgattggtcattctttttttaaaagattgttgtttatgcagat
tttgtcttatgttcatatgattagtcattcgttatttaaaagtttattatttatgcaggt
tttgtcttatgttcatatgattagtcattctttttttaagagtttattgtttatgcagat
tttgtcttatgttcatataattagtcattctttttttaagagtttgttgtttatgcagat
tttgtcttatgttcatatgattaggcattctttttttaagaggttgttgtttatgcaaat
tttgtcttttgtccatatgattagtcattctttttttaagaggttattgtttatgcagat
tttgtcttatattcatataattagccattctttttttaaaagtttgttatttatacaggt
tctatcttatgtacatataattaggcattctttttttaagagtttgttgtttatgcaggt
tttatcttatgttcatataattaggcattctttttttaagagtctgttgtttatgcaagt
tttgtcttatgtccatatgattggtcattctttttttaaaagattattgtttatacagat
tttatcttatgttcatatgattgggcattctttttttaagagtttgttatttatgcaaat
tttgtcttatgttcatatgattaggcattctttttttaagagattgttgtttatgcagat
tttgtcttatgttcatatgattagacattctttttttaagaggttattgtttatgcagat
tgtttcctatattcatataattagtcattctttttttaagagtttgttgtttgtacaaat
tgtttcttatattcatataattagtcattctttttttaaaagtttattatttatacaaat
tgtttcttatatccatatgattagtcattctttttttaagagtttgttgtttatgcagat
tgtttcttttgttcatataattggtcattctttttttaaaaggttgttatttatgcaggt
tttgtcttttattcatataattagacattccttttttaagagcttgttatttatgcaggt
tttatcttatgttcatataattagtcattctttttttaagagtttgttgtttatgcagat
tttatcttatgttcatataattagtcattctttttttaagagtttgttgtttatgcagat
tttatcttatgttcatataattagtcattctttttttaagagtttgttgtttatgcagat
tttatcttatgttcatataattagtcattctttttttaagagtttgttgtttatgcagat
tttatcttatgttcatataattagtcattctttttttaagagtttgttgtttatgcagat
tttatcttatgttcatataattagtcattctttttttaagagtttgttgtttatgcagat
tttgtcttatgttcatataattagtcattctttttttaagagtttgttgtttatgcagat

aggttatttaatttttattaattttggtcaacaaaattatcgagattattctcgttttga
tggttatttaatttttgtcaattttggtcatcaagattatcgtggctattcatatataaa
gggttatttaatttatattaatataggtcaacaggattgtcgtggttattctttttttaa
gggttatttaatttatattaatataggtcaacaggattgtcgtggttattctttttttaa
gggttatttaatttatattaatataggtcaacaggattgtcgtggttattctttttttaa
tggttatttgatttatattaatttaggtcagcaagattttcgtggttattctttttttag
tggttatttgatttatattaatttaggtcagcaagattttcgtggttattctttttttag
tggttatttgatttatattaatttaggtcagcaagattttcgtggttattctttttttag
tggttatttgatttatattaatttaggtcagcaagattttcgtggttattctttttttag
tggttatttgatttatattaatttaggtcagcaagattttcgtggttattctttttttag
tggttatttgatttatattaatttaggtcagcaagattttcgtggttattctttttttag
tggttatttgatttatattaatttaggtcagcaagattttcgtggttattctttttttag
tggttatttgatttatattaatttaggtcagcaagattttcgtggttattctttttttag
tggttatttgatttatattaatttaggtcagcaagattttcgtggttattctttttttag
tggttatttgatttatattaatttaggtcagcaagattttcgtggttattctttttttag
tggttatttgatttatattaatttaggtcagcaagattttcgtggttattctttttttag
tggttatttgatttatattaatttaggtcagcaagattttcgtggttattctttttttag
tggttatttgatttatattaatttaggtcagcaagattttcgtggttattctttttttag
tggttatttgatttatattaatttaggtcagcaagattttcgtggttattctttttttag
tggttatttgatttatattaatttaggtcagcaagattttcgtggttattctttttttag
tggttatataatttttattaattctggtcatcaagattatcgtggttattctttttttgg
tggttatataatttttattaattctggtcatcaagattatcgtggttattctttttttgg
tggttatataatttttattaattctggtcatcaagattatcgtggttattctttttttgg
gggctatgtgatttttgttaattttggtcaacaggattatcgtggttattcttttttcgg
tgggtatttgatctatattaattgtggtaaccaggattaccgtggttattcttatttagg
tggctatttaatttatattaattgtggtagccaggattatcggggatattcttatttggg
tggatatttgatttatattaattttggtaatcaggattatcgtggctattcttacttggg
tggttatttaatttatattaattttggttctcaagattatcgtggatattctttaatgaa
tggctatgttatttatattaatttaggtcagcaggattatcgaggatattctttttataa
aggttatttaatttatattaatatgggtcagcaggattatcgtggttattctttttataa
gggttatttaatttatattaatatgggtcaacaggattgtcgtggttattctttttttaa
gggttatttaattttttttaattttgggcagcaggattgtcgtggttatttttttttggg
gggttatttaatttttattaattctggtcagcaggattatcgtggttattctttttttag
tggctatttgatttttgtcaattttggtcagcaggattatcgtagttattcttttatggg
gggttatttaatttttattaattttggtcaacaagattatcgtggttattctttgatggg
tggttatttaatttttgttaattttggtcagcaggattatcgtagttattctctaatgag
aggttatttaatttttattaattttggtcagcaggattatcgtggttattctttttttgg
gggttatttaatttttattaattttggtcagcaggattgtcgtggttattctttctttgg
aggttatttgatttttattaattttggtcaacaggattatcgtggttattctttttttgg
gggttatttgatttttattaattttggtcaacaggattatcgtggttattctttttttgg
gggttatttaaattttattaattttggtcagcaggattatcgtggttattctttttttag
gggttatttaatttttattaattttggtcagcaagattatcgtggttattctaattttag
ggggtatcttatttttatgaattttggtcaacaggattatcggggttattcttatgttgg
tggttatttgatttttgttaattttggtcagcaggattttcgtggttattctttttttgg
gggttatttaatttttgtcaattgtggtagtcaggattatcgtggttattcttatttggg
gggttatttaatttatattaatataggtcaacaggattgtcgtggttattctttttttaa
gggttatttaatttatattaatataggtcaacaggattgtcgtggttattctttttttaa
gggttatttaatttatattaatataggtcaacaggattgtcgtggttattctttttttaa
gggttatttaatttatattaatataggtcaacaggattgtcgtggttattctttttttaa
gggttatttaatttatattaatataggtcaacaggattgtcgtggttattctttttttaa
gggttatttaatttatattaatataggtcaacaggattgtcgtggttattctttttttaa
gggttatttaatttatattaatatgggtcaacaggattgtcgtggttattctttttttaa

tgtttgtgctccggttttggttcaattacagattttattttctattattagtttatgtgg
tgtttgtgttcctgttttggtgcaatttcaaatttttttttcttctgtttgtttatgtgg
tttttgttctcctgtattggttcaattacaggtttttttgtctgttatttgtttgtgtgg
tttttgttctcctgtattggttcaattacaggtttttttgtctgttatttgtttgtgtgg
tttttgttctcctgtattggttcaattacaggtttttttgtctgttatttgtttgtgtgg
tttttgtagtcctgtgttagttcaattgcagatttttttgtctgttgtttgtttgtgtgg
tttttgtagtcctgtgttagttcaattgcagatttttttgtctgttgtttgtttgtgtgg
tttttgtagtcctgtgttagttcaattgcagatttttttgtctgttgtttgtttgtgtgg
tttttgtagtcctgtgttagttcaattgcagatttttttgtctgttgtttgtttgtgtgg
tttttgtagtcctgtgttagttcaattgcagatttttttgtctgttgtttgtttgtgtgg
tttttgtagtcctgtgttagttcaattgcagatttttttgtctgttgtttgtttgtgtgg
tttttgtagtcctgtgttagttcaattgcagatttttttgtctgttgtttgtttgtgtgg
tttttgtagtcctgtgttagttcaattgcagatttttttgtctgttgtttgtttgtgtgg
tttttgtagtcctgtgttagttcaattgcagatttttttgtctgttgtttgtttgtgtgg
tttttgtagtcctgtgttagttcaattgcagatttttttgtctgttgtttgtttgtgtgg
tttttgtagtcctgtgttagttcaattgcagatttttttgtctgttgtttgtttgtgtgg
tttttgtagtcctgtgttagttcaattgcagatttttttgtctgttgtttgtttgtgtgg
tttttgtagtcctgtgttagttcaattgcagatttttttgtctgttgtttgtttgtgtgg
tttttgtagtcctgtgttagttcaattgcagatttttttgtctgttgtttgtttgtgtgg
tttttgtagtcctgtgttagttcaattgcagatttttttgtctgttgtttgtttgtgtgg
agttttttctccattattagttcaatttcaggtatttgtttctgtttcttgtttatgtgg
agttttttctccattattagttcaatttcaggtatttgtttctgtttcttgtttatgtgg
agttttttctccattattagttcaatttcaggtatttgtttctgtttcttgtttatgtgg
ggttagtgtttctgtgttggtgcagtttcaggtttttttgtctgttgtttgtttatgcgg
tatttgtgctccgattttagttcaattgcaggtttttgtgtctgtagtttgtttatgtgg
tgtttgtgctccaattttggttcaattacaagtttttgtgtcggtgatttgtttgtgtgg
agtttgtgctcctactttagttcaattgcaagtttttgtatctgtgatttgtttgtgtgg
tttttgtgttccagtaattgttcaattacaagtttttatttctgttgtttgtctatgtgg
tttatgttgtcctgttttggttcagttgcaagtgtttttgtctgttgtttgtttatgtgg
tttttgttctcctgttttggttcagttgcaggtttttttgtctgttgtttgtttgtgtgg
tttttgttctcctgtattggttcaattacaggtttttttgtctgttatttgtttgtgtgg
ggtctgtgctcctgtgttggttcagttgcaggtttttttatcagtgttgtgtttatgtgg
tttttgtgctcctgttttggttcagttacagatttttatttctgtgatttgtttgtgtgg
gctgtcagctcctttattggttcagttgcagatttttttttctgtggtttgtttgtgtgg
gctttctgctcctttgttagttaagtttcagattttcctttctgtagtttgtttatgtgg
tttgtctgctcctttgttggttaagtttcaagtttttctttctgtagtttgtttgtgtgg
tttttgtgctcctgttttagttcaattacaaatttttttgtctgtttttagtttgtgtgg
tttttgtgcccctgttttggttcagttacagatttttttatgtgtttttagtttgtgtgg
tttttgtgctccggttttagttcagttgcagatttttttatctgtgttttgtttgtgtgg
tttttgtgctccggttttggttcagttgcagatttttttatctgtgttttgtttgtgtgg
tttttgtgctcctgtgttggttcagttgcaggtttttttatctgtggtttgtttgtgtgg
tttttgtgctcctgttttagttcaattacaggtttttttatctattttttgtttgtgtgg
gttaactggtcctgttttggttcagttgcaggttttattatctgttatttgtttatgtgg
gttttgtgtaccttatttggtttgtttaaatatttatttatgtgttgtttgtttgtgtgg
gatttgtgctcctattttagtccagttgcagatttttgtttctgttgtttgtttatgtgg
tttttgttctcctgtattggttcaattacaagtttttttgtctgttatttgtttgtgtgg
tttttgttctcctgtattggttcaattacaagtttttttgtctgttatttgtttgtgtgg
tttttgttctcctgtattggttcaattacaagtttttttgtctgttatttgtttgtgtgg
tttttgttctcctgtattggttcaattacaagtttttttgtctgttatttgtttgtgtgg
tttttgttctcctgtattggttcaattacaagtttttttgtctgttatttgtttgtgtgg
tttttgttctcctgtattggttcaattacaagtttttttgtctgttatttgtttgtgtgg
tttttgttctcctgtattggttcaattacaggtttttttgtctgttatttgtttgtgtgg

cttgttgtttactagcggttattctaggaaagaatattttatgtcttgtttttattatgg
attattgtttactagtggttgttgtagaaaggagtattttatatctcgtttttattatag
tttgttatttactagtggttgttgtagtaaggaatattttatgtctcgtttttattatga
tttgttatttactagtggttgttgtagtaaggaatattttatgtctcgtttttattatga
tttgttatttactagtggttgttgtagtaaggaatattttatgtctcgtttttattatga
tttgttgtttactagtggtagttgtagtaaggattattttatgtctcgtttttattatgg
tttgttgtttactagtggtagttgtagtaaggattattttatgtctcgtttttattatgg
tttgttgtttactagtggtagttgtagtaaggattattttatgtctcgtttttattatgg
tttgttgtttactagtggtagttgtagtaaggattattttatgtctcgtttttattatgg
tttgttgtttactagtggtagttgtagtaaggattattttatgtctcgtttttattatgg
tttgttgtttactagtggtagttgtagtaaggattattttatgtctcgtttttattatgg
tttgttgtttactagtggtagttgtagtaaggattattttatgtctcgtttttattatgg
tttgttgtttactagtggtagttgtagtaaggattattttatgtctcgtttttattatgg
tttgttgtttactagtggtagttgtagtaaggattattttatgtctcgtttttattatgg
tttgttgtttactagtggtagttgtagtaaggattattttatgtctcgtttttattatgg
tttgttgtttactagtggtagttgtagtaaggattattttatgtctcgtttttattatgg
tttgttgtttactagtggtagttgtagtaaggattattttatgtctcgtttttattatgg
tttgttgtttactagtggtagttgtagtaaggattattttatgtctcgtttttattatgg
tttgttgtttactagtggtagttgtagtaaggattattttatgtctcgtttttattatgg
tttgttgtttactagtggtagttgtagtaaggattattttatgtctcgtttttattatgg
actattatttactagaggttgttttaggaaggagtattttatatctcgtttttattatga
actattatttactagaggttgttttaggaaggagtattttatatctcgtttttattatga
actattatttactagaggttgttttaggaaggagtattttatatctcgtttttattatga
gctgttatttactagtgggtattgtagtaaggagtattttatgtctcgtttttattatgg
cctacttttcactagtggttgttgtagtaaggagtattttatgtctcgtttttattatag
tttgcttttcactagtggttgttgtagtaaggagtactttatgtctcgattttattatgg
tttgctctttactagtggttgttgtagtaaggagtattttatgtctcgtttttattatgg
tttgttatttactagtggatgtagtagaaaggagtattttatgtctcgtttttattatga
attgttgtttactagagggggctgtagtaaggagtattttatgtctcggttttattatga
tttgttgtttactagtggttgttgtagtaaggaatattttatatctcgtttttattatga
tttgttatttactagtggttgttgtagtaaggaatattttatatctcgtttttattatga
tcttttgtttactaggggttattgcagtaaggaatattttatgtctcttttttattgtgg
tttgttgtttactagtggttgttgtagtaaggagtattttatatctcgtttttattgtga
gttattatttactagaggttgttgtagaaaggaatattttatatctcggttttattatgg
gttgttgtttactaggggcggttgcagtaaggagtattttatatctcgtttttattatgg
gctattgtttactagtggtggttgtagtaaggagtattttatatctcgattttattatgg
tttgttgtttactagtgggagatgtagtaaggaatattttatgtctcgtttttattatga
tttgttatttactagtggtagttgtagtaaggagtattttatatctcgtttttattatgg
tttgttgtttactagaggtagttgtagtaaggaatattttatatctcgtttttattatga
tttgttgtttactaggggtagttgtagtaaggaatattttatgtctcgtttttattatga
tttgttgtttactagtggctattgtagaaaggagtattttatatctcgtttttattatag
attattgtttactagtggttattgtagtaaggaatattttatatctcgtttttattttga
tttgttgtttactagtggtagttgtaggaaggaatattttatgtcttgtttttattatag
tttaatgtatacaagtggttattgtagaaaagagtattttgtatcttgtttttattgcgg
tttgctttttactagtggttgttgtagtaaggaatattttatgtctcgtttttattatgg
tttgttatttactagtggttgttgtagtaaggagtattttatatctcgtttttattatga
tttgttatttactagtggttgttgtagtaaggagtattttatatctcgtttttattatga
tttgttatttactagtggttgttgtagtaaggagtattttatatctcgtttttattatga
tttgttatttactagtggttgttgtagtaaggagtattttatatctcgtttttattatga
tttgttatttactagtggttgttgtagtaaggagtattttatatctcgtttttattatga
tttgttatttactagtggttgttgtagtaaggagtattttatatctcgtttttattatga
tttgttatttactagtggttgttgtagtaaggaatattttatatctcgtttttattatga

ttcttttagtttttttttggtttttttttatttttttggtatttttttaactttttgcta
ttcttttggtttttttttggttttattttattttttagggatttttttaactttttgtta
ttcttttggtttttttttggtttttttttattttttgggtgtttttttaactttttgtta
ttcttttggtttttttttggtttttttttattttttgggtgtttttttaactttttgtta
ttcttttggtttttttttggtttttttttattttttgggtgtttttttaactttttgtta
ttcttttagtttttttttggttttattttatttttttggtgtttttttgactttttgtta
ttcttttagtttttttttggttttattttatttttttggtgtttttttgactttttgtta
ttcttttagtttttttttggttttattttatttttttggtgtttttttgactttttgtta
ttcttttagtttttttttggttttattttatttttttggtgtttttttgactttttgtta
ttcttttagtttttttttggttttattttatttttttggtgtttttttgactttttgtta
ttcttttagtttttttttggttttattttatttttttggtgtttttttgactttttgtta
ttcttttagtttttttttggttttattttatttttttggtgtttttttgactttttgtta
ttcttttagtttttttttggttttattttatttttttggtgtttttttgactttttgtta
ttcttttagtttttttttggttttattttatttttttggtgtttttttgactttttgtta
ttcttttagtttttttttggttttattttatttttttggtgtttttttgactttttgtta
ttcttttagtttttttttggttttattttatttttttggtgtttttttgactttttgtta
ttcttttagtttttttttggttttattttatttttttggtgtttttttgactttttgtta
ttcttttagtttttttttggttttattttatttttttggtgtttttttgactttttgtta
ttcttttagtttttttttggttttattttatttttttggtgtttttttgactttttgtta
ttcttttagtttttttttggttttattttatttttttggtgtttttttgactttttgtta
ttcttttggtttttttttagtttttttttattttattggtattttttttactttttgtta
ttcttttggtttttttttagtttttttttattttattggtattttttttactttttgtta
ttcttttggtttttttttagtttttttttattttattggtattttttttactttttgtta
ttcttttggtttttttttggttgttttttatttttttggtatttttttgactttttgtta
ttctttcaatttttttttggttttcttttatttttttggtgtttttttaactttttgtta
ttcttttaacttttttttggtttttttttatttttttggagtttttttaactttttgtta
ttcttttaatttttttctggtttttttttatttttttggtgtttttttaactttttgtta
ttcttatggttttattttagtttttttttattttttgggtattttttttactttttgtta
ttcttttagtttttttttggtttttttttattttttgggggtatttttaactttttgtta
ttcttttggtttttttttggtttttttttattttttgggtatttttttaactttttgtta
ttcttttggtttttttttggtttttttttattttttgggtgtttttttaactttttgtta
ttcttatagtttttttttggtttttttttatttttttggtattttcttaactttttgtta
ttcttttggattgtttttagttattttttatttttttggtgtttttttaactttttgtta
ttcttttaatttttttttggtttttttttattttttaggtgttttttttactttttgtta
ttcttatagtattttcttagtttttttatattttgttggtgtttttttaactttttgtta
ttcttataggattttattggtttttttttattttgttggtgtttttttaactttttgtta
ttcttatggtttttttttagtttttttttatttttttggtatttttttgactttttgtta
ttcttatggttttttattggtttttttttatttttttggtgtgtttttgactttttgtta
ttcttatggtttttttttagtttttttttatttttttggtgtgtttttgactttttgtta
ttcttatggtttttttttagtttttttttatttttttggtgtatttttgactttttgtta
ttcttttggtttttttttggttcttttttattttttgggtatctttttaactttttgtta
ttcttttggtatttttttggtttttttttattttattggtgtttttttaactttttgtta
ttcttttaattttttattggtttttttttattttattggtatttttttaactttttgtta
ctcttatagggttttgctggcttttttttatttttttggtgtgtttttaactttttgtta
ttcttttaattttttttgggtttttttttatttttttggtgtttttttaactttttgtta
ttcttttggtttttttttggtttttttttattttttgggtgtttttttaactttttgtta
ttcttttggtttttttttggtttttttttattttttgggtgtttttttaactttttgtta
ttcttttggtttttttttggtttttttttattttttgggtgtttttttaactttttgtta
ttcttttggtttttttttggtttttttttattttttgggtgtttttttaactttttgtta
ttcttttggtttttttttggtttttttttattttttgggtgtttttttaactttttgtta
ttcttttggtttttttttggtttttttttattttttgggtgtttttttaactttttgtta
ttcttttggtttttttttggtttttttttattttttgggtgtttttttaactttttgtta

ttgttatcgtatattatttttatttcgtgttaattctgcgggttttgattgtgttgggtt
ttgttatcgtatgttatatttatttcgtgtgggtactgttgtttttgattatgttggttt
ttgttatcgtatattgtttttgtttcgtgttggtgtttctagttttgattatgttggttt
ttgttatcgtatattgtttttgttttgtgttggtgtttctagttttgattatgttggttt
ttgttatcgtatattgtttttgtttcgtgttggtgtttctagttttgattatgttggttt
ttgttatcgtatgttgtatttatttcgtgtgggtactattgggttagattatgttgggtt
ttgttatcgtatgttgtatttatttcgtgtgggtactattgggttagattatgttgggtt
ttgttatcgtatgttgtatttatttcgtgtgggtactattgggttagattatgttgggtt
ttgttatcgtatgttgtatttatttcgtgtgggtactattgggttagattatgttgggtt
ttgttatcgtatgttgtatttatttcgtgtgggtactattgggttagattatgttgggtt
ttgttatcgtatgttgtatttatttcgtgtgggtactattgggttagattatgttgggtt
ttgttatcgtatgttgtatttatttcgtgtgggtactattgggttagattatgttgggtt
ttgttatcgtatgttgtatttatttcgtgtgggtactattgggttagattatgttgggtt
ttgttatcgtatgttgtatttatttcgtgtgggtactattgggctagattatgttgggtt
ttgttatcgtatgttgtatttatttcgtgtgggtactattgggctagattatgttgggtt
ttgttatcgtatgttgtatttatttcgtgtgggtactattgggttagattatgttgggtt
ttgttatcgtatgttgtatttatttcgtgtgggtactattgggttagattatgttgggtt
ttgttatcgtatgttgtatttatttcgtgtgggtactattgggttagattatgttgggtt
ttgttatcgtatgttgtatttatttcgtgtgggtactattgggttagattatgttgggtt
ttgttatcgtatgttgtatttatttcgtgtgggtactattgggttagattatgttgggtt
ttgttatcgtttgttatgtttatttcgggttgagtctgtagtgtttgattttgttggttt
ttgttatcgtttgttatgtttatttcgggttgagtctgtagtgtttgattttgttggttt
ttgttatcgtttgttatgtttatttcgggttgagtctgtagtgtttgattttgttggttt
ttgttatcgtatattgtgtttgtttcgagtggggaattttggtcctgattatgtagggtt
ttgttatcgtatgatatatttgtttcgtgtagggtgttctttttttgactatgttggttt
ttgttatcgtataatatatttgtttcgtgttggttgtttttttttcgattatgttggttt
ttgttatcgtatgatgtatttatttcgtgttggatgttctttttttgactatgtaggttt
ttgttatcgtataatatatttatttcatgttggttatgtagtttttgattatgttggatt
ttgttatcgtatgttgtttttgtttcgggttggaatttctggtttggattatgtgggttt
ttgttatcgcatattgtttttgtttcgtgttggtgtttctagatttgattatgttggttt
ttgttatcgtatattgtttttgtttcgtgttggtgtttctagttttgactatgtaggttt
ttgctatcgtatattatcattattttatgttgggctttgtaattatgattttgttggtta
ttgttatcgtatggtgtatttgtttcgtgttggtgtttctgcttttgattatgttggttt
ttgttatcgtatgttatatttgtttcgggtaggtggaggtgttttggattatgttggatt
ttgttatcgtttgttgtttttgtttcgtgttggtagtgggatttttgattatgttggttt
ttgttatcgtttgttatttttgtttcgtattggcagaggggtttttgattatgttggttt
ttgtcaccgtatgatatatttgtttcgtgttggagtttctggttttgactatgttggttt
ttgttatcggatagtttttttgtttcgtgttggggtttctggttttgattatgtggggtt
ttgttatcggatgttttttttgtttcgtgtgggggcttttggttttgattatgtgggttt
ttgttatcggatgttttttttgtttcgtgtgggagcttttggttttgattatgtgggttt
ttgttatcgtattttatatttgtttcgtgttggttgttctagttttgattatgttggttt
ttgttatcgtattttgtatttgtttcgtgttggttgttctggttttgattatgttggttt
ttgttatcgtatgatttgtttgttttatgttggattttctgggtttgattttcctgggtt
ttgttatcgtatactttttttgtttcgtgttgagttttgtaattatggttatgttggttt
ttgttatcgtataatatatttgtttcgtgttggattttctttttttgattatgtaggttt
ttgttatcgtatattatttttgtttcgtgttggtgtttctagttttgattatgttggttt
ttgttatcgtatattatttttgtttcgtgttggtgtttctagttttgattatgttggttt
ttgttatcgtatattatttttgtttcgtgttggtgtttctagttttgattatgttggttt
ttgttatcgtatattatttttgtttcgtgttggtgtttctagttttgattatgttggttt
ttgttatcgtatattatttttgtttcgtgttggtgtttctagttttgattatgttggttt
ttgttatcgtatattatttttgtttcgtgttggtgtttctagttttgattatgttggttt
ttgttatcgtatattgtttttgtttcgtgttggtgtttctagttttgactatgtaggttt

ttctagtaagttattttatttttcttgtttttttttagtttttttttctgttgtttttac
ttctagtaagttattttattattcttgttttttgttagtttttttttctgttttttttac
ttctagtaaattattttatttttcttgtttttttttggttgttttttctgtattttttac
ttctagtaaattattttatttttcttgtttttttttggttgttttttctgtattttttac
ttctagtaaattattttatttttcttgtttttttttggttgttttttctgtattttttac
ttctagtaaattgttttattattcttgtttttttttagttgttttttctgttttttttac
ttctagtaaattgttttattattcttgtttttttttagttgttttttctgttttttttac
ttctagtaaattgttttattattcttgtttttttttagttgttttttctgttttttttac
ttctagtaaattgttttattattcttgtttttttttagttgttttttctgttttttttac
ttctagtaaattgttttattattcttgtttttttttagttgttttttctgttttttttac
ttctagtaaattgttttattattcttgtttttttttagttgttttttctgttttttttac
ttctagtaaattgttttattattcttgtttttttttagttgttttttctgttttttttac
ttctagtaaattgttttattattcttgtttttttttagttgttttttctgttttttttac
ttctagtaaattgttttattattcttgtttttttttagttgttttttctgttttttttac
ttctagtaaattgttttattattcttgtttttttttagttgttttttctgttttttttac
ttctagtaaattgttttattattcttgtttttttttagttgttttttctgttttttttac
ttctagtaaattgttttattattcttgtttttttttagttgttttttctgttttttttac
ttctagtaaattgttttattattcttgtttttttttagttgttttttctgttttttttac
ttctagtaaattgttttattattcttgtttttttttagttgttttttctgttttttttac
ttctagtaaattgttttattattcttgtttttttttagttgttttttctgttttttttac
ttctagtaaagtttttttttattcttgtttttttttggtttttttttctgttttttttgt
ttctagtaaagtttttttttattcttgtttttttttggtttttttttctgttttttttgt
ttctagtaaagtttttttttattcttgtttttttttggtttttttttctgttttttttgt
ttctagtaagttgttttattattcttgtttttttttattttttttttctgttgtttttac
ttctagtaagttgttttattattcttgttttttgctggtttttttttctgttgtttttac
ttctagtaagttgttttattattcttgttttttgttggtttttttttctattgtttttac
ttctagtaaattgttttattattcttgttttttgttagtttttttttctgttgtttttac
ttctagtaagttattttattattcttgttttttgttggtttttttttctgttactttcgt
ttctagtaagttgttttatggttcttgtttttttttagtttttttttctgtggtttttac
ttctagtaagttgttttatttttcttgtttttttttggttgttttttctgtggtttttac
ttctagtaaattattttatttttcttgtttttttttggttgttttttctgtattttttac
ttctagtaagtttttttattattcttgtttttttttggttcttttttctgttttttttac
ttctagtaagttgttttatttttcttgttttttattagtttttttttctgtagtttttac
ttctagtaaattattttatcgttcttgtttttttttagtttttttttctattgtttttac
ttctagtaagttgttttattattcttgtttttttttagtttttttttctattgttttcac
ttctagtaagttgttttattattcttgtttttttttagtttttttttctattgtttttac
ttctagtaagttgttttattattcttgtttttttttggtgtttttttctgttgtttttac
ttctagtaaattgttttatttttcttgtttttttttggtttttttttctgttgtttttac
ttctagtaagttattttatttttcttgtttttttttggtttttttttctgttgtttttac
ttctagtaagttgttttatttttcttgtttttttttggtttttttttctgttgtttttac
ttctagttgtttgttttatttttctagtttttttttggtttttttgtctgtggtttttac
ttctagaattttattttatttttcgagtttttttttagtttttttatctgttgtttttac
ttctagtaagttattttattattcttgttttattttggtttttttttccgtggtgtttac
ttctagtaaattgtattatttgtcttgttgttttttggtttttttttctgtttgttttat
ttctagtaagttgttttattgttcttgttttttattggtttttttttctgttgtttttac
ttctagtaaattattttatttttcttgtttttttttggttgttttttctgtattttttac
ttctagtaaattattttatttttcttgtttttttttggttgttttttctgtattttttac
ttctagtaaattattttatttttcttgtttttttttggttgttttttctgtattttttac
ttctagtaaattattttatttttcttgtttttttttggttgttttttctgtattttttac
ttctagtaaattattttatttttcttgtttttttttggttgttttttctgtattttttac
ttctagtaaattattttatttttcttgtttttttttggttgttttttctgtattttttac
ttctagtaaattattttatttttcttgtttttttttggttgttttttctgtattttttac

tttttgatgaattattagttttatttcttttccggtggttttaaatcgttttgaattttt
tttttggtgatttgtgagttttttgtctttccctgttgcttttaatcgttttgagttttt
tttttgatggatttttggtttgctttcttttcctttggcttttaatcgttttgagtattt
tttttgatggatttttggtttgctttcttttcctttggcttttaatcgttttgagtattt
tttttgatggatttttggtttgctttcttttcctttggcttttaatcgttttgagtattt
tttttggtgaatttttggtttgttatcttttcctttggcttttaatcgttttgagttttt
tttttggtgaatttttggtttgttatcttttcctttggcttttaatcgttttgagttttt
tttttggtgaatttttggtttgttatcttttcctttggcttttaatcgttttgagttttt
tttttggtgaatttttggtttgttatcttttcctttggcttttaatcgttttgagttttt
tttttggtgaatttttggtttgttatcttttcctttggcttttaatcgttttgagttttt
tttttggtgaatttttggtttgttatcttttcctttggcttttaatcgttttgagttttt
tttttggtgaatttttggtttgttatcttttcctttggcttttaatcgttttgagttttt
tttttggtgaatttttggtttgttatcttttcctttggcttttaatcgttttgagttttt
tttttggtgaatttttggtttgttatcttttcctttggcttttaatcgttttgagttttt
tttttggtgaatttttggtttgttatcttttcctttggcttttaatcgttttgagttttt
tttttggtgaatttttggtttgttatcttttcctttggcttttaatcgttttgagttttt
tttttggtgaatttttggtttgttatcttttcctttggcttttaatcgttttgagttttt
tttttggtgaatttttggtttgttatcttttcctttggcttttaatcgttttgagttttt
tttttggtgaatttttggtttgttatcttttcctttggcttttaatcgttttgagttttt
tttttggtgaatttttggtttgttatcttttcctttggcttttaatcgttttgagttttt
tttttgatgagttctaaatttttcttctttacctgtgtcttttattcgttttgagtgtta
tttttgatgagttctaaatttttcttctttacctgtgtcttttattcgttttgagtgtta
tttttgatgagttctaaatttttcttctttacctgtgtcttttattcgttttgagtgtta
tttttggtggtttgttagtttttcttctttttctttagtttttaatcgttttgagttttt
tttttgatgaatttctggtatgataggtttggtttttgtttttaatcgttttgagttttt
tttttgatgaatctctagtataataagtttagtttttgtttttaatcgttttgagttctt
tttttggtgaatttttggtttaataagtttagtttttgtttttaatcgttttgagttttt
ttttttatgatttaataggattttatctttacctaaagtttttaatcgttttgaattttt
tttttggtgaatttttggtttgctttctttttctgttgcttttaatcgttttgagttttt
tttttgatggatttttggtttactttcttttcctttagcttttaatcgttttgagtattt
tttttgatggatttttggtttgctttctttccctttagcttttaatcgttttgagtattt
tttttggttgattgggaattttgtttgttttcctttgggttttgttcgttttgagtttgt
tttttgatggttagtaggtttaatgcctatgtctttagcttttaatcgtgttgagttttt
tttttggtgaattgttagtttgttgtctttaccgacagtttttaatcgttttgaatattt
tttttggtggattgttggttttttgcatttgcctgtggtgtttaatcgttttgaatattt
tttttgatgaattgttagttttttgcatttgcctgtggtatttaatcgttttgagtattt
tttttggtgggttgtgaatttgttgtcttttcctttagcttttaatcgttttgagtttat
tttttggttggttattagtttgttgtcttttcctatggcttttaatcgttttgaattttt
tttttggtgggtttttggtttgttatctttttctgcggcttttaatcgttttgagttttt
tttttggtgggtttttagtttgttgtctttttctgtggcttttaatcgttttgagttttt
tttttggtggatttttagtttgttgtgtttacctttatcttttaatcgttttgagtattt
tttttggtgaatttttagattattgaatttacctttggcttttaatcgttttgaatattt
tttttggtgggttttgaatttgatgtctttgcctttaaattttaatcggtttgagttttt
tttttggtggttttttaattttttgaattttgttgatatttttaatcggattgaattttt
tttttgatggatttctagtttgttgaatcttgtttttgtttttaatcgttttgaattttt
tttttgatggatttttggtttgctttcttttcctttggcttttaatcgttttgagtattt
tttttgatggatttttggtttgctttcttttcctttggcttttaatcgttttgagtattt
tttttgatggatttttggtttgctttcttttcctttggcttttaatcgttttgagtattt
tttttgatggatttttggtttgctttcttttcctttggcttttaatcgttttgagtattt
tttttgatggatttttggtttgctttcttttcctttggcttttaatcgttttgagtattt
tttttgatggatttttggtttgctttcttttcctttggcttttaatcgttttgagtattt
tttttgatggatttttggtttgctttctttccctttagcttttaatcgttttgagtattt

ggttgtatatgtatatgttttttttgttttttgtttttttaattatttttttcgttattt
ggttgtttatttttacatttttttcattttttgtttttttaattatttttttcgttattt
ggctttttatttttatttatttttttcttattgtttttatagttatttttttcgttattt
ggctttttatttttatttatttttttcttattgtttttatagttatttttttcgttattt
ggctttttatttttatttatttttttcttattgtttttatagttatttttttcgttattt
agttgtttatttttatttgttttttattttttgtttttttcgttatttttttcgttattt
agttgtttatttttatttgttttttattttttgtttttttcgttatttttttcgttattt
agttgtttatttttatttgttttttattttttgtttttttcgttatttttttcgttattt
agttgtttatttttatttgttttttattttttgtttttttcgttatttttttcgttattt
agttgtttatttttatttgttttttattttttgtttttttcgttatttttttcgttattt
agttgtttatttttatttgttttttattttttgtttttttcgttatttttttcgttattt
agttgtttatttttatttgttttttattttttgtttttttcgttatttttttcgttattt
agttgtttatttttatttgttttttattttttgtttttttcgttatttttttcgttattt
agttgtttatttttatttgttttttattttttgtttttttcgttatttttttcgttattt
agttgtttatttttatttgttttttattttttgtttttttcgttatttttttcgttattt
agttgtttatttttatttgttttttattttttgtttttttcgttatttttttcgttattt
agttgtttatttttatttgttttttattttttgtttttttcgttatttttttcgttattt
agttgtttatttttatttgttttttattttttgtttttttcgttatttttttcgttattt
agttgtttatttttatttgttttttattttttgtttttttcgttatttttttcgttattt
agttgtttatttttatttgttttttattttttgtttttttcgttatttttttcgttattt
tgttgtttttttctatatttatatcattttttgttttttgaattatttttttcgttacta
tgttgtttttttctatatttatatcattttttgttttttgaattatttttttcgttacta
tgttgtttttttctatatttatatcattttttgttttttgaattatttttttcgttacta
ggttgtttatttttatttgttttttgttttttgtttttttaattatttttttcgttattt
ggtgggttttttttatttgttttttatttattgtttttttaattatgtttttcgttatgt
ggtagtttttttttatttattttttatttattgtttttttaactatatttttcgttatgt
ggtggtttttttttatttgttttttgttttttgtttttttaattatgtttttcgatattt
agttgtgtatgtttatgttttttttattttctgttttttaaattatttttttcgttattt
ggttgttaatttttattttttttttgtttattgttttttaaattatttttttcgttattt
agctttttatttttatttgtttttttcttattgtttttgtggttatttttttcgttattt
ggctttttatttttatttatttttttcttattgtttttatagttatttttttcgttatct
ggtggtttatgtttatttatttttggttttttgtttttttaattatttttttcgttattt
ggtggtttatttttatttgttttttgttttttgttttttgaattatttttttcgttattt
tgtggttcctttttatgttttttttatttattgtttttttaattatttttttcgttataa
tgttggttttttttatgttttttttatttgttgttttttgaattatttttttcgttatta
tgttggtcttttttatgttttttttatttgttgttttttaaattatttttttcgttattt
agctgtttatttttatctattttttgtttattgtttttttaattatttttttcgttattt
ggttgtttatttttatttgttttttgtttgttgtttttttaattatttttttcgctattt
ggttgtttatttttatttgttttttgcttattgtttttgtggttatttttttcgttattt
ggttgtttatttttatttgttttttgtttattgtttttgtggttatttttttcgttattt
ggttgtttttttttatattttttttattttttgtttttttaattatttttttcgttatag
gggtgtttttttttatttattttttattttttgtttttttaattatttttttgggtattg
tgtagtttttttttatttgtttttgttatattgtgttttttgttgatttatgaagtatta
tgttgtttttttttattttttttttttgttttgtgttttaaattatttttttaagttttt
ggtagtttttatttattggtactatatgacctttttttcctatgcattttgctggtatac
ggctttttatttttatttatttttttcttattgtttttacagttatttttttcgttattt
ggctttttatttttatttatttttttcttattgtttttacagttatttttttcgttattt
ggctttttatttttatttatttttttcttattgtttttacagttatttttttcgttattt
ggctttttatttttatttatttttttcttattgtttttacagttatttttttcgttattt
ggctttttatttttatttatttttttcttattgtttttacagttatttttttcgttattt
ggctttttatttttatttatttttttcttattgtttttacagttatttttttcgttattt
ggctttttatttttatttatttttttcttattgtttttatagttatttttttcgttattt

ttttttagagtttaaaaataaattttttatagattattactctttgtatatttataagtt
ttttgtcgaattaaaaggtaaattttttatagatcattattctaattttatttataaaat
tttattagagtttaagaataagttttttatagatagttattcttttattatttataagtt
tttattagagtttaagaataagttttttatagatagttattcttttattatttataagtt
tttattagagtttaagaataagttttttatagatagttattcttttattatttataagtt
tttgtttgaatttgtgagtaagttttttatggatcaatatgctaaggttgtttataaggt
tttgtttgaatttgtgagtaagttttttatggatcaatatgctaaggttgtttataaggt
tttgtttgaatttgtgagtaagttttttatggatcaatatgctaaggttgtttataaggt
tttgtttgaatttgtgagtaagttttttatggatcaatatgctaaggttgtttataaggt
tttgtttgaatttgtgagtaagttttttatggatcaatatgctaaggttgtttataaggt
tttgtttgaatttgtgagtaagttttttatggatcaatatgctaaggttgtttataaggt
tttgtttgaatttgtgagtaagttttttatggatcaatatgctaaggttgtttataaggt
tttgtttgaatttgtgagtaagttttttatggatcaatatgctaaggttgtttataaggt
tttgtttgaatttgtgagtaagttttttatggatcaatatgctaaggttgtttataaggt
tttgtttgaatttgtgagtaagttttttatggatcaatatgctaaggttgtttataaggt
tttgtttgaatttgtgagtaagttttttatggatcaatatgctaaggttgtttataaggt
tttgtttgaatttgtgagtaagttttttatggatcaatatgctaaggttgtttataaggt
tttgtttgaatttgtgagtaagttttttatggatcaatatgctaaggttgtttataaggt
tttgtttgaatttgtgagtaagttttttatggatcaatatgctaaggttgtttataaggt
tttgtttgaatttgtgagtaagttttttatggatcaatatgctaaggttgtttataaggt
tttaattgagttagatggaaagttttttatggatcattatgctaaaattatttataaaat
tttaattgagttagatggaaagttttttatggatcattatgctaaaattatttataaaat
tttaattgagttagatggaaagttttttatggatcattatgctaaaattatttataaaat
tttgttggagttgaagggtaagttttttatggatcattatgctcggtttgtttataagtt
tgttattgaatttgttaataagtattttatagattcttattctttttttatttataaatt
tgttattgaatttgttaataaatattttatggattcttattcttttattatttataagtt
cgttattgaatttgttaataagtattttatggatttttattcttttattatttataagtt
tttgttggaatttaaaggaaagttttttatggatcattattctaattatatttataaatt
ttttttggagtttaagaataagttttttatggatagttattcttttattgtttttaagat
tttattggagtttaagaataaattttttatagactgttattcttttattatctataagtt
tttgttagagtttaagaataagttttttatagatagttattcttttattatttataagtt
tttgttggaatttaaaggaaagttttttatggatcattactcttttttaatttataagtt
tttggttgaatttaagagtaagttttttatggatcattatgctcgttttatttataagtt
ttttgttgaatttaagaataagttctttatggattattatgctttaactatttataaggt
ctgtgttgagtttaaaaataagttttttatagatttttattctaatgttgtttataaggt
ttttgttgaatttagaaataaattttttatggattattattctaatgttgtgtataagat
tgttgttgagcttaagggtaagttttttatggatcgttatgctcgttttatttataagtt
tttggttgagtttaagggtaagttttttatagatcattatgctcgttttatttataagat
tgtgattgagtttaagggtaaattttttatggatcattatgcttgttttatttataaaat
tgtggttgagtttaagggtaaattttttatagaccattatgcttgttttatttataagat
tttggttgaattgaagggtaagttttttatagatcactatgctgtttttatttataagtt
tattattgagttaaagagtaaattttttatagatcattatgctcgttatatttataaggt
tgtgttggaattgaagggtaaattttttatggatcattatgctcgttttatttataaatt
tgtgttggagttttgtaataaattttttatggataattattcgttttttgtgtataagtt
ttttgttgagttttttaataagttttttatggattcttattctttttttatttataaatt
tttgttggagtttaagaataagttttttatagatagttattcttttgttatttataagtt
tttgttggagtttaagaataagttttttatagatagttattcttttgttatttataagtt
tttgttggagtttaagaataagttttttatagatagttattcttttgttatttataagtt
tttgttggagtttaagaataagttttttatagatagttattcttttgttatttataagtt
tttgttggagtttaagaataagttttttatagatagttattcttttgttatttataagtt
tttgttggagtttaagaataagttttttatagatagttattcttttgttatttataagtt
tttgttagagtttaagaataagttttttatagatagttattcttttattatttataagtt

agttcctaagtttttttattttgataattttattttaggattgaattattttttttttgg
tgtacctaattttttttattttgataatttttttttaggttttaattattttttttttgg
atttcctaattttttttattttgattgttttgttatgggttttaattatttttcttttgg
atttcctaattttttttattttgattgttttgttatgggttttaattatttttcttttgg
atttcctaattttttttattttgattgttttgttatgggttttaattatttttcttttgg
ttttcctaattttttttattttgataattttattttgagtgttaattattttttttttgg
ttttcctaattttttttattttgataattttattttgagtgttaattattttttttttgg
ttttcctaattttttttattttgataattttattttgagtgttaattattttttttttgg
ttttcctaattttttttattttgataattttattttgagtgttaattattttttttttgg
ttttcctaattttttttattttgataattttattttgagtgttaattattttttttttgg
ttttcctaattttttttattttgataattttattttgagtgttaattattttttttttgg
ttttcctaattttttttattttgataattttattttgagtgttaattattttttttttgg
ttttcctaattttttttattttgataattttattttgagtgttaattattttttttttgg
ttttcctaattttttttattttgataattttattttgagtgttaattattttttttttgg
ttttcctaattttttttattttgataattttattttgagtgttaattattttttttttgg
ttttcctaattttttttattttgataattttattttgagtgttaattattttttttttgg
ttttcctaattttttttattttgataattttattttgagtgttaattattttttttttgg
ttttcctaattttttttattttgataattttattttgagtgttaattattttttttttgg
ttttcctaattttttttattttgataattttattttgagtgttaattattttttttttgg
ttttcctaattttttttattttgataattttattttgagtgttaattattttttttttgg
tgttcctagttttttttattttgataattttattttgtgttttaattattttttttttgg
tgttcctagttttttttattttgataattttattttgtgttttaattattttttttttgg
tgttcctagttttttttattttgataattttattttgtgttttaattattttttttttgg
tgttcctggtattttttatttggatgttttagttttgggtgttaattatattttttttgg
tgttcctaattttttttattttgatgtttttattttaggttttaattatttttttgtggg
tgttcctaattttttttactttgatgtttttgttttaggctttaattatttttttggggg
tgttcctaattttttttattttgatgtctttgttttaggtttaaattatttttttattgg
aattcctaattttttttattttgatatttttattatgggttttaattattttttgtttgg
tgttcctagttttttttattttgatagtcttgctatgggttttaattattttttttttgg
gtttccaaattttttttattttgattgttttgttatgggttttaattatttttcttttgg
atttccgaattttttttattttgattgttttgttatgggttttaattatttttcttttgg
ggttcctaattttttttattttgataattttatttttggttttaattatttttttttagg
agttcctaattttttttattttgattttgctattttaggtgttaattattttttttttgg
aattcctagttttttttattttgatagtttgattaatgggttaaattattttttttttgg
aattcctgattttttttattttgataatttgattattaggtttaattattttttttttgg
gattcctagttttttttattttgataatttaattattggttttaattatttttttttcgg
ttttcctagtcttttttattttgatagtttcattataggttttaattattttttttttgg
ttttcctagttttttttattttgatttttttattatgggttttaattattttttttttgg
ttttcctagttttttttattttgatgtttttattatgggttttaattattttttttttgg
ttttcctagttttttttattttgatgtttttattatgggttttaattattttttttttgg
gtttcctaattttggttatgttgatagttttattatgagttttaattattttttttgggg
atttcctaattttagttattttgatatttttattgttagttttaattattttttttgagg
tattttacgttttgattatgttgagtgatttggtattagattgaattattttttttttgg
gattcctaatttttggttttttgaattgattggtttgggatttaattattttctttttgg
agttcctaattttttttattttgatgtttttgttttgggttttaattatttttttggagg
atttccgaattttttttattttgattgttttgttatgggttttaattatttttcttttgg
atttccgaattttttttattttgattgttttgttatgggttttaattatttttcttttgg
atttccgaattttttttattttgattgttttgttatgggttttaattatttttcttttgg
atttccgaattttttttattttgattgttttgttatgggttttaattatttttcttttgg
atttccgaattttttttattttgattgttttgttatgggttttaattatttttcttttgg
atttccgaattttttttattttgattgttttgttatgggttttaattatttttcttttgg
atttccgaattttttttattttgattgttttgttatgggttttaattatttttcttttgg

aattgttcgttttttttctttttattttttatcgttgtttcggggttattatcatattgg
tgtttttcgtttattttcttttttttcttattatttatttcgtgggcattatcattatgg
ttttgttcgttttttttcttttttttttttttctttgtttcgtggtttttatcatgttgg
ttttgttcgttttttttcttttttttttttttctttgtttcgtggtttttatcatgttgg
ttttgttcgttttttttcttttttttttttttctttgtttcgtggtttttatcatgttgg
ggtatttcgtttgttttcttttttttttttttctttgtttcgtggtttttatcatgttgg
ggtatttcgtttgttttcttttttttttttttctttgtttcgtggtttttatcatgttgg
ggtatttcgtttgttttcttttttttttttttctttgtttcgtggtttttatcatgttgg
ggtatttcgtttgttttcttttttttttttttctttgtttcgtggtttttatcatgttgg
ggtatttcgtttgttttcttttttttttttttctttgtttcgtggtttttatcatgttgg
ggtatttcgtttgttttcttttttttttttttctttgtttcgtggtttttatcatgttgg
ggtatttcgtttgttttcttttttttttttttctttgtttcgtggtttttatcatgttgg
ggtatttcgtttgttttcttttttttttttttctttgtttcgtggtttttatcatgttgg
ggtatttcgtttgttttcttttttttttttttctttgtttcgtggtttttatcatgttgg
ggtatttcgtttgttttcttttttttttttttctttgtttcgtggtttttatcatgttgg
ggtatttcgtttgttttcttttttttttttttctttgtttcgtggtttttatcatgttgg
ggtatttcgtttgttttcttttttttttttttctttgtttcgtggtttttatcatgttgg
ggtatttcgtttgttttcttttttttttttttctttgtttcgtggtttttatcatgttgg
ggtatttcgtttgttttcttttttttttttttctttgtttcgtggtttttatcatgttgg
ggtatttcgtttgttttcttttttttttttttctttgtttcgtggtttttatcatgttgg
tttatttcgttttttttctttttatttttcttttttgttacgtggttattgacatagtgg
tttatttcgttttttttctttttatttttcttttttgttacgtggttattgacatagtgg
tttatttcgttttttttctttttatttttcttttttgttacgtggttattgacatagtgg
tgtttttcgtttgttttcttttttttttttttcgttgtttcgtggtttttttcattttgg
attgtttcgtttgttttcttttttttttttttctttgtttcgtgggttttatcatgttgc
gttgtttcgtttattttcttttttttttttttctttatttcgtggtttttatcatattgc
gttatttcgtttgttttcttttttttttttttctttatttcgtgggttttatcatgttgc
tttatttcgtttattttcttattttttttttgttttgtttcgtggttatagacattttgg
tattgcgcgttttatttcttttttttttttttctttgtttcgtgggtattatcatacggg
ttttgttcgttttttttcttttttttttttttctttgtttcgtggtttttatcatgttgg
ttttgttcgttttttttcttttttttttttttctttgtttcgtggtttttatcatgttgg
agtttttcgtttgttatcttttttttttctttctttatttcgtggtgtgagtcacggtgg
agtttttcgttttttttcttttgttttgttttctttatttcgtggttattatcattttgg
tggttttcatttattttcttatttttttttttctttatttcgggggttttatcatattgg
atcttttcgtttgttttcttatttttttttttctttgtttcgtggtttttatcacgttgg
atcttttcgtttgttttcttatttttttttttctttatttcgtggtttttatcatgttgg
tttgtttcgtttgttttcttttttttttttttctttgtttcgtgggttttaccatattgg
gttgtttcgtttgttttcttttttttttttttctttgtttcgtggtttttatcactttgg
gttatttcgtttgttttcttttttttttttttctttgtttcgagggttttaccatgttgg
tttatttcgtttattttcttttttttttttttctttgtttcgggggttttatcatgttgg
tatttttcgtttgttttcttttttttttttttctttgtttcgtggtttttatcattttgg
tgttactcgtttattttcttttttttttttttctttatttccaggtttttatcattttgg
gtttgttcgttttttttcttttttctttttttctttatttcgcggttattatcatttagg
tttgttgcgttttttttttttttctttttttatgctgtttcgtggggtttatggtctggt
gttttttcgtttgttttcttttttttttttttctttgtttcgggggttttatcatgttgc
ttttgttcgttttttttcttttttttttttttctttgtttcgtggtttttatcatgttgg
ttttgttcgttttttttcttttttttttttttctttgtttcgtggtttttatcatgttgg
ttttgttcgttttttttcttttttttttttttctttgtttcgtggtttttatcatgttgg
ttttgttcgttttttttcttttttttttttttctttgtttcgtggtttttatcatgttgg
ttttgttcgttttttttcttttttttttttttctttgtttcgtggtttttatcatgttgg
ttttgttcgttttttttcttttttttttttttctttgtttcgtggtttttatcatgttgg
ttttgttcgttttttttcttttttttttttttctttgtttcgtggtttttatcatgttgg

tattttggtgattttttcttttattttattttttttgtttttttaggtaatattagtata
tattttgattgttgttttttttatacttttttttttatttttttaggtaatattagtata
ttttttaattatttttttttttttgttattttttttgttgttttaggtaatattagtata
ttttttaattatttttttttttttgttattttttttgttgttttaggtaatattagtata
ttttttaattatttttttttttttgttattttttttgttgttttaggtaatattagtata
tgttttagttgtttttttttttatgttattttttatgttcttttaggtaatgctagtata
tgttttagttgtttttttttttatgttattttttatgttcttttaggtaatgctagtata
tgttttagttgtttttttttttatgttattttttatgttcttttaggtaatgctagtata
tgttttagttgtttttttttttatgttattttttatgttcttttaggtaatgctagtata
tgttttagttgtttttttttttatgttattttttatgttcttttaggtaatgctagtata
tgttttagttgtttttttttttatgttattttttatgttcttttaggtaatgctagtata
tgttttagttgtttttttttttatgttattttttatgttcttttaggtaatgctagtata
tgttttagttgtttttttttttatgttattttttatgttcttttaggtaatgctagtata
tgttttagttgtttttttttttatgttattttttatgttcttttaggtaatgctagtata
tgttttagttgtttttttttttatgttattttttatgttcttttaggtaatgctagtata
tgttttagttgtttttttttttatgttattttttatgttcttttaggtaatgctagtata
tgttttagttgtttttttttttatattattttttatgttcttttaggtaatgctagtata
tgttttagttgtttttttttttatgttattttttatgttcttttaggtaatgctagtata
tgttttagttgtttttttttttatgttattttttatgttcttttaggtaatgctagtata
tgttttagttgtttttttttttatgttattttttatgttcttttaggtaatgctagtata
tgtttcaattgtttttttttttatgttgattttttttcttttttaggtaatattagtata
tgtttcaattgtttttttttttatgttgattttttttcttttttaggtaatattagtata
tgtttcaattgtttttttttttatgttgattttttttcttttttaggtaatattagtata
tgtgttggttgttttttcttttatgttgttttttttatttttttaggtaatattagtata
tgttttattagtttttttttttatggtatcttttttgtttttttaggtaatattagtata
tgttttggtagtttttttttttatgttgtttttcttatttttttaagtaatattagtata
tattttagtagtttttttttttataatgtttttcttggttttttaagtaatattagtata
tgtattaatttttttctttttttttatatttttcttgttattgt--gtaatattagtata
tgttttgattatttttttttttatgttgttttttttgtttttttaggtaataatagtaaa
tcttttaattatttttttttttttgttgttttttttgttgttttaggtaatattagtata
ttttttaattatttttttttttttgttattttttttgctattttaggtaatattagtata
tttgttgattattattttttttatgttattttttttgatcttttaggtaatattagtata
tgttttgatggtttttttttttatattattttttgcgtttttttaggtagtattagtata
tgttttaattatttttttttttgttttgttatttttgattttttaagtaatattagtata
tttattgattgtatttttttttgttttgtttttcttgattttctaagtaatattagtata
tttgttgattgtatttttttttgttttgtttttcttgattttttaggtaatattagtata
tgttttgatggttcttttttttatgttgtttttcttgtttttttaagtaatagtagtata
tgttttgatggtttttttttttgtattgtttttcttgtttttttaggtaatattagtata
tgttttaattgtttttttttttatgttgttttttttgtttttttaagtaatattagtata
tgttttaattgtttttttttttatgttgttttttttgtttttttaggtaatattagtata
ttttttaattgtgtttttttttatattgttttttctgtttttttaggtaatattagtata
atttttaattgtgtttttttttatattgttttttttgtttatttaggtaatattagtata
gttattgattttagtgttttttattttgttttttatttttttttag--aatattagtata
ggtggtttttgttattagttttatattgttgttgtttttttttt--gtaacattagtata
tgttatggtggtttttttttttatgttatttttcttatttttttaggtaatattagtata
ttttttaattatttttttttttttgttattttttttgttgttttaggtaatattagtata
ttttttaattatttttttttttttgttattttttttgttgttttaggtaatattagtata
ttttttaattatttttttttttttgttattttttttgttgttttaggtaatattagtata
ttttttaattatttttttttttttgttattttttttgttgttttaggtaatattagtata
ttttttaattatttttttttttttgttattttttttgttgttttaggtaatattagtata
ttttttaattatttttttttttttgttattttttttgttgttttaggtaatattagtata
ttttttaattatttttttttttttgttattttttttgctattttaggtaatattagtata

attattatttttaattttcgattaaaagatgtatattatagacaagtatattagtcttct
attattatttttaattttcgattaaaagattaatattataaatagattttttagtcttct
gttattatttttaattttcgattaaaagatttatattattgataggttttttagtcttct
gttattatttttaattttcgattaaaagatttatattattgataggttttttagtcttct
gttattatttttaattttcgattaaaagatttatattattgataggttttttagtcttct
attattatttttaattttcgattaaaagatttgtattattgataagatttttagtcttct
attattatttttaattttcgattaaaagatttgtattattgataagatttttagtcttct
attattatttttaattttcgattaaaagatttgtattattgataagatttttagtcttct
attattatttttaattttcgattaaaagatttgtattattgataagatttttagtcttct
attattatttttaattttcgattaaaagatttgtattattgataagatttttagtcttct
attattatttttaattttcgattaaaagatttgtattattgataagatttttagtcttct
attattatttttaattttcgattaaaagatttgtattattgataagatttttagtcttct
attattatttttaattttcgattaaaagatttgtattattgataagatttttagtcttct
attattatttttaattttcgattaaaagatttgtattattgataagatttttagtcttct
attattatttttaattttcgattaaaagatttgtattattgataagatttttagtcttct
attattatttttaattttcgattaaaagatttgtattattgataagatttttagtcttct
attattatttttaattttcgattaaaagatttgtattattgataagatttttagtcttct
attattatttttaattttcgattaaaagatttgtattattgataagatttttagtcttct
attattatttttaattttcgattaaaagatttgtattattgataagatttttagtcttct
attattatttttaattttcgattaaaagatttgtattattgataagatttttagtcttct
attattatttttaattttcgattaaaagatatttgttatggataaatttgttagtcttct
attattatttttaattttcgattaaaagatatttgttatggataaatttgttagtcttct
attattatttttaattttcgattaaaagatatttgttatggataaatttgttagtcttct
ataattatttttgattttctatcaaaagatttgtattattaacgggatttttagtcttct
attattatttttaattttcgattaaaagatttatattatagatagattatttagtcttct
attattatttttaattttcgattaaaagatttatattataaatagattatttagtcttct
attattatttttaattttcgattaaaagatttatattatgaatagattatttagtcttct
attattatttttaattttcgattaaaagattaatattattaatagaaattttagtcttct
attaatatttttaattttcgattaaaagattaataatattaataggttttttagtcctct
attattatttttaattttcgattaaaagatttttattattaataggttttttagtcttct
gttattatttttaattttcgattaaaagatttatattattgataggttttttagtcttct
attattatttttaattttcgattaaaagatttttattattgacaagatatttagtcttct
attattatttttaattttcgattaaaagatttatattattgataggttttttagtcttct
attattatttttgattttcgattaaaagattagtattataaataagttacctagtcttct
attattatttttaattttcgattaaaagattgatattatggataagttttttagtcttct
attattatttttgattttcgattaaaagattgatattatggataagtttattagtcttct
attattatttttaattttcgattaaaagattgttattatagatagatttttcagtcttct
attattatttttaattttcgattaaaagatttttattattggtagatttgttagttttct
attattatttttaattttcgattaaaagatttttattatgggtaggtttgttagttttct
attattatttttaattttcgattaaaagatttttattattagtaggtttgttagttttct
attattatttttaattttcgattaaaagattattattatgaatagattatttagtcttct
attattatttttaattttccattaaaaaattattattataaataaataatttagccttcc
attattatttttgattttcgattaaaagatttatattattaataagttttttagttttct
atgattatttctggttttcggttagaagatttatgttattgataagttttttagttttct
attattatttttaattttcgattaaaagatttatattatggatagattatttagtcttct
gttattatttttaattttcgattaaaagatttatattattgataggttttttagtcttct
gttattatttttaattttcgattaaaagatttatattattgataggttttttagtcttct
gttattatttttaattttcgattaaaagatttatattattgataggttttttagtcttct
gttattatttttaattttcgattaaaagatttatattattgataggttttttagtcttct
gttattatttttaattttcgattaaaagatttatattattgataggttttttagtcttct
gttattatttttaattttcgattaaaagatttatattattgataggttttttagtcttct
gttattatttttaattttcgattaaaagatttatattattgataggttttttagtcttct

aaactaattttgaggtttctcacttgttatgttattttttgttttttttttttatttgtt
aaactaattttgagttttctcatctattttattgttttttgttttttttttattactatt
aaactaattttgggttttctcgtctattttgttattttttgttttttttttattgttatt
aaactaattttgggttttctcgtctattttgttattttttgttttttttttattgttatt
aaactaattttgggttttctcgtctattttgttattttttgttttttttttattgttatt
aaactaattttgggttttctcacttattttgttattttttgttttttttttgttattgtt
aaactaattttgggttttctcacttattttgttattttttgttttttttttgttattgtt
aaactaattttgggttttctcacttattttgttattttttgttttttttttgttattgtt
aaactaattttgggttttctcacttattttgttattttttgttttttttttgttattgtt
aaactaattttgggttttctcacttattttgttattttttgttttttttttgttattgtt
aaactaattttgggttttctcacttattttgttattttttgttttttttttgttattgtt
aaactaattttgggttttctcacttattttgttattttttgttttttttttgttattgtt
aaactaattttgggttttctcacttattttgttattttttgttttttttttgttattgtt
aaactaattttgggttttctcacttattttgttattttttgttttttttttgttattgtt
aaactaattttgggttttctcacttattttgttattttttgttttttttttgttattgtt
aaactaattttgggttttctcacttattttgttattttttgttttttttttgttattgtt
aaactaattttgggttttctcacttattttgttattttttgttttttttttgttattgtt
aaactaattttgggttttctcacttattttgttattttttgttttttttttgttattgtt
aaactaattttgggttttctcacttattttgttattttttgttttttttttgttattgtt
aaactaattttgggttttctcacttattttgttattttttgttttttttttgttattgtt
aaactaattttggattttccttttatctttattgttttttattttttttttgtttgtttt
aaactaattttggattttccttttatctttattgttttttattttttttttgtttgtttt
aaactaattttggattttccttttatctttattgttttttattttttttttgtttgtttt
aaactaattttgggtttt-ccgcctgttttgttgttttttgtttttcctttttttttgtt
aaactatttttgggttttctcgtctattttattattttttgtttttttttttatgttgtt
aaactatttctgggttttctcgtctattttgttattttttgtttttttttttatattatt
aaactatttttgggtttcctcgtctattttattatttttta-ttttttttttatattgtt
aaactaaatttgagtggactcgtctatttttattttttttgtttttattttgttagtttt
aaactaattttgagttttcacacatattgtggtgttttttgttttttttgtgatagtgtt
aaactaattttgggtttt-ccgtctattttgttattttttgttttttttttattgttatt
aaactaattttgggttttctcgtctattttgttattttttgttttttttttattgttatt
aaactatggttgaaagagcttgttttttatgttgttttttgtttttttattttttttgtt
aaactaatgttgggtgatcccgtctattttgttattttttgttttttttttgttgttatt
aaactagcttcgggtcttctcacttattttgttattttttgttttttttttattactatt
aaactgattatgaggttactcacttattttgttgttttttgttttttttttgttgctttt
aaactgattatgaggtgactcacttattttgttattttttgttttttttttgttactttt
aaactgattttgaggtatctcgtctattttgttgttttttattttttttttgttgttgtt
aaactgattttgaggttgctcgtctattttgttattttttgtttttttttttatgttatt
aaactgattttgagttttctcgtctattttgttattttttgttttttttttattattgtt
aaactgattttgagttttctcgtctattttgttattttttgttttttttttattattgtt
aaactaattttgaggtttctcgtcaattttgttattttttgttttttttttgttcttatt
aaactaattttgaaatttcccacctatttttattatttattgtttttttttattgttgtt
aaactaataatggatttttccttttatttttttgttatttgttttttttttgtgtgcaat
aaactaattttggttttgaccactta--ttttttttatttgtttttttattgatactttt
aaactaattttgggtttactcgtctattttattattttttgtttttttttttatgttatt
aaactaattttgggttttctcgtctattttgttattttttgttttttttttattattatt
aaactaattttgggttttctcgtctattttgttattttttgttttttttttattattatt
aaactaattttgggttttctcgtctattttgttattttttgttttttttttattattatt
aaactaattttgggttttctcgtctattttgttattttttgttttttttttattattatt
aaactaattttgggttttctcgtctattttgttattttttgttttttttttattattatt
aaactaattttgggttttctcgtctattttgttattttttgttttttttttattattatt
aaactaattttgggttttctcgtctattttgttattttttgttttttttttattgttatt

tttagtttttttgaatttttgtattttagattgtgttgtttgatgaagagtttttgtcgt
ttttagttttattaatttttgtgttttagattattttatttgatgaagtattttcgttat
tttgagttttgttaatttttgtgttgttgattattttatttggtgaagagtttttgttat
tttgagttttgttaatttttgtgttgttgattattttatttggtgaagagtttttgttat
tttgagttttgttaatttttgtgttgttgattattttatttggtgaagagtttttgttat
tttgagttttgtgaatttttgtgttttggattatattatttggtggagaatttttgttgt
tttgagttttgtgaatttttgtgttttggattatattatttggtggagaatttttgttgt
tttgagttttgtgaatttttgtgttttggattatattatttggtggagaatttttgttgt
tttgagttttgtgaatttttgtgttttggattatattatttggtggagaatttttgttgt
tttgagttttgtgaatttttgtgttttggattatattatttggtggagaatttttgttgt
tttgagttttgtgaatttttgtgttttggattatattatttggtggagaatttttgttgt
tttgagttttgtgaatttttgtgttttggattatattatttggtggagaatttttgttgt
tttgagttttgtgaatttttgtgttttggattatattatttggtggagaatttttgttgt
tttgagttttgtgaatttttgtgttttggattatattatttggtggagaatttttgttgt
tttgagttttgtgaatttttgtgttttggattatattatttggtggagaatttttgttgt
tttgagttttgtgaatttttgtgttttggattatattatttggtggagaatttttgttgt
tttgagttttgtgaatttttgtgttttggattatattatttggtggagaatttttgttgt
tttgagttttgtgaatttttgtgttttggattatattatttggtggagaatttttgttgt
tttgagttttgtgaatttttgtgttttggattatattatttggtggagaatttttgttgt
tttgagttttgtgaatttttgtgttttggattatattatttggtggagaatttttgttgt
tttgagttttattaatttttgtgttgttgattatgtaatttggtggagagtttttattgt
tttgagttttattaatttttgtgttgttgattatgtaatttggtggagagtttttattgt
tttgagttttattaatttttgtgttgttgattatgtaatttggtggagagtttttattgt
ttcgtgttttattaatttttgtgttttggattatattgtttggtggagtgtttttgttat
tttaagttttattaatttttgtgtgttggactatattgtttgatggagagtttttgttat
cttgagttttattaacttttgtgtgttagattacattatttgatggagagtttttgttat
tttgagttttgttaatttttgtgtgttggattatgttgtttgatgaagagtttttgttat
gataagttttattaatttttgtttaatagattatattgtttgatgaagaatttttgttat
tttgagatgtgttaatttttgtgatgtggattatattatttggtggagggtttttgttgt
tttgagttttattaatttttgtgttttggattattttatttgatgaagggtttttgttat
tttaagttttgtcaatttttgtgttgttgattattttatttggtgaagagtttttgttat
tttgagttttgttaatttttgtgttttggatagcttggtttggtgaagtatttttgtagt
tttgagatttttaaatttttgtgttttggattgtgttgtttgatgaagtgtttttgttgt
tttgagttttgttaatttttgtgttattgattgtattgtgtgatgaagtgtatttattat
ttttagttttgttaatttttgtgttgtggattgtgttatttgatggagagtatttgttat
ttttagttttattaatttttgtgttgttgattgtgttatttgatggagggtgtttgttat
tttgagatttgttaatttttgtgttattgattgtgttgtttggtgaagagtgtttgttat
tttgagttttgttaatttttgtgtttttgactgtattgtgtggtgaagggttttcgttat
tttgagttttattaatttttgtgttgttgactatattgtttggtggaggatttttgttat
tttgagttttattaatttttgtgttgttgattatattgtttggtggaggatttttgttat
tttgagttttttgaatttttgtgtttt-tattatattgtttggtggagggtttttgttat
ttttagttttttaaatttttgtatttttgattattttatttggtggagggtttttgttat
tttgaggtttttgaa---ttgggggtttgggaataataattggggaagggttttgg--gg
tatgggttatttgaatttgtgtctaattgattatgttgtttggtggagtgtttttgttgt
tttgggttttgttaatttttgtgttttggattatattatttggtggagggtttttgttat
tttaagttttgttaatttttgtgttgttgattattttatttggtggagagtttttgttat
tttaagttttgttaatttttgtgttgttgattattttatttggtggagagtttttgttat
tttaagttttgttaatttttgtgttgttgattattttatttggtggagagtttttgttat
tttaagttttgttaatttttgtgttgttgattattttatttggtggagagtttttgttat
tttaagttttgttaatttttgtgttgttgattattttatttggtggagagtttttgttat
tttaagttttgttaatttttgtgttgttgattattttatttggtggagagtttttgttat
tttaagttttgtcaatttttgtgttgttgattattttatttggtgaagagtttttgttat

ttgtacttttgtttttgtttttttggtatttgataataatggtggtttgattaattatta
ttgtacttttgtttttattttttttgttggtggagggatttcttgtttaattaattatta
ttgtacctttgtttttatttttatggtttatagtgatgttggttgtttgattaactatta
ttgtacctttgtttttatttttatggtttatagtgatgttggttgtttgattaactatta
ttgtacctttgtttttatttttatggtttatagtgatgttggttgtttgattaactatta
ttgtacttttttgtttatttttttagctggtagtggtaggggttgtttggttaattatta
ttgtacttttttgtttatttttttagctggtagtggtaggggttgtttggttaattatta
ttgtacttttttgtttatttttttagctggtagtggtaggggttgtttggttaattatta
ttgtacttttttgtttatttttttagctggtagtggtaggggttgtttggttaattatta
ttgtacttttttgtttatttttttagctggtagtggtaggggttgtttggttaattatta
ttgtacttttttgtttatttttttagctggtagtggtaggggttgtttggttaattatta
ttgtacttttttgtttatttttttagctggtagtggtaggggttgtttggttaattatta
ttgtacttttttgtttatttttttagctggtagtggtaggggttgtttggttaattatta
ttgtacttttttgtttatttttttagctggtagtggtaggggttgtttggttaattatta
ttgtacttttttgtttatttttttagctggtagtggtaggggttgtttggttaattatta
ttgtacttttttgtttatttttttagctggtagtggtaggggttgtttggttaattatta
ttgtacttttttgtttatttttttagctggtagtggtaggggttgtttggttaattatta
ttgtacttttttgtttatttttttagctggtagtggtaggggttgtttggttaattatta
ttgtacttttttgtttatttttttagctggtagtggtaggggttgtttggttaattatta
ttgtacttttttgtttatttttttagctggtagtggtaggggttgtttggttaattatta
ttgtacttttgtttttatctttatgtctaaaagttctattggtagtttaattaattacta
ttgtacttttgtttttatctttatgtctaaaagttctattggtagtttaattaattacta
ttgtacttttgtttttatctttatgtctaaaagttctattggtagtttaattaattacta
ttgtacttttgtttttatttttttggttagtagtatgagggggagtttagttaattatta
ctgcacttttgtttttgtttttttaacaattggtagaacttcttgtttagttaattatta
ctgtacttttgtttttgtgtttttaacattgaataggacttcttgtttggttaattatta
ttgtacttttatttttgtttttttgacgattggtagaacttcttgtctggttaattacta
ttgtacttttgtttttgttttttttgttggtttaaatatctcctatttaattaattacta
ttgtacttttgtttttattttttttgtttgtaataatttgggttgtatggttaattacta
ttgtacttttgtttttgtttttatagtttatagtaatgttggttgtttgattaattatta
ttgtacttttgtttttatttttatggtttatagtgatgttggttgtttgattaactatta
ttgtacttttttttttgttttttttattaagaattcttataattatcttgttagttatta
ttgtacttttgtttttatttttttgtctaagggtagtttttcttgtttggttaattatta
ttgtacttttgtttttatctttatggcaaaaggtagtgggttttgtttgattaattatta
ttgtacttttgtttttattttttttgtaaaaaatgataggttttgtttagttaattatta
ttgtacttttgtttttattttttttgtaaaaaatgatagtttttgtttagttaattatta
ttgtacttttgtttttattttttatgttggtggttttagaggttgtttgattaattatta
ttgtacttttgtttttatttttattgctggtagttttactagttgtttagttaattatta
ttgtacttttgtttttgttttttttgttggtggttttgggggttatttggttaattatta
ttgtacttttgtttttgttttttttgttggtggttttagaagttgtttggttaattatta
ttgtacttttgtttttgtttttattgctaaggatatttttaattgtgttattagttattt
ttgtacttttgtttttgttttattggttaaggatgatattaattgtttaattagttatta
ttggaccttggtttggttttttttaaaagagggggttttttgggtcttgggtaaata-ta
ttgtacttttatttttttgtttgtggctaaagatttttacggcgggctggttaattatta
ttgtacttttgtttttatttttttaactttaagtaggttttcttgtttgattaattatta
ttgtacttttgtttttatttttatggtttatagtaatgttggttgtttgattaattatta
ttgtacttttgtttttatttttatggtttatagtaatgttggttgtttgattaattatta
ttgtacttttgtttttatttttatggtttatagtaatgttggttgtttgattaattatta
ttgtacttttgtttttatttttatggtttatagtaatgttggttgtttgattaattatta
ttgtacttttgtttttatttttatggtttatagtaatgttggttgtttgattaattatta
ttgtacttttgtttttatttttatggtttatagtaatgttggttgtttgattaattatta
ttgtacttttgtttttatttttatggtttatagtgatgttggttgtttgattaactatta

tattattcaagaaatttgtggctattattttttggtttttgatagttgaaaattgcaatt
tgttattcaagaaatttgtggttattattttttactttttgataattgaaaattgcagtt
tattatccaagagatttgtggttattattttttgctctttgatagttgaaagttgcagtt
tattatccaagagatttgtggttattattttttgctctttgatagttgaaagttgcagtt
tattatccaagagatttgtggttattattttttgctctttgatagttgaaagttgcagtt
tattgttcaggaaatttgtggttattattttttattatttgatagatggaagttgcagtt
tattgttcaggaaatttgtggttattattttttattatttgatagatggaagttgcagtt
tattgttcaggaaatttgtggttattattttttattatttgatagatggaagttgcagtt
tattgttcaggaaatttgtggttattattttttattatttgatagatggaagttgcagtt
tattgttcaggaaatttgtggttattattttttattatttgatagatggaagttgcagtt
tattgttcaggaaatttgtggttattattttttattatttgatagatggaagttgcagtt
tattgttcaggaaatttgtggttattattttttattatttgatagatggaagttgcagtt
tattgttcaggaaatttgtggttattattttttattatttgatagatggaagttgcagtt
tattgttcaggaaatttgtggttattattttttattatttgatagatggaagttgcagtt
tattgttcaggaaatttgtggttattattttttattatttgatagatggaagttgcagtt
tattgttcaggaaatttgtggttattattttttattatttgatagatggaagttgcagtt
tattgttcaggaaatttgtggttattattttttattatttgatagatggaagttgcagtt
tattgttcaggaaatttgtggttattattttttattatttgatagatggaagttgcagtt
tattgttcaggaaatttgtggttattattttttattatttgatagatggaagttgcagtt
tattgttcaggaaatttgtggttattattttttattatttgatagatggaagttgcagtt
tgtaattcaggaagtttgcggttattattttttggtttttagtaggtggaagattcaatt
tgtaattcaggaagtttgcggttattattttttggtttttagtaggtggaagattcaatt
tgtaattcaggaagtttgcggttattattttttggtttttagtaggtggaagattcaatt
tgtgattcaggagatttgtggctattattttttggtttttgatagttgaaagttgcagtt
tgttattcaggaggtttgtggttattattttttggtttttgatagttggaaatttcagtt
tgttattcaagagatttgtggttattattttttagtttttgatagctgaaagtttcaatt
tgtcattcaagagatttgtggttattattttttggtttttgatagttggaaatttcagtt
tgttgttcaggaaatttgtggttattattttttaatttttgataaatgaaaattacaatt
tgttgttcaggagatttgtggttattattttttgctttttgatagttgaaagttgcagtt
tattattcaagaggtttgtggttattattttttgctttttgatagttggaagttgcagtt
cattattcaagaaatttgtggttattattttttgctttttgatagttgaaagttgcagtt
tattgttcaggaggtttgtggttattattttttggtttttgacagttggaagttgcagtt
tgttattcaggaggtttgtggatattattttttagtttttgataattggaagttgcagtt
tatcattcaggagattagtggttattattttttgttatttgatggttgaatattacagtt
tgtgattcaggaggttagcggttattattttttgttttttgataattgaattttgcagtt
tttaattcaggaagttagtggttattattttttgttttttgataattgggttttacagtt
tgttattcaagaggtttgtggttattattttttagtttttgataattgaaagttgcagtt
tgttattcaagaggtttgtggttattattttttagtttttgatggttggaagttgcagtt
tgttattcaggaagtttgtggttattattttttggtttttgatggttggaagttgcaatt
tgttattcaagaagtttgtggttattattttttggtttttgatggttggaagttgcaatt
tgttttacaggaggtttgtggttattattttttagtttttaatagttgaaaaattcagtt
tgttttgccggaagtttgtggatattattttttagtttttaataattggaaaatgcaatt
tttttttccggaaatttggggtaataa--ttttgggtttcaaaaaatggaagt---acag
tgttcttcaagaattatgtggttattattttttagtttttaataattgaaagattcaatt
tattattcaagaggtttgtggttattattttttggtttttgatagttgaaagtttcagtt
tattattcaagaggtttgtggttattattttttgctttttgatagttgaaaattgcagtt
tattattcaagaggtttgtggttattattttttgctttttgatagttgaaaattgcagtt
tattattcaagaggtttgtggttattattttttgctttttgatagttgaaaattgcagtt
tattattcaagaggtttgtggttattattttttgctttttgatagttgaaaattgcagtt
tattattcaagaggtttgtggttattattttttgctttttgatagttgaaaattgcagtt
tattattcaagaggtttgtggttattattttttgctttttgatagttgaaaattgcagtt
cattattcaagaaatttgtggttattattttttgctttttgatagttgaaagttgcagtt

tttttttcttatgttgaagtccggagtagccccatttcatttttggttatttagtgtgtt
cttagttcttatattgaagtctggttcagctccttttcatttttggcttacaagtgtttt
tttatttttgatattaaagtctggatcttctccttttcatttttgggtttttagtgtttt
tttatttttgatattaaagtctggatcttctccttttcatttttgggtttttagtgtttt
tttatttttgatattaaagtctggatcttctccttttcatttttgggtttttagtgtttt
tttgtttattatattaaagtctggatcttcaccttttcatttttgggtttttagtgtttt
tttgtttattatattaaagtctggatcttcaccttttcatttttgggtttttagtgtttt
tttgtttattatattaaagtctggatcttcaccttttcatttttgggtttttagtgtttt
tttgtttattatattaaagtctggatcttcaccttttcatttttgggtttttagtgtttt
tttgtttattatattaaagtctggatcttcaccttttcatttttgggtttttagtgtttt
tttgtttattatattaaagtctggatcttcaccttttcatttttgggtttttagtgtttt
tttgtttattatattaaagtctggatcttcaccttttcatttttgggtttttagtgtttt
tttgtttattatattaaagtctggatcttcaccttttcatttttgggtttttagtgtttt
tttgtttattatattaaagtctggatcttcaccttttcatttttgggtttttagtgtttt
tttgtttattatattaaagtctggatcttcaccttttcatttttgggtttttagtgtttt
tttgtttattatattaaagtctggatcttcaccttttcatttttgggtttttagtgtttt
tttgtttattatattaaagtctggatcttcaccttttcatttttgggtttttagtgtttt
tttgtttattatattaaagtctggatcttcaccttttcatttttgggtttttagtgtttt
tttgtttattatattaaagtctggatcttcaccttttcatttttgggtttttagtgtttt
tttgtttattatattaaagtctggatcttcaccttttcatttttgggtttttagtgtttt
tttatttttgatacttaaatctggttctgctcctttgcatttttggttatttagggtaat
tttatttttgatacttaaatctggttctgctcctttgcatttttggttatttagggtaat
tttatttttgatacttaaatctggttctgctcctttgcatttttggttatttagggtaat
tttttttcttatattaaagtctggttctgccccttttcatttttggatttttagtgtttt
tttttttcttatattgaagtctggatctgctccttttcatttttgattgtttagtgtttt
tttttttcttatgttgaagtctggttctgctccttttcatttttgattgtttagtgtttt
tttttttcttatattaaagtccgggtctgctccatttcatttttggttatttagtgtttt
tttgattcttttgataaagtctggctctgctccttttcatttttgattatttagagttgt
tttgtttttaatgctaaagtctggttcatcaccttttcatttttgggtgtttagagtttt
tttatttttgatgttaaagtctggatcttctccttttcatttttgggtttttagtgtttt
tttatttttgatattgaagtctggatcttctccttttcatttttgggtttttagtgtttt
tatgtttttgatgcttaagtgtggttgtgctccttttcatttttgactttttagggtcat
ttttttattgatgttgaaatctggctctgctccttttcatttttggttgtttagagtgtt
tatggttttgttgttgaagtctggttcttctccatttcatttttggttatttagtgtttt
tgtagttttgatgttaaagtcaggttcagctccttttcatttttggttgtttagggtttt
tatggttttgatgttgaaatctggctctgctccttttcatttttggttgtttagggtatt
tttgttacttatgttgaagtccgggtcttctccttttcatttttggctttttagagttct
tttgttgcttatgttgaagtctggttcttctccttttcatttttggctttttagtgtttt
tttattgcttatgttgaagtctggttcttctccttttcatttttgactttttagtgtttt
tttattgcttatgttgaagtcaggttcttctccttttcatttttgactttttagtgtttt
tttgttgttgatgttgaagtctggttctgctccttttcatttttggctttttagtgtgtt
tttattattaatattaaaatctggtagtgctccgtttcatttttgaatttttagtgtttt
ttttgttattgaggtgaaatttgggtttggcccctttcccttttgggggtttagaagatt
tttggttttggctttgaaggttggttgtgctcctgttcatttttggttgtttagggtggt
tttttttcttatgttgaagtctgggtctgctccttttcatttctggttgtttagtgtttt
tttatttttgatattgaagtctggatcttctcctttccatttttgggtttttagtatttt
tttatttttgatattgaagtctggatcttctcctttccatttttgggtttttagtatttt
tttatttttgatattgaagtctggatcttctcctttccatttttgggtttttagtatttt
tttatttttgatattgaagtctggatcttctcctttccatttttgggtttttagtatttt
tttatttttgatattgaagtctggatcttctcctttccatttttgggtttttagtatttt
tttatttttgatattgaagtctggatcttctcctttccatttttgggtttttagtatttt
tttatttttgatattgaagtctggatcttctccttttcatttttgggtttttagtgtttt

gagtgaaataaggggttgatctattttatggtttttgactttacaaaaattagtatattt
atcttctttaaaaaaatgatttattttatgatttttaactttacaaaagtttccttattt
aggtggtttaaagaagtggtctgttttgtgatttttgactttgcagaagttgccttattt
aggtggtttaaagaagtggtctgttttgtgatttttgactttgcagaagttgccttattt
aggtggtttaaagaagtggtctgttttgtgatttttgactttgcagaagttgccttattt
aagtggtttaaaaaaatggtttgttttatggtttttaactttacagaagttaccttattt
aagtggtttaaaaaaatggtttgttttatggtttttaactttacagaagttaccttattt
aagtggtttaaaaaaatggtttgttttatggtttttaactttacagaagttaccttattt
aagtggtttaaaaaaatggtttgttttatggtttttaactttacagaagttaccttattt
aagtggtttaaaaaaatggtttgttttatggtttttaactttacagaagttaccttattt
aagtggtttaaaaaaatggtttgttttatggtttttaactttacagaagttaccttattt
aagtggtttaaaaaaatggtttgttttatggtttttaactttacagaagttaccttattt
aagtggtttaaaaaaatggtttgttttatggtttttaactttacagaagttaccttattt
aagtggtttaaaaaaatggtttgttttatggtttttaactttacagaagttaccttattt
aagtggtttaaaaaaatggtttgttttatggtttttaactttacagaagttaccttattt
aagtggtttaaaaaaatggtttgttttatggtttttaactttacagaagttaccttattt
aagtggtttaaaaaaatggtttgttttatggtttttaactttacagaagttaccttattt
aagtggtttaaaaaaatggtttgttttatggtttttaactttacagaagttaccttattt
aagtggtttaaaaaaatggtttgttttatggtttttaactttacagaagttaccttattt
aagtggtttaaaaaaatggtttgttttatggtttttaactttacagaagttaccttattt
tagtggtttaaacaagtgggtgtttttgtggttttttactattcagaagttgccttattt
tagtggtttaaacaagtgggtgtttttgtggttttttactattcagaagttgccttattt
tagtggtttaaacaagtgggtgtttttgtggttttttactattcagaagttgccttattt
aggtagtatggagaaatggtttgttttgtggtttttgactttgcagaagttgccttattt
gtcaaatttaaagggttgatctattttatggtttttaactttgcagaaattaccttattt
gtctgatttaaagggttggtctgttttatggtttttgactttgcagaaattaccgtattt
atcaggtctaaagggttgatctattttgtggtttttgactttgcagaaattaccttattt
atctggtttgaagaaatggtttattttatgattcttagttttacaaaaattaccttattt
gggtggtttgaaaaagtggtttgttttgtggtttttgactttgcagaaattgccttattt
gagtggcttgaagaagtgatctgttttgtggtttttgactttgcagaagttaccttattt
aggtggtttaaagaagtggtctgttttgtgatttttaactttgcagaagttgccttattt
cagcggtattgataagtggtttgttttgtgatttttgacgattcagaagttaccttattt
atctggtatgaagagttggtttattttgtggtttttgactttgcagaaattgccttattt
gcctggtttgaataagtgatattttttgtggtttttatttttacaaaagttgccttattt
atctggtttgaataagtggtatcttttgtggtttttggttttacagaagttaccttattt
atcaggtttaaataaatggtatcttttatggtttttggttttacagaaattgccttattt
aggtaatttaaataagtggtttattttgtgatttttgactttgcagaagttgccttattt
gggtggtttaagtaagtggtttgttttatggtttttgactttgcagaagttgccttactt
gggtggtttggataagtggtttattttgtggtttttaactttgcaaaaattgccttattt
gggtggtttgaataagtggtttgttttgtggtttttaactttgcaaaaattgccttattt
gggtggtatgaagaattggtatgttttgtgatttttgactttgcagaagttaccttattt
agagggacttaagaaatggtatgttttatgatttttgacgttacagaaattgccttattt
ttttggtattagaaaggggttttgggggggatttttaactttccaaaagttgccctattt
tgaatgtcttaataaatggtttgttatgtggtttttggttcttcagaaattgccttattt
gtctgatttaaagggttggtctgttatgtggtttttgactttgcagaagttgccatattt
aggtggtttaaagaagtggtctgttttgtgatttttgactttgcagaagttaccttattt
aggtggtttaaagaagtggtctgttttgtgatttttgactttgcagaagttaccttattt
aggtggtttaaagaagtggtctgttttgtgatttttgactttgcagaagttaccttattt
aggtggtttaaagaagtggtctgttttgtgatttttgactttgcagaagttaccttattt
aggtggtttaaagaagtggtctgttttgtgatttttgactttgcagaagttaccttattt
aggtggtttaaagaagtggtctgttttgtgatttttgactttgcagaagttaccttattt
aagtggtttaaagaagtggtctgttttgtgatttttaactttgcagaagttgccttattt

tgttgttttggttaatttttgtggtgattttttttttatttttttgtttattggtatggc
ttttgttcttattaatttttgtagatattttttttttttttttttatttttcggtatagt
tgttgtattggttaatttttgtagtgatttttttttttttgttttgttttttggtataat
tgttgtattggttaatttttgtagtgatttttttttttttgttttgttttttggtataat
tgttgtattggttaatttttgtagtgatttttttttttttgttttgttttttggtataat
tgttgttttgattaatttttgtagcgattttttttttttgtttttgttttttggtatgat
tgttgttttgattaatttttgtagcgattttttttttttgtttttgttttttggtatgat
tgttgttttgattaatttttgtagcgattttttttttttgtttttgttttttggtatgat
tgttgttttgattaatttttgtagcgattttttttttttgtttttgttttttggtatgat
tgttgttttgattaatttttgtagcgattttttttttttgtttttgttttttggtatgat
tgttgttttgattaatttttgtagcgattttttttttttgtttttgttttttggtatgat
tgttgttttgattaatttttgtagcgattttttttttttgtttttgttttttggtatgat
tgttgttttgattaatttttgtagcgattttttttttttgtttttgttttttggtatgat
tgttgttttgattaatttttgtagcgattttttttttttgtttttgttttttggtatgat
tgttgttttgattaatttttgtagcgattttttttttttgtttttgttttttggtatgat
tgttgttttgattaatttttgtagcgattttttttttttgtttttgttttttggtatgat
tgttgttttgattaatttttgtagcgattttttttttttgtttttgttttttggtatgat
tgttgttttgattaatttttgtagcgattttttttttttgtttttgttttttggtatgat
tgttgttttgattaatttttgtagcgattttttttttttgtttttgttttttggtatgat
tgttgttttgattaatttttgtagcgattttttttttttgtttttgttttttggtatgat
ttttgttttgattaatttttgtagtgagttttttttttttgttttagttattggtatggt
ttttgttttgattaatttttgtagtgagttttttttttttgttttagttattggtatggt
ttttgttttgattaatttttgtagtgagttttttttttttgttttagttattggtatggt
tgttgttttggttaatttttgtagagatattttttttttttttttggtttttggtatatt
tgtagttttattgaatttttgtagggattttttttttttatttttgttttttggtatgat
tgttgttttgctaaatttttgtagagattttttttttttatttttattttttggtatatt
tgttgttttgttgaatttttgtagggatttttttttt---gttttgttttttggtatggt
tcctgttttgattaatttttgtaatgatttttttttttgatttttggtttttggtatatt
tgttgtgttaattaatttttgtagtgattttttttttttttttttgttttttgggatggt
tgttgtgttggttaatttttgtagtgattttttttttttttttttgttttttggtatgat
cgttgtgttggttaatttttgtagtgatttttttttttttgttttgttttttggtatagt
gtttgttttggtcaatttttgtagagatttttttttttttattattttttttggtatggt
ttttgttttggttaatttttgtagtgattttttttttttatttttgttttttggtattat
ttttgttttggtaaatttttgtggtgatttttttttttttattttgttttttggcatagt
ttttgttttagttaatttttgtggtgactttttttttatattgttgtttattggtatgat
ttttgttttagtcaatttttgtggtgattttttttttgtgttactgtttattggtatggt
tgttgttttagttaacttttgtggtgattttttttttttgtttttgttttttggtataat
tgttgttttggttaatttttgtagtgattttttttttatgtttttgttttttggtatgat
tgttgttttggttaatttttgtggtgattttttttttttgtttttgttttttggtataat
tgttgttttggttaatttttgtggtgattttttttttttgtttttgttttttggtatgat
ttctgtgttggttaatttttgtggtgatttttttttttttattttgttttttggtatgat
ttttgttttggttaatttttggggggattttttttttattattttgtttattggtatagt
tgttgtttttagttggttttttgggggatttttttttttggttttatttttgggggtgat
gtttgttatgattaatttttgtagtgattttttttttttctttttgttttttggtatggt
tgttgttttgttaaatttttgtagggattttttttttttgtttttgttttttggtatatt
tgttgtgttggttaatttttgtagtgatttttttttttttgttttattttttggtataat
tgttgtgttggttaatttttgtagtgatttttttttttttgttttattttttggtataat
tgttgtgttggttaatttttgtagtgatttttttttttttgttttattttttggtataat
tgttgtgttggttaatttttgtagtgatttttttttttttgttttattttttggtataat
tgttgtgttggttaatttttgtagtgatttttttttttttgttttattttttggtataat
tgttgtgttggttaatttttgtagtgatttttttttttttgttttattttttggtataat
cgttgtgttggttaatttttgtagtgatttttttttttttgttttgttttttggtatagt

tatttgttacttgcaaatttttttattgcgcagttatcgggatatattaattgttagctc
tttttgttattttcaattttattttttacgtaattatattgatatagtgattgttggttc
tatttgttattttcagttttttttgttacgtagttattgtgatttgttatttgttggttc
tatttgttattttcagttttttttgttacgtagttattgtgatttgttatttgttggttc
tatttgttattttcagttttttttgttacgtagttattgtgatttgttatttgttggttc
tgtttgttattttcagttttttttgttacgtaattattgtgatttgttattagttggaag
tgtttgttattttcagttttttttgttacgtaattattgtgatttgttattagttggaag
tgtttgttattttcagttttttttgttacgtaattattgtgatttgttattagttggaag
tgtttgttattttcagttttttttgttacgtaattattgtgatttgttattagttggaag
tgtttgttattttcagttttttttgttacgtaattattgtgatttgttattagttggaag
tgtttgttattttcagttttttttgttacgtaattattgtgatttgttattagttggaag
tgtttgttattttcagttttttttgttacgtaattattgtgatttgttattagttggaag
tgtttgttattttcagttttttttgttacgtaattattgtgatttgttattagttggaag
tgtttgttattttcagttttttttgttacgtaattattgtgatttgttattagttggaag
tgtttgttattttcagttttttttgttacgtaattattgtgatttgttattagttggaag
tgtttgttattttcagttttttttgttacgtaattattgtgatttgttattagttggaag
tgtttgttattttcagttttttttgttacgtaattattgtgatttgttattagttggaag
tgtttgttattttcagttttttttgttacgtaattattgtgatttgttattagttggaag
tgtttgttattttcagttttttttgttacgtaattattgtgatttgttattagttggaag
tgtttgttattttcagttttttttgttacgtaattattgtgatttgttattagttggaag
tttttgttattttcatttttttttttttcgtggttttgttgaaatggtttctattagttc
tttttgttattttcatttttttttttttcgtggttttgttgaaatggtttctattagttc
tttttgttattttcatttttttttttttcgtggttttgttgaaatggtttctattagttc
tatttgttattttcatttttttttgttgcgaagttatcgggatatgttagttgtgggttc
tttttgttatgttcatttttttttgttacgtaattttttggatatagttgttattggttc
tttttgttattttcagttttttttattacgtaattttttggatatggttgttattagctc
tttttgttacattcatttttttttgttacgtgattttttagatatagttgttattggctc
tttttgttattttcattttttttttttacgtaattgtattgatatgattgttattagttc
tgtgtgttatttacagttttttttattgcggaattatagtgatgtggttattattggctc
tgtttgttattttcagttttttttgttacgtaattattgtgatttattatttgttggttc
tatttgttattttcagttttttttgttacgtaattattgtgatttgttatttgttggttc
tgtttgttatcttcagttttttttgctacggggttatcgtgatatgttattggttatttc
tttttgttattttcagtttttttttttacgtggttatgttgatatattggttgttggttc
tgtttgttatttgcagtttttttatcttcgtgattttggggacatagtagttatcggttc
tgtttgttacctacagtttttttattttcgtagttttggtgatatggttgttattaggtc
tgtttgttacttacagtttttttattttcgtagttttggtgatatagttgttattaggtc
tttttgttattttcagttttttttattacgtaattattgtgatttgttggttgttggctc
tttttgctattttcagttttttttgttgcgtagttattgtgatttggttgtcgttggttc
tttttgttattttcaattttttttgttgcgtagttatcgtgatttgttagttgtgggttc
tttttgttattttcaattttttttgttgcgtagttatcgtgatttgctggttgtgggctc
tgtttgttattttcaggtttttttattgcgtaatttttctgatatgctcgttgtggtttc
tttatgttatattcaggtatttttattacgtagtttttttgatatattagttgttgtttc
ttttttttttttttcgttttttttggtttgaagaattttagatatgggaggttttgtttt
tatttgttatctgcagttttttttggttcgtagggttttgtccatgttggttattggtag
tttttgttattttcagttttttttattgcgtggttttttggacatagttgttgttggttc
tatttgttattttcagttttttttgttgcgtagttattgtgatttgttgtttgttggttc
tatttgttattttcagttttttttgttgcgtagttattgtgatttgttgtttgttggttc
tatttgttattttcagttttttttgttgcgtagttattgtgatttgttgtttgttggttc
tatttgttattttcagttttttttgttgcgtagttattgtgatttgttgtttgttggttc
tatttgttattttcagttttttttgttgcgtagttattgtgatttgttgtttgttggttc
tatttgttattttcagttttttttgttgcgtagttattgtgatttgttgtttgttggttc
tatttgttattttcagttttttttgttacgtaattattgtgatttgttatttgttggttc

tactgagtcttttaattggttattattgattagaagtttttcttttagtgaagtttttgt
tactgaatcttttaattgattgttaatacttagaattttttcttttaatgatgttattat
tactgagtcttttaattgattgttattacttggtgttttttcttttaatgaggttttttt
tactgagtcttttaattgattgttattacttggtgttttttcttttaatgaggttttttt
tactgagtcttttaattgattgttattacttggtgttttttcttttaatgaggttttttt
tactgagtcttttaattggttgttattgcttggtatattttcttttaatgaagtttttat
tactgagtcttttaattggttgttattgcttggtatattttcttttaatgaagtttttat
tactgagtcttttaattggttgttattgcttggtatattttcttttaatgaagtttttat
tactgagtcttttaattggttgttattgcttggtatattttcttttaatgaagtttttat
tactgagtcttttaattggttgttattgcttggtatattttcttttaatgaagtttttat
tactgagtcttttaattggttgttattgcttggtatattttcttttaatgaagtttttat
tactgagtcttttaattggttgttattgcttggtatattttcttttaatgaagtttttat
tactgagtcttttaattggttgttattgcttggtatattttcttttaatgaagtttttat
tactgagtcttttaattggttgttattgcttggtatattttcttttaatgaagtttttat
tactgagtcttttaattggttgttattgcttggtatattttcttttaatgaagtttttat
tactgagtcttttaattggttgttattgcttggtatattttcttttaatgaagtttttat
tactgagtcttttaattggttgttattgcttggtatattttcttttaatgaagtttttat
tactgagtcttttaattggttgttattgcttggtatattttcttttaatgaagtttttat
tactgagtcttttaattggttgttattgcttggtatattttcttttaatgaagtttttat
tactgagtcttttaattggttgttattgcttggtatattttcttttaatgaagtttttat
taccgagtcttttaattggttgcttctttttagtattttttcatttaatgatgttttttt
taccgagtcttttaattggttgcttctttttagtattttttcatttaatgatgttttttt
taccgagtcttttaattggttgcttctttttagtattttttcatttaatgatgttttttt
tactgagtcttttaattggttgttattgttagggatattttcttttaatgaggtttatgt
tactgagtcttttaattgattgttattgctggggatattttcttttaatgaggtttttgt
tacggagtcttttaattggttgttgttactggggatgttttcttttaatgaggtttttgt
tactgagtcttttaattgactgttattattgaggatgttttcttttaatgaagtttttgt
tactgaatctttcatatggttgttgatttttagtatttttttttctaatgaagttttgtt
tgttgagtcatttaattgattacttttgttggggattttttcttttaatgaggggtttgt
tactgagtcttttaattggttattgttacttggtgttttttcttttaatgaggttttttt
tactgagtcttttaattgattgttattacttggtgttttttcttttaatgaggttttttt
tactgaatcttttaattggttgttattggtggggttattctcttttaatgagttattttt
tactgaatcttttaattgattgttgttgttgggtatgttttcttttaatgaggtttattt
gactgagtcttttaattgattgttgcttttgggtatgttttcttttaatgaagtttttat
tactgagtcttttaattggttattacttataagtgtgttttctcttaatgaggtgtttgt
tactgagtcttttaattggttgttgcttattagtattttttcttttaatgaggtttttgt
tactgagtcttttaattggttattgttgcttagaattttttcttttaatgaggtttttgt
tgctgagtcttttaattggttgttgttgttgggtattttttcttttaatgaggtatttgt
tgctgaatcttttaattggttattgttattgggtattttttcttttaatgaagtatttgt
tgctgaatcttttaattggttgttattattgggtattttttcttttaatgaagtgtttgt
tactgaatcttttaactggttgttgttattaagtgttttttcttttagtgatgtgttttt
tactgagtcatttaattgattattattattaagaattttttcttttagtgatgttttttt
ttcaaaattttttaaatgggtgttgtttttgggtttgtttttttttggggggggtttttt
tactgaatcttttaggtggttgttgtttttaagtatgttttcttttggtgagattttttt
aactgaatcttttaattggttgttgttgttaggtatattttcttgtaatgaggtttttat
tactgagtcttttaattggttattattgcttggtgttttttcttttaatgaggttttttt
tactgagtcttttaattggttattattgcttggtgttttttcttttaatgaggttttttt
tactgagtcttttaattggttattattgcttggtgttttttcttttaatgaggttttttt
tactgagtcttttaattggttattattgcttggtgttttttcttttaatgaggttttttt
tactgagtcttttaattggttattattgcttggtgttttttcttttaatgaggttttttt
tactgagtcttttaattggttattattgcttggtgttttttcttttaatgaggttttttt
tactgagtcttttaattgattgttattacttggtgttttttcttttaatgaggttttttt

tttgtttcttttttattatttcattatatttttattagtttgttatatttataattttgg
ttttttttttttttattatttagttatatttttagtaatttcctatgtttataagagtga
tttgttttttttttattattttgttatgttttttattatttcttatgtttatagtggttt
tttgttttttttttattattttgttatgttttttattatttcttatgtttatagtggttt
tttgttttttttttattattttgttatgttttttattatttcttatgtttatagtggttt
tttattttttttttattattttgttatgttttttgttatttcttatgtttataatggttt
tttattttttttttattattttgttatgttttttgttatttcttatgtttataatggttt
tttattttttttttattattttgttatgttttttgttatttcttatgtttataatggttt
tttattttttttttattattttgttatgttttttgttatttcttatgtttataatggttt
tttattttttttttattattttgttatgttttttgttatttcttatgtttataatggttt
tttattttttttttattattttgttatgttttttgttatttcttatgtttataatggttt
tttattttttttttattattttgttatgttttttgttatttcttatgtttataatggttt
tttattttttttttattattttgttatgttttttgttatttcttatgtttataatggttt
tttattttttttttattattttgttatgttttttgttatttcttatgtttataatggttt
tttattttttttttattattttgttatgttttttgttatttcttatgtttataatggttt
tttattttttttttattattttgttatgttttttgttatttcttatgtttataatggttt
tttattttttttttattattttgttatgttttttgttatttcttatgtttataatggttt
tttattttttttttattattttgttatgttttttgttatttcttatgtttataatggttt
tttattttttttttattattttgttatgttttttgttatttcttatgtttataatggttt
tttattttttttttattattttgttatgttttttgttatttcttatgtttataatggttt
gtttttttttttttattacttttctatgttttttgttatttcttatgtttatagtggtgg
gtttttttttttttattacttttctatgttttttgttatttcttatgtttatagtggtgg
gtttttttttttttattacttttctatgttttttgttatttcttatgtttatagtggtgg
tttgttttttttttattattttgttatgttttttgttattaggtatatttatgtttttgg
tttgttttttttttattattttgttatgtttttaattatttcttatatttataatagtgg
tttgttttttttttattattttgttatatttttaattatttcttatatttataatagtaa
tttgttttttttttactattttgttatatttttaattatttcttatgtttttaatggtag
tttttttgttttttattatttgattatgtttttaattattccttatgtgtttaatatgag
ttttttttttttttattatgttactatattttttgttatttcttatgtttatagtggatt
tttgttttttttttattattttgttatgttttttattgttttttatgtttatagtggatt
tttgttttttttttattattttgttatgttttttattatttcttatgtttatagtggttt
ttatgtttttttttattattttatcttttttttggttgttttttatgtatatgattgtga
attattttttttttattattttgttatggttgttgttatttcttatatttataataataa
ctttttttttttttattatttcactataatgattgtgatgtcttacacttatatatgaag
ttttttttttttttattattttactataattatggtaatttcttatttgtataggtggtg
ttttttttttttttattatattactatggttgtggttatttcttatttgtatagatgggg
tttattttttttttattactttgttatgttttttgttatctcttatgtttataacggctt
ttttttttttttttattattttgttttgttttttgttatttcttatgtttacgggggtgt
tttgttttttttttattattttgttatgttttttgttgtctcttatgtgtatgggggatt
tttgttttttttttattattttgttatattttttgttatttcttatgtgtatgggggatt
tttgatttttttttattattttgttatgttcttgatcatttcttatgtttataatagtta
ttttgtttttttttattattttattatgtttttagtattatcttatatttata---gtag
ttttgtgtttttttattattttgttatgttttttattattttgtatgtttgtggtaagga
ttttttttttttttattattttgtgatgttttgcgttgttatgtatttttttgccggtgg
tttattttttttttattatttcgttatgtttttggttgtttcttatgtatataaccgtga
tttgttttttttttattattttgttatgttttttattatttcttatgtttatagtggttt
tttgttttttttttattattttgttatgttttttattatttcttatgtttatagtggttt
tttgttttttttttattattttgttatgttttttattatttcttatgtttatagtggttt
tttgttttttttttattattttgttatgttttttattatttcttatgtttatagtggttt
tttgttttttttttattattttgttatgttttttattatttcttatgtttatagtggttt
tttgttttttttttattattttgttatgttttttattatttcttatgtttatagtggttt
tttgttttttttttattattttgttatgttttttgttatttcttatgtttatagtggttt

ttttggttcttatatatctgaaatggttatgattttttttaatgttcctataagtatcac
ttttaatttttttagttttgagataattttaattttttttaatgtaccaatgagggttac
tgttaatttttttagtttagagatgttaatggttttttttaatgttcctttgactattac
tgttaatttttttagtttagagatgttaatggttttttttaatgttcctttgactattac
tgttaatttttttagtttagagatgttaatggttttttttaatgttcctttgactattac
tttaaattttattagttttgagatattaatggttttttttaatgtccctatgagtattac
tttaaattttattagttttgagatattaatggttttttttaatgtccctatgagtattac
tttaaattttattagttttgagatattaatggttttttttaatgtccctatgagtattac
tttaaattttattagttttgagatattaatggttttttttaatgtccctatgagtattac
tttaaattttattagttttgagatattaatggttttttttaatgtccctatgagtattac
tttaaattttattagttttgagatattaatggttttttttaatgtccctatgagtattac
tttaaattttattagttttgagatattaatggtttttttcaatgtccctatgagtattac
tttaaattttattagttttgagatattaatggttttttttaatgtccctatgagtattac
tttaaattttattagttttgagatattaatggttttttttaatgtccctatgagtattac
tttaaattttattagttttgagatattaatggttttttttaatgtccctatgagtattac
tttaaattttattagttttgagatattaatggttttttttaatgtccctatgagtattac
tttaaattttattagttttgagatattaatggttttttttaatgtccctatgagtattac
tttaaattttattagttttgagatattaatggttttttttaatgtccctatgagtattac
tttaaattttattagttttgagatattaatggttttttttaatgtccctatgagtattac
tttaaattttattagttttgagatattaatggttttttttaatgtccctatgagtattac
ttttaattttttcaattttgagatattaataatttttcttaatgttcctttgagaattac
ttttaattttttcaattttgagatattaataatttttcttaatgttcctttgagaattac
ttttaattttttcaattttgagatattaataatttttcttaatgttcctttgagaattac
ttgtagattttatggtgttgaaatgttaatggtgttttttaatgttcctatgagtgtgac
tattaattttattagtttagagatgttgatgattttttttaatgttcctttgagtttaac
tgttaattttattagcttggagatattgatgattttttttaatgttcctttgagtttaac
tgttaattttattagtttagagatgttgatgattttttttaatgttcctttaagtttaac
tataaattttttaagtttagagataatttttattttttttaatgttcctataagtattac
tttgagtttttttagtttggaaatgttaatagtgttttttaatgttcctttgagtattac
tattaatttatttagtttagagatattaatagttttttttaatgttccattgactattac
tgttaatttttttagtttagagatgttaatgattttttttaatgttccgttgactattac
ttatgggtctttgagttatgagattttatttgttttgtttaatgttccaatgaggattac
tttaaatttttttagtttggaaatgttgatggttttttttaatgttcctatgagtattac
ttttaacttttttagtattgagatgttgataattttttttaatgttcctatgagaataac
gtttaatttttttagtgtcgagatgttgatggttttttttaatgttcctataagtattac
agttagattttttagtgttgaaatattaatggttttttttaatgttcctatgagtattac
tttgagttttttgagtttggagatgctgatggttttttttaatgttcctttgagtattac
ttttggttttttgaggttagagatgttgatgtttttttttaacgttcctttgagtattac
tttaaattttttgagtttagagatattgatgtttttttttaatgttcctttgagaattac
tttggattttttgagtttagagatattgatgtttttttttaatgttcctttgaggattac
ttttaatttttttagttttgagatggtttttgttttttttaatgttcctttaagtattac
tgtaaatttttttagagtagagatagttttattattttttaatgttcctttaagtttaac
gtttactttttttgggtgggagttgggtttttttttttttaaagtccccttaagtgttac
tcgtggtgtcttgaattttgagttggtttttgtttttataaatattcctttaagggtgac
tgttaattttgttagtttggagatgttgatggttttttttaatgttcctttaagtttgac
tgttaatttttttagtttagagatgttaatggttttttttaatgttccattgactattac
tgttaatttttttagtttagagatgttaatggttttttttaatgttccattgactattac
tgttaatttttttagtttagagatgttaatggttttttttaatgttccattgactattac
tgttaatttttttagtttagagatgttaatggttttttttaatgttccattgactattac
tgttaatttttttagtttagagatgttaatggttttttttaatgttccattgactattac
tgttaatttttttagtttagagatgttaatggttttttttaatgttccattgactattac
tgttaatttttttagtttagagatgttaatgattttttttaatgttccgttgactattac

tttttttttaaaggtcttattgctaatgaattctaatgtgggggtttatttttttttttt
tttttttttaaaaattttattattttttagttctgatgttggtttttatttttttttttt
tttttttttgaaggttttattgttgtttggatctgtggttggtttttattattatttttt
tttttttttgaaggttttattgttgtttggatctgtggttggtttttattattatttttt
tttttttttgaaggttttattgttgtttggatctgtggttggtttttattattatttttt
tttttttttgaagattttattgttgtttggttctgttgttggtttttattattttttttt
tttttttttgaagattttattgttgtttggttctgttgttggtttttattattttttttt
tttttttttgaagattttattgttgtttggttctgttgttggtttttattattttttttt
tttttttttgaagattttattgttgtttggttctgttgttggtttttattattttttttt
tttttttttgaagattttattgttgtttggttctgttgttggtttttattattttttttt
tttttttttgaagattttattgttgtttggttctgttgttggtttttattattttttttt
tttttttttgaagattttattgttgtttggttctgttgttggtttttattattttttttt
tttttttttgaagattttattgttgtttggttctgttgttggtttttattattttttttt
tttttttttgaagattttattgttgtttggttctgttgttggtttttattattttttttt
tttttttttgaagattttattgttgtttggttctgttgttggtttttattattttttttt
tttttttttgaagattttattgttgtttggttctgttgttggtttttattattttttttt
tttttttttgaagattttattgttgtttggttctgttgttggtttttattattttttttt
tttttttttgaagattttattgttgtttggttctgttgttggtttttattattttttttt
tttttttttgaagattttattgttgtttggttctgttgttggtttttattattttttttt
tttttttttgaagattttattgttgtttggttctgttgttggtttttattattttttttt
tttttttctaaaagtaattttgttgtttggtagtgtggttggtttttattatttgttttt
tttttttctaaaagtaattttgttgtttggtagtgtggttggtttttattatttgttttt
tttttttctaaaagtaattttgttgtttggtagtgtggttggtttttattatttgttttt
tttttttttgaaggtattgttgttgtttgggtctgatgttggtgtttattattttttttt
tttttttttgaaggttttgttattgtttggcactttggttgggtttttttattttttttt
tttttttttaaaggttttattgttgtttgggactttggttggttttttttattttttttt
tttttttttgaagattttactgttgtttgggactttggttggttttttttattttttttt
tttttttttgaagatttttttattatttggttcttatgtaggattttattattattattt
tttttttctaaaggttttgttattgtttggctctgttgttgggttttattattatttttt
tttttttttaaaagttttgttattgtttggatctgtggttggtttttattattatttttt
tttctttttgaagattttgttgttgtttgggtctgtggttggtttttattactatttttt
tttttttttgaaggttttgttagtgtttggttcttttgttggtatttattattatctttt
tttttttttgaaggtgttgttgttttttggttcttttgttggttattattatttttttat
tttttttttgaaagtttttactttgtttgatttaagtgttggtttttattactatttatt
tttttttttgaagatttttgttttgtttgatgggtctgttggttactgttattatttgtt
tttttttttgaaggttatagttttgtttgatggagctattggttattgttattatttgtt
tttttttttgaaggtttttttattgtttggtactgttgtgggtttttattattttttttt
tttttttttgaaagtttttctgttgtttggttctttcgttgggttttattatttgttttt
tttttttttaaaggtgattgtgttgtttggttcttttgttggtttttattatttattttt
tttttttttgaaggttattgtgttgtttggttcttttgttggtttttattatttattttt
tttttttatgaaggttttgttgttatttagtagagtttctggttatttttatcttttttt
tttttttttaaagattttattaatttttggtagtgttgttgggtatttttatttattttt
tttttttttgaagattatggggttgtttggtactgattttggttttttttatttattttt
ttttttgttaaaggtttttttgttagt---ttctagtgttggtttgtattatcttttttt
tttttttttgaaggtgttattgttgtttggtacttttgttggttttttttattttttttt
tttttttttgaaggttttattattgtttgggtctgtggttggtttttattattatttttt
tttttttttgaaggttttattattgtttgggtctgtggttggtttttattattatttttt
tttttttttgaaggttttattattgtttgggtctgtggttggtttttattattatttttt
tttttttttgaaggttttattattgtttgggtctgtggttggtttttattattatttttt
tttttttttgaaggttttattattgtttgggtctgtggttggtttttattattatttttt
tttttttttgaaggttttattattgtttgggtctgtggttggtttttattattatttttt
tttctttttgaagattttgttgttgtttgggtctgtggttggtttttattactatttttt

attattgattatatgtttgatgtctttggggttaagttatttttttttttttttttttta
attgttaattatgcctttgatatctttgggtgttggttatttgttttttcttttgtctat
gcttttggttatgccattgatatccctagggattggttattttttttttttagtttctat
gcttttggttatgccattgatatccctagggattggttattttttttttttagtttctat
gcttttggttatgccattgatatccctagggattggttattttttttttttagtttctat
gttgttgtttatacctttgatatctttgggtgttagttatttgttttttttggtttctat
gttgttgtttatacctttgatatctttgggtgttagttatttgttttttttggtttctat
gttgttgtttatacctttgatatctttgggtgttagttatttgttttttttggtttctat
gttgttgtttatacctttgatatctttgggtgttagttatttgttttttttggtttctat
gttgttgtttatacctttgatatctttgggtgttagttatttgttttttttggtttctat
gttgttgtttatacctttgatatctttgggtgttagttatttgttttttttggtttctat
gttgttgtttatacctttgatatctttgggtgttagttatttgttttttttggtttctat
gttgttgtttatacctttgatatctttgggtgttagttatttgttttttttggtttctat
gttgttgtttatacctttgatatctttgggtgttagttatttgttttttttggtttctat
gttgttgtttatacctttgatatctttgggtgttagttatttgttttttttggtttctat
gttgttgtttatacctttgatatctttgggtgttagttatttgttttttttggtttctat
gttgttgtttatacctttgatatctttgggtgttagttatttgttttttttggtttctat
gttgttgtttatacctttgatatctttgggtgttagttatttgttttttttggtttctat
gttgttgtttatacctttgatatctttgggtgttagttatttgttttttttggtttctat
gttgttgtttatacctttgatatctttgggtgttagttatttgttttttttggtttctat
gctattttttttgactttgatgtctgttagtttgagttatttttttttttttttttctat
gctattttttttgactttgatgtctgttagtttgagttatttttttttttttttttctat
gctattttttttgactttgatgtctgttagtttgagttatttttttttttttttttctat
attgttgttaataactattatagctttgagttttggttatgttttttttttgttttctat
gttgttatttatgtgtttaatatctttgggtgttagttatttgtttttttgtgtctctat
attattgtttatatgtttgatatctttgggtgttagttatttatttttttgtgtttctat
attgttgttaatgtgtttgatatctttaggtgttagttatttatttttttgtgtttccat
gcttttgttgttacctttgatatctttaggtattggttattttttttttatttattctat
gttgttaattatacctttgatatctttgaggattggttatttattttttttgatttctat
gcttttggttatgcctttgatgtctttaggtgttggttatttgttttttttagtttctat
gcttttggttatgcccttgatatctctaggaattggttatctgttttttttagtttctat
gatgattttgatgccgctaatatctttaggtgttggttattttttttttgtttattctat
tttgattgttatacctttaatgtcgttgggtgttagttatttgttttttttagtttctat
gttgttaattatgccacttttatctgttggttttggttattttttttttcttatttgtat
attgttgttattgcctttgatatctattggtttgggttattttttttttgtgatttgtat
attgttattattacctttaatgtctattggattgggttatttttttttcttaatttgtat
gttgttggttatacctttaatgtctttgggtgttggttatttattttttttggtttctat
attgttttttatgcctttgatgtctttaggtgttggttatttgttttttttagtttctat
gttgttgtttatgcctttgatgtctttgggtatgggttatttgttttttttggtttcgat
gttgttgtttatgcctttgatgtctttgggtgtgggttatttgttttttttggtttctat
acttttacttatgcctctaatgtctttgagtattggttatttttttttttgtgtttctat
attatttattatacctattatatctttgggtattagttatttttttttttgtatttcaat
attgttgttaatagttatgaagtcgttgggagttggtttttggtttttttatatttctat
gttgttatttttatctgttttttctttagggttttgttattggttgttttgtttgtgtat
gttgttggctatatgtttgatatccttaggtgttagttatttgtttttttatatttccat
gcttttggttatgcctttgatgtctttaggggttggttatttgttttttttagtttctat
gcttttggttatgcctttgatgtctttaggggttggttatttgttttttttagtttctat
gcttttggttatgcctttgatgtctttaggggttggttatttgttttttttagtttctat
gcttttggttatgcctttgatgtctttaggggttggttatttgttttttttagtttctat
gcttttggttatgcctttgatgtctttaggggttggttatttgttttttttagtttctat
gcttttggttatgcctttgatgtctttaggggttggttatttgttttttttagtttctat
gcttttggttatgcccttgatatctctaggaattggttatctgttttttttagtttctat

gaatatttattcatattggctcgaattaaatgaacatacatcatgcataagatttcgtct
gattagttataattatggtttaaaatattatgattatttgacttatttattgttttgtat
gttaggttttaattatggtttaaagtattatgattattttgtttgggttttgttttgcgt
gttaggttttaattatggtttaaagtattatgattattttgtttgggttttgttttgcgt
gttaggttttaattatggtttaaagtattatgattattttgtttgggttttgttttgcgt
gtctagttttaattatggtttgaagtattatgatttttttatttttttgttgttttgtgt
gtctagttttaattatggtttgaagtattatgatttttttatttttttgctgttttgtgt
gtctagttttaattatggtttgaagtattatgatttttttatttttttgttgttttgtgt
gtctagttttaattatggtttgaagtattatgatttttttatttttttgttgttttgtgt
gtctagttttaattatggtttgaagtattatgatttttttatttttttgttgttttgtgt
gtctagttttaattatggtttgaagtattatgatttttttatttttttgttgttttgtgt
gtctagttttaattatggtttgaagtattatgatttttttatttttttgttgttttgtgt
gtctagttttaattatggtttgaagtattatgatttttttatttttttgttgttttgtgt
gtctagttttaattatggtttgaagtattatgatttttttatttttttgttgttttgtgt
gtctagttttaattatggtttgaagtattatgatttttttatttttttgttgttttgtgt
gtctagttttaattatggtttgaagtattatgatttttttatttttttgttgttttgtgt
atctagttttaattatggtttgaagtattatgatttttttatttttttgttgttttgtgt
gtctagttttaattatggtttgaagtattatgatttttttatttttttgttgttttgtgt
gtctagttttaattatggtttgaagtattatgatttttttatttttttgntgttttgtgt
gtctagttttaattatggtttgaagtattatgatttttttatttttttgttgttttgtgt
gaatagttttagttattctttgaaatattatgattattttgtttatttaattttttgtgt
gaatagttttagttattctttgaaatattatgattattttgtttatttaattttttgtgt
gaatagttttagttattctttgaaatattatgattattttgtttatttaattttttgtgt
atctagatataattatggtcttaagtattatgattatattgtttatgttttgttttgtat
gattggtttcaattttggtttgaaatattatgattattttttttatttattgttttgtat
ggtaggttttaattttggtctaaaatattatgattattttatttatttattgttttgtgt
ggtcggttataattttggtttgaaatattatgattattttttttatttattgttttgtat
aattaactataattatggtctaaagtattatgattatttaatttttttttttgtttgtat
gtcggggtttaatcagggtttgaagtattatgatttttttgtttgaattttgttatgtat
gttgggttttaactatggtttaaagtattatgattattttgtttgggttttgttttgtgt
gttaggttttaattatggtttaaagtattatgattattttgtttgagttttgttttgtgt
gtcaggctataattatggaactaagtattatgattattttttttatatttttttttgttt
attaagttataattatggtttgaagtattatgattattttgtttatttgttgttttgtgt
gactagttttaattatggcttgaaatattatgattattttatttatttggttttttgttt
ggttagatttaattatggtttaaaatattatgactattttttgtatttgattttttgttt
aatgaggtttaattatggtttaaagtattatgattattttttatatttagttttttgctt
aataagttataattatggtttaaagtattatgattattttgtttatgttttgttttgtat
gttgggttttaattttggttttaagtattatgattattttgtttatgtattgttttgtgt
gatgagttttaattatggttttaagtattatgattattttgtttatgttttgttttgtgt
gatgagttttaattgtggttttaagtattatgattattttgtttatgttttgttttgtgt
gagtagttattcttttggtgttaagtattatgattattttgtttatgttttgttttgttt
atctaattttaatgttggtgttaaatattatgattatctagtttatgtattattttgttt
ggtgggttataattgtggtgtgaaatattatgattattttttttttttgttatgaccttt
gtt---tgttgacgggggggttaagtattatgattgttatttttttattttgttggtttt
ggttgggtttaattttggttttaagtattatgattattttgtttatttgctattttgtgt
attaggttttaattatggtttgaagtattatgattattttgtttgagttttattttgtgt
attaggttttaattatggtttgaagtattatgattattttgtttgagttttattttgtgt
attaggttttaattatggtttgaagtattatgattattttgtttgagttttattttgtgt
attaggttttaattatggtttgaagtattatgattattttgtttgagttttattttgtgt
attaggttttaattatggtttgaagtattatgattattttgtttgagttttattttgtgt
attaggttttaattatggtttgaagtattatgattattttgtttgagttttattttgtgt
gttaggttttaattatggtttaaagtattatgattattttgtttgagttttgttttgtgt

ggaactttcaaatgacgctgttttagttta-tttaaaatttttaatttgtaattaaaaga
ttgttttttgtcttttgctgttttagtttattttaaaatatctaatttgtaattagaagt
tagttttttgtcttatgctgttttagtttattttaaaatttctaatttgtaattagaaga
tagttttttgtcttatgctgttttagtttattttaaaatttctaatttgtaattagaaga
tagttttttgtcttatgctgttttagtttattttaaaatttctaatttgtaattagaaga
tggattgttatcttttgctgttttagtttattttaaaatttctaatttgtaattagagga
tggattgttatcttttgctgttttagtttattttaaaatttctaatttgtaattagagga
tggattgttatcttttgctgttttagtttattttaaaatttctaatttgtaattagagga
tggattgttatcttttgctgttttagtttattttaaaatttctaatttgtaattagagga
tggattgttatcttttgctgttttagtttattttaaaatttctaatttgtaattagagga
tggattgttatcttttgctgttttagtttattttaaaatttctaatttgtaattagagga
tggattgttatcttttgctgttttagtttattttaaaatttctaatttgtaattagagga
tggattgttatcttttgctgttttagtttattttaaaatttctaatttgtaattagagga
tggattgttatcttttgctgttttagtttattttaaaatttctaatttgtaattagagga
tggattgttatcttttgctgttttagtttattttaaaatttctaatttgtaattagagga
tggattgttatcttttgctgttttagtttattttaaaatttctaatttgtaattagagga
tggattgttatcttttgctgttttagtttattttaaaatttctaatttgtaattagagga
tggattgttatcttttgctgttttagtttattttaaaatttctaatttgtaattagagga
tggattgttatcttttgctgttttagtttattttaaaatttctaatttgtaattagagga
tggattgttatcttttgctgttttagtttattttaaaatttctaatttgtaattagagga
tggtttgttatctgtggctggtttagtttagtttaaaatttctaatttgtaattagggga
tggtttgttatctgtggctggtttagtttagtttaaaatttctaatttgtaattagggga
tggtttgttatctgtggctggtttagtttagtttaaaatttctaatttgtaattagggga
tagtgttttgtcttatgctattttagtttattttaaaatgtctgatttgtaatcagggga
tggtttgttatctgttgctgttttagtttatgttaaaatttctaacttgtaattagaaga
tggtttattgtctgttgctgttttagtttatttaaaaatttctaacttgtaattagaaga
tggtttattgtctgttgctgttttagtttattttaaaatttctaacttgtaattagaaga
taattttttttctattgctgaattagtttattttaaaatttctaatttgtaattagaaga
tggttttttgtcttatgctgttatagtttatttgaaaatttctaatttgtaattaaagga
tggttttttatcttatgctgttttagtttattttaaaatttctgatttgtaattagaaga
tagttttttgtcttatgctgttttagtttattttaaaatttctaatttgtaattagaaga
tagatttttatcttttgctgtatttagtttttttaaaatttctaatttgtaattagagga
tggtttactttctgttgctgttttagtttattatagaatgtctaatttgtaattagtggg
aggttttttgtccgttgctgtttaagttt-ttttaaaatgcctgatttgtaattaggaga
tggtttgttatcagttgctgttttagtt--ttttaaaatatctaatttgtaattaggaga
tggtttgttgtctattgctgttttagttttttaaaaaatatctgatttgtaattaggaga
tggtttgttgtcttgtgctgttttagtttattttaaaatttctaatttgtaattagggga
tggattgttgtcttgtgctgttttagtttattttaaaatttctaatttgtaattagagga
tgggttgttgtcttgtgctgttttagtttattttaaaattcctaatttgtaattagggga
tgggctgttgtcttgtgctgttttagtttattttaaaattcctaatttgtaattagggga
tagtttgttagtttatgctattttagtttattttaaaatatctaatttgtaattagggga
tggtttgttagtttatgctattttagtttattttaaaatatttaatttgtaattaaagga
tatgttatttgtttatgtcgtgttagtttatttgaaaatttctgatttgtaattagagga
tatggttgtgtcttttgctgtgttagtttattttaaaatttttaatttgtaattaagaga
aggtttgttgtctgttgctgttttagtttaggtaaaaatttctaatttgtaattagagga
tagttttttgtcttatgctgttttagtttattttaaaatttctaatttgtaattagaaga
tagttttttgtcttatgctgttttagtttattttaaaatttctaatttgtaattagaaga
tagttttttgtcttatgctgttttagtttattttaaaatttctaatttgtaattagaaga
tagttttttgtcttatgctgttttagtttattttaaaatttctaatttgtaattagaaga
tagttttttgtcttatgctgttttagtttattttaaaatttctaatttgtaattagaaga
tagttttttgtcttatgctgttttagtttattttaaaatttctaatttgtaattagaaga
tagttttttgtcttatgctgttttagtttattttaaaatttctaatttgtaattagaaga

tttttcagtttgttttttttttttgttgtattattattattgttttatccttttttattt
aatatcagtatgtattttttttctattattttgttgtgttttcttgattattttttattt
tttttcagtttgtgttttttttttgttgttttgttaactttttttaggccttttttgttt
tttttcagtttgtgttttttttttgttgttttgttaactttttttaggccttttttgttt
tttttcagtttgtgttttttttttgttgttttgttaactttttttaggccttttttgttt
agtttcagtttgttttttttgtttattgttttattaactttttttaattctttttttttt
agtttcagtttgttttttttgtttattgttttattaactttttttaattctttttttttt
agtttcagtttgttttttttgtttattgttttattaactttttttaattctttttttttt
agtttcagtttgttttttttgtttattgttttattaactttttttaattctttttttttt
agtttcagtttgttttttttgtttattgttttattaactttttttaattctttttttttt
agtttcagtttgttttttttgtttattgttttattaactttttttaattctttttttttt
agtttcagtttgttttttttgtttattgttttattaactttttttaattctttttttttt
agtttcagtttgttttttttgtttattgttttattaactttttttaattctttttttttt
agtttcagtttgttttttttgtttattgttttattaactttttttaattctttttttttt
agtttcagtttgttttttttgtttattgttttattaactttttttaattctttttttttt
agtttcagtttgttttttttgtttattgttttattaactttttttaattctttttttttt
agtttcagtttgttttttttgtttattgttttattaactttttttaattctttttttttt
agtttcagtttgttttttttgtttattgttttattaactttttttaattctttttttttt
agtttcagtttgttttttttgtttattgttttattaactttttttaattctttttttttt
agtttcagtttgttttttttgtttattgttttattaactttttttaattctttttttttt
tttatcagtttgtgtgttttttttgttgttttggcttgtttttttgattttttgtatttt
tttatcagtttgtgtgttttttttgttgttttggcttgtttttttgattttttgtatttt
tttatcagtttgtgtgttttttttgttgttttggcttgtttttttgattttttgtatttt
ttttgtagtatgtttagtttttttgttgttttgttatttttttcttgttcttatttgttt
gatttcagtttgtattttttttttattgttttgttatttttttttagtccttttttgttt
aatttcagtttgtattttttttttgttgttttgttgtttttttttagtccttttttattt
tatttcagtttgtattttttttttattgttttgttgtttttttttaatccttttttattt
tttttcagtttgtattttttatttgttgttataatttgtttatttgattatttttttttt
tgtgtcagtttgtgttttttttttgtggttttgtctttgttttttactccttttttattt
tttttcagtttgtgttttttttttgttattttgttagttttttttaagccttttttattt
tttttcagtttgtgttttttttttgttgttttgttaactttttttaggccttttttgttt
cttgacagtttgtttattttttttgttgttttgttgttttttttttatccttttttgttt
tttatcagtttgtattgattttttattgttttgttatttttttttaatccttttttgttt
tttttcagtttgtattttttttttcttgttttggcttgtttttttgattttttttttttt
gttttcagtttgtatgttttttttcttgttttgttgtgttttctcgatttcttttttttt
tttttcagtttgtatgttttttttcctattttgctgtgtttttttgatttcttttttttt
tattacagtttatgctttttttttgttactttgttgtttttttttagtccttttttgttt
gttatcagtttgtactttttttttgttgttttattatttttttttagtccctttttgttt
aatttcagtttgtattttttttttgttgttttgttgtttttttttagtccttttttattt
aatctcagtttgtattttttttttgttgttttgttgtttttttttagtccttttttattt
ttttgtagtatgtattgtttttttatggttttgttgtttttttttgattattttttgttt
ttttatagcatgtattgtttttttgttgttttattgtttttttttgattattttttgttt
gttacggccttgttttggtttttttccttattggttgtgataattaatttttttttggtt
attttcagcttgttttggctttttttgtgtataatgtcttttactgagttttttttgttt
tgtttcagtttgtattttttttttgttgtgttgttgtttttttttagtccgtttttattt
tttttcagtttgtgttttttttttgttgttttgttaactttttttaggccttttttattt
tttttcagtttgtgttttttttttgttgttttgttaactttttttaggccttttttattt
tttttcagtttgtgttttttttttgttgttttgttaactttttttaggccttttttattt
tttttcagtttgtgttttttttttgttgttttgttaactttttttaggccttttttattt
tttttcagtttgtgttttttttttgttgttttgttaactttttttaggccttttttattt
tttttcagtttgtgttttttttttgttgttttgttaactttttttaggccttttttattt
tttttcagtttgtgttttttttttgttgttttgttaactttttttaggccttttttgttt

ttttttttttttatgagttttgtgtttttggggatttttgattattcttcacatttgcca
tttttttttattgttatttttgttttgataggtttttttgatttttcttgatttggtggt
tttgttttttttatgttttttattttgtttggtttttttgatttttcttggggtggttgt
tttgttttttttatgttttttattttgtttggtttttttgatttttcttggggtggttgt
tttgttttttttatgttttttattttgtttggtttttttgatttttcttggggtggttgt
tttgttttttttatattttttgttttgtttggtttttttgatttttcttggagggggggt
tttgttttttttatattttttgttttgtttggtttttttgatttttcttggagggggggt
tttgttttttttatattttttgttttgtttggtttttttgatttttcttggagggggggt
tttgttttttttatattttttgttttgtttggtttttttgatttttcttggagggggggt
tttgttttttttatattttttgttttgtttggtttttttgatttttcttggagggggggt
tttgttttttttatattttttgttttgtttggtttttttgatttttcttggagggggggt
tttgttttttttatattttttgttttgtttggtttttttgatttttcttggagggggggt
tttgttttttttatattttttgttttgtttggtttttttgatttttcttggagggggggt
tttgttttttttatattttttgttttgtttggtttttttgatttttcttggagggggggt
tttgttttttttatattttttgttttgtttggtttttttgatttttcttggagggggggt
tttgttttttttatattttttgttttgtttggtttttttgatttttcttggagggggggt
tttgttttttttatattttttgttttgtttggtttttttgatttttcttggagggggggt
tttgttttttttatattttttgttttgtttggtttttttgatttttcttggagggggggt
tttgttttttttatattttttgttttgtttggtttttttgatttttcttggagggggggt
tttgttttttttatattttttgttttgtttggtttttttgatttttcttggagggggggt
tttttttttttgtttttttttgttttactaggttttttagatttttcttgatgtggtttt
tttttttttttgtttttttttgttttactaggttttttagatttttcttgatgtggtttt
tttttttttttgtttttttttgttttactaggttttttagatttttcttgatgtggtttt
tttgttttttttgtaatttttgttttgtttggtttttttgatttttcttggtgtggatct
tttgtttttttttctatttttgttttattaggtttttttgattattcttggtgtggttgt
tttgtttttttttctttgtttgttttattaggtttttttgattattcttgatgtggttgt
tttgtttttttttctatgtttgttttattaggtttttttgattgttcttgatgtggttgt
tttttttttttttggttttttgttttatttggttttttggattgttcttggtttggtggt
tttgttttttttatgtttttcattttgtttggtttttttgatttttcttgaaggggtttg
tttgttttttttatgttttttattttgtttggtttttttgatttttcttggagtggatgt
tttgttttttttatgttttttattttgtttggtttttttgatttttcttggagtggttgt
ttttttttttttgtttgttttattttgttcgggattattgattattcttggttgggtgga
tttattttttttcttatttttgttttaagtgggttttttgatttttcttggtgtggtagt
tttgtttttctttcgatttttgttttgtttggttttttggattgttcttggcttggtggt
tttttttttttttttatttttatttttcttggtgttgttgattgttcttgatgtggaaat
ttttgttttttttttatttttatttttgttggggttgtggattgttcttgatgtggaaat
tttgttttttttatgttttttgttttgtttgggttttttgactattcttgatgtggtagt
tttattttttttatgttttttgttttgtttggttttttagattattcttgatgtggttgt
tttgttttttttatgttttttgttttatatggtttttttgattgttcatggtttggttgt
tttgttttttttatgttttttgttttatatgggttttttgattattcctggtttggttgt
tttgtattttttgttttttttgttgtttttggtttttttgattattcttggtgtggtggt
tttgttttttttatattttttgttttgtttggattttttgattattcttgatgtggtggt
tttatttttttttgtatttttgttttgttgggtgtttttgatagttcgtggggtggtggc
ttttgtttctttttttttttggttctgttaggtttttttgatttgtcttggtgtggtagt
tttgtttttttttctttttttgttttgttaggtttttttgattgttcttggtgtggttgg
tttgttttttttatgttttttattttatttggtttttttgatttttcttgaggtggttgt
tttgttttttttatgttttttattttatttggtttttttgatttttcttgaggtggttgt
tttgttttttttatgttttttattttatttggtttttttgatttttcttgaggtggttgt
tttgttttttttatgttttttattttatttggtttttttgatttttcttgaggtggttgt
tttgttttttttatgttttttattttatttggtttttttgatttttcttgaggtggttgt
tttgttttttttatgttttttattttatttggtttttttgatttttcttgaggtggttgt
tttgttttttttatgttttttattttgtttggtttttttgatttttcttggagtggttgt

gaaattttttttgattcttttaattttgtttttttatcttttataagggtgtttgttttg
ttttatttttttgattctttaaattttgtttttttatcttttatgagtgtttttgttcta
ttttttttttttgattcttttaattttgtttttttatcttttataagtatttttgttttg
ttttttttttttgattcttttaattttgtttttttatcttttataagtatttttgttttg
ttttttttttttgattcttttaattttgtttttttatcttttataagtatttttgttttg
ttatttttttttgattcttttaattttgtttttttgtcttttatgagggtttttgttttg
ttatttttttttgattcttttaattttgtttttttgtcttttatgagggtttttgttttg
ttatttttttttgattcttttaattttgtttttttgtcttttatgagggtttttgttttg
ttatttttttttgattcttttaattttgtttttttgtcttttatgagggtttttgttttg
ttatttttttttgattcttttaattttgtttttttgtcttttatgagggtttttgttttg
ttatttttttttgattcttttaattttgtttttttgtcttttatgagggtttttgttttg
ttatttttttttgattcttttaattttgtttttttgtcttttatgagggtttttgttttg
ttatttttttttgattcttttaattttgtttttttgtcttttatgagggtttttgttttg
ttatttttttttgattcttttaattttgtttttttgtcttttatgagggtttttgttttg
ttatttttttttgattcttttaattttgtttttttgtcttttatgagggtttttgttttg
ttatttttttttgattcttttaattttgtttttttgtcttttatgagggtttttgttttg
ttatttttttttgattcttttaattttgtttttttgtcttttatgagggtttttgttttg
ttatttttttttgattcttttaattttgtttttttgtcttttatgagggtttttgttttg
ttatttttttttgattcttttaattttgtttttttgtcttttatgagggtttttgttttg
ttatttttttttgattcttttaattttgtttttttgtcttttatgagggtttttgttttg
ttttatttttttgattcttttaattttgtttttttgtcttatatgagcatttttgttctt
ttttatttttttgattcttttaattttgtttttttgtcttatatgagcatttttgttctt
ttttatttttttgattcttttaattttgtttttttgtcttatatgagcatttttgttctt
ttttttttttttgattcttttaattttgtttttttgtcttttatgagtgtttttgttttg
ttttttttttttgattcttttaattttgttttcttatcttttatgagtgtatttatttta
ttttttttttttgactcttttaattttgtttttttatcttttataagtgtatttattctt
ttttttttttttgattcttttaattttgtttttttatcttttataagtgtatttattttg
tttgttttttttgattctttgaattttgtttttttatcttttatgagtgtttttgttttg
ttttttttttttgattcttttaattttgtttttttgtcttttataagtgtttttgttttg
ttttttttttttgattcttttaattttgtttttttgtcttttatgagtatttttgttttg
ttttttttttttgattcttttaattttgtttttttgtcttttataagcatttttgttttg
tttttgttttttgattctataaattttgtttttttgtcttttatgagagtgtttttattg
atttttttttttgattcttataattttatttttttatcttttataagtgtttttgtactt
tttattttttttgattcttttaattatgtttttttgtcttttcttagggtttttgttcta
ttttatttttttgattcttttaattttgtttttttgtcttttttaagagtttttgtgtta
ttttatttttttgattcttttaattttgtttttttatcttttttaaggatttttgtgcta
ttgtttttttttgattcttttaattttgtttttttgtcttttatgagtgtttttgttatg
ttgtttttttttgattcttttaattttgtttttttgtcttttatgagtgtttttgttatg
ttgtttttttttgattcttttaattttgtttttttgtcttttatgagtgtttttgttatg
ttgtttttttttgattcttttaattttgtttttttgtcttttatgagtgtttttgttatg
tttttttattttgattctttaaattatttatttttatcttttataagtgtttttgttttg
attttttattatgattcttttaattttttatttttgtcttttatgagtgtaattgttcta
ttgtttttttttgattctttaaattttgtttttttatcttttatgagtgtttttgtttta
ttttttttttttgattcttttagttttgttgttttgtcgtttatgagtgttttggttttg
ttttttttttttgattcttttaattttgtttttttgtcttttatgagtgtttttattttg
ttttttttttttgattcttttaattttgtttttttgtcttttataagtatttttgttttg
ttttttttttttgattcttttaattttgtttttttgtcttttataagtatttttgttttg
ttttttttttttgattcttttaattttgtttttttgtcttttataagtatttttgttttg
ttttttttttttgattcttttaattttgtttttttgtcttttataagtatttttgttttg
ttttttttttttgattcttttaattttgtttttttgtcttttataagtatttttgttttg
ttttttttttttgattcttttaattttgtttttttgtcttttataagtatttttgttttg
ttttttttttttgattcttttaattttgtttttttatcttttataagcatttttgttttg

gggtttatttgtgtttctgaaattttaagtgggttggttttttatggttgcttgattgtt
ggttttgtttgtatttctgaattattaagtagattgattttttatagttgtttgattgtt
ggttttgtttgtttgtctgagattttgggtggtttgattttttatagtattttggttgtt
ggttttgtttgtttgtctgagattttgggtggtttgattttttatagtattttggttgtt
ggttttgtttgtttgtctgagattttgggtggtttgattttttatagtattttggttgtt
ggttttgtttgtttatctgagtttttgagtggattggttttttatagatgtcttgttgtt
ggttttgtttgtttatctgagtttttgagtggattggttttttatagatgtcttgttgtt
ggttttgtttgtttatctgagtttttgagtggattggttttttatagatgtcttgttgtt
ggttttgtttgtttatctgagtttttgagtggattggttttttatagatgtcttgttgtt
ggttttgtttgtttatctgagtttttgagtggattggttttttatagatgtcttgttgtt
ggttttgtttgtttatctgagtttttgagtggattggttttttatagatgtcttgttgtt
ggttttgtttgtttatctgagtttttgagtggattggttttttatagatgtcttgttgtt
ggttttgtttgtttatctgagtttttgagtggattggttttttatagatgtcttgttgtt
ggttttgtttgtttatctgagtttttgagtggattggttttttatagatgtcttgttgtt
ggttttgtttgtttatctgagtttttgagtggattggttttttatagatgtcttgttgtt
ggttttgtttgtttatctgagtttttgagtggattggttttttatagatgtcttgttgtt
ggttttgtttgtttatctgagtttttgagtggattggttttttatagatgtcttgttgtt
ggttttgtttgtttatctgagtttttgagtggattggttttttatagatgtcttgttgtt
ggttttgtttgtttatctgagtttttgagtggattggttttttatagatgtcttgttgtt
ggttttgtttgtttatctgagtttttgagtggattggttttttatagatgtcttgttgtt
ggttttgtttgtttaactgaagttttgagtagtttggttttttttggttgtcttattgtt
ggttttgtttgtttaactgaagttttgagtagtttggttttttttggttgtcttattgtt
ggttttgtttgtttaactgaagttttgagtagtttggttttttttggttgtcttattgtt
gggtttatttgtgtatctgagattttaagtggtcttgttttttatagttgtgttattgtt
ggttttatttgtgtttctgaggttttgggtggcttagttttttatagttgtcttattgtt
gggtttatttgtgtctctgaggttttgagtggtttggttttttatagttgtctcattgtt
ggttttatttgtgtttctgaggttttgggtggtttggttttttatagttgtcttattgtt
ggatttattggtttgtcagaaagatctggtagattggttttttatagttgtttgattgtt
gggtttatttgtgtgtctgaaattttggttggtttggttttttatagttgtcttgttgtt
ggttttatttgtttatcagaggttttaagtggtttggttttttatagtattttagttgtt
ggttttgtttgtttgtctgagattttgagtggtttgattttttatagtattttggttgtt
ggttttatttgtgtttcggagggtttgtctggtttggtgtattatagttgttttattgtt
ggttttatttgtgtttctgagttgctaagtagtttagttttttatagttgtcttgttgtt
ggtttcatttgtttatctgaactggttagaggtctaattttttatagttgtcttattatt
ggttttatttgtttatcagaacttgtgaatgggttagttttttttagttgtttgattatt
ggttttatttgtttgtcggagttgacaaatggattggttttttatagttgtttaattatt
ggttttgtttgtgtgtctgagttattgagtggtttagttttttatagttgtttggtggtt
gggtttatttgtgtttccgaggtgttaggtagtttggttttttatagttgtcttgttgtg
gggtttatttgtgtgtctgaattgttgagtggtttagttttttatagttgtcttgtagtg
gggtttatttgtgtatctgaattgttgagtggtttagttttttatagttgccttgtagtg
ggttttatttatttatctgagtctttttctggtttatctttttataggtctttaattatt
ggttttatttatttatctgaattatattctggtttatctttttatagttctttgattatt
ggttttattattttttttgagtgtgttaattctttgattttttatagttctttggttgtt
gggtttgttatggttacggaaggttttggtgctttggctttttatagtttgttggttatt
ggttttgtttgtgtttctgaggttttaggtggtttagttttttatagttgtcttattgtt
ggttttgtttgtttatctgaggttttaggtggtttgattttttatagtattttggttgtt
ggttttgtttgtttatctgaggttttaggtggtttgattttttatagtattttggttgtt
ggttttgtttgtttatctgaggttttaggtggtttgattttttatagtattttggttgtt
ggttttgtttgtttatctgaggttttaggtggtttgattttttatagtattttggttgtt
ggttttgtttgtttatctgaggttttaggtggtttgattttttatagtattttggttgtt
ggttttgtttgtttatctgaggttttaggtggtttgattttttatagtattttggttgtt
ggttttgtttgtttgtctgagattttgagtggtttgattttttatagtattttggttgtt

ttttttagtgtttgttttttttattctagaagggtcttaatactttatgtattttatgaa
ttttttagaattttttttttttattctggtagttttttatttctttatgttttttatgaa
ttttttagtgttttttttttttattctggtagttttttgttattatatatgttttatgaa
ttttttagtgttttttttttttattctggtagttttttgttattatatatgttttatgaa
ttttttagtgttttttttttttattctggtagttttttgttattatatatgttttatgaa
ttttttagtgtttgttttttttattctggtagttttttgatgttgtatgttttttatgag
ttttttagtgtttgttttttttattctggtagttttttgatgttgtatgttttttatgag
ttttttagtgtttgttttttttattctggtagttttttgatgttgtatgttttttatgag
ttttttagtgtttgttttttttattctggtagttttttgatgttgtatgttttttatgag
ttttttagtgtttgttttttttattctggtagttttttgatgttgtatgttttttatgag
ttttttagtgtttgttttttttattctggtagttttttgatgttgtatgttttttatgag
ttttttagtgtttgttttttttattctggtagttttttgatgttgtatgttttttatgag
ttttttagtgtttgttttttttattctggtagttttttgatgttgtatgttttttatgag
ttttttagtgtttgttttttttattctggtagttttttgatgttgtatgttttttatgag
ttttttagtgtttgttttttttattctggtagttttttgatgttgtatgttttttatgag
ttttttagtgtttgttttttttattctggtagttttttgatgttgtatgttttttatgag
ttttttagtgtttgttttttttattctggtagttttttgatgttgtatgttttttatgag
ttttttagtgtttgttttttttattctggtagttttttgatgttgtatgttttttatgag
ttttttagtgtttgttttttttattctggtagttttttgatgttgtatgttttttatgag
ttttttagtgtttgttttttttattctggtagttttttgatgttgtatgttttttatgag
ttttttagtgttttttttttttattctggtagtcctttttttttttatgttttttatgag
ttttttagtgttttttttttttattctggtagtcctttttttttttatgttttttatgag
ttttttagtgttttttttttttattctggtagtcctttttttttttatgttttttatgag
ttttttagtgtttgttttttttattcaggtagtatttttatgttatatgttttttatgag
ttttttagtgtttgtttttttttttctggaagttttttgattttatatattttttacgaa
ttttttagtgtttgtttttttttttctggaagttttttaattttatatattttttatgaa
ttttttagtgtatgtttttttttttctggaagttttttgattttgtatattttttatgaa
atgtttagtgttttttttttttattctggtagttttttgttgttttatattttttatgag
ttttttagtgtttgttttttttattctggtagatttttggttttgtatgtattttatgag
ttttttagtgttttttttttttgttctggtagttttttggttttgtatatattttatgaa
ttttttagtgttttttttttttattctggtagttttttagtgttgtatatgttttatgaa
ttttttagtgtttgtttttttttttctggtagtgtttttattttttatgttttttatgag
ttttttagtgtttgttttttttattctggtagattgttgttgctatatgttttttatgaa
ctttttagagttttttttttttattcaggtaggttggttgttttttatattttttatgag
ttttttggagtattttttttttattctgggagtcttttatttttttatatgttctatgag
ttttttgggattttttttttttattctggtagtcttgtggttttttatatgttttatgag
ttttttagtgtttgttttttttattctggtagttttttaatgctgtatgttttttatgag
ttttttagtatttgttttttctattctggtagttttttgatgttgtatgttttttatgag
ttttttagtgtttgttttttttattctggtagttttttgatattgtatgttttttatgag
ttttttagtgtttgttttttttattctggtagttttttgatattgtatgttttttatgag
ttttttagtgtttgtttttttttttctggtaatttattgttgttatatattttttatgag
ttttttagtgtttgtttttttctttctggtaatttattattgttatatgttttttatgaa
ctttttagggttttattttttttttctggtaatatgttgttgttatatattttttatgag
ttttttagtgtgatattttttttttctggtagggttttgttgttgtatatgttttatgaa
ttttttagtatttgttttttttattccggtagttttttgtccttatatattttttatgag
ttttttagtgttttttttttttattctggtagttttttggtattatatatgttttatgaa
ttttttagtgttttttttttttattctggtagttttttggtattatatatgttttatgaa
ttttttagtgttttttttttttattctggtagttttttggtattatatatgttttatgaa
ttttttagtgttttttttttttattctggtagatttttggtattatatatgttttatgaa
ttttttagtgttttttttttttattctggtagatttttggtattatatatgttttatgaa
ttttttagtgttttttttttttattctggtagatttttggtattatatatgttttatgaa
ttttttagtgttttttttttttattctggtagttttttagtgttatatatgttttatgaa

ttgactataattcctgttttattttgtttattaggttatggtcggcaggttgaaaaaatt
ttgactatgttacctgtgttattttgtttattgggatttggtcgtcaggtggaaaaaatt
ttaactataattcctatattgttttgtttgttgggatatggtcgtcaggttgagaaaatt
ttaactataattcctatattgttttgtttgttgggatatggtcgtcaggttgagaaaatt
ttaactataattcctatattgttttgtttgttgggatatggtcgtcaggttgagaaaatt
tttactatagttcctattttgttttgtttgttaggttatggtcgtcaggttgaaaaaatt
tttactatagttcctattttgttttgtttgttaggttatggtcgtcaggttgaaaaaatt
tttactatagttcctattttgttttgtttgttaggttatggtcgtcaggttgaaaaaatt
tttactatagttcctattttgttttgtttgttaggttatggtcgtcaggttgaaaaaatt
tttactatagttcctattttgttttgtttgttaggttatggtcgtcaggttgaaaaaatt
tttactatagttcctattttgttttgtttgttaggttatggtcgtcaggttgaaaaaatt
tttactatagttcctattttgttttgtttgttaggttatggtcgtcaggttgaaaaaatt
tttactatagttcctattttgttttgtttgttaggttatggtcgtcaggttgaaaaaatt
tttactatagttcctattttgttttgtttgttaggttatggtcgtcaggttgaaaaaatt
tttactatagttcctattttgttttgtttgttaggttatggtcgtcaggttgaaaaaatt
tttactatagttcctattttgttttgtttgttaggttatggtcgtcaggttgaaaaaatt
tttactatagttcctattttgttttgtttgttaggttatggtcgtcaggttgaaaaaatt
tttactatagttcctattttgttttgtttgttaggttatggtcgtcaggttgaaaaaatt
tttactatagttcctattttgttttgtttgttaggttatggtcgtcaggttgaaaaaatt
tttactatagttcctattttgttttgtttgttaggttatggtcgtcaggttgaaaaaatt
ttgactattttaccagttttattttgtttgcttggttttggacgtcaagttgagaaggtt
ttgactattttaccagttttattttgtttgcttggttttggacgtcaagttgagaaggtt
ttgactattttaccagttttattttgtttgcttggttttggacgtcaagttgagaaggtt
ttgactatgattcctgttttgttttgtttgttgggttatggtcgtcaggttgagaaggtt
ttaactatgctgcctgttttattttgtttattaggttatggtcgtcaggttgagaagatc
ttgactatactgcctgttttgttttgtttactgggctatggacgtcaggtcgagaagatt
ttaactatgttacctgttttgttttgtctactaggttatggtcgccaagttgagaaggtt
ttaactatattaccggttttgttttgtttattgggttttggtcgtcaggttgaaaaaatt
ctgactataattcctatgttgttttgtttgttgggttatggtcgtcaggttgagaagatt
ttgactataattcctatattattttgtttgttaggttatggtcgtcaggttgagaaaatt
ttaactataattcctatgttgttttgtttgttgggatatggtcgtcaggttgagaaaatt
ttgactataattcctgtgttgtttagtttgttaggttatgggcgtcaggtggagaaagtt
ttgactatattgcctattttgttttgtttgcttgggtatggacgtcaggttgagaagatt
ttaactatgattcctgttttgttttgtttgctaggttttggtcgtcaggttgaaaagatt
ttaactataattcctgttttgttttgtttattaggttatggtcgtcaggttgagaagatt
ttgactataattcctgttttgttttgtttgttgggcttcggtcgtcaggttgaaaagatt
ttgactatagtacctattttgttttgtttactgggttatggtcgtcaaattgaaaaggtt
ttgactatagtgcctgttttgttttgtttgttaggttatggtcgtcaggtggagaaggtt
ttgactatagtacctattttgttttgtttgttagggtatggtcgtcaggtggagaaggtt
ttgactatagtacctattttgttttgtttgttagggtatggtcgtcaggtggagaagatt
ttgactatgattcctgttttgttttgtttgcttggttatggtcgtcaggttgagaagatt
ttaactatgattcctgttttattttgtcttttaggttatggtcggcaagttgagaagatt
ttaactatgattcctattttgttttgtttattaggttttggtcgtcaagttgagaagatt
ttgactatgattcctattattttttgtttgctggggtttggtagccaggttgagaaaatt
ttgactatgttgcctgttttattttgtttattgggttatggtcgccaggtggagaagatt
ttaactataattcctatattgttttgtttgttagggtatggtcgtcaggttgagaaaatt
ttaactataattcctatattgttttgtttgttagggtatggtcgtcaggttgagaaaatt
ttaactataattcctatattgttttgtttgttagggtatggtcgtcaggttgagaaaatt
ttaactataattcctatattgttttgtttgttagggtatggtcgtcaggttgagaaaatt
ttaactataattcctatattgttttgtttgttagggtatggtcgtcaggttgagaaaatt
ttaactataattcctatattgttttgtttgttagggtatggtcgtcaggttgagaaaatt
ttgactataattcctatgttgttttgtttgttgggatatggtcgtcaggttgagaaaatt

agtgcttgttattatttaattttttatactttattttttggtatgccttatttgttttta
agtgcttgttattatttaattttttatactttattttttggtatgccttatttatttttt
agtgcttgttattatttgattttttatactttattttttggtatgccttatttgtttttg
agtgcttgttattatttgattttttatactttattttttggtatgccttatttgtttttg
agtgcctgttattatttgattttttatactttattttttggtatgccttatttgtttttg
agtgcttgttattatttggttttttatactttattttttgggatgccttatttgtttttg
agtgcttgttattatttggttttttatactttattttttgggatgccttatttgtttttg
agtgcttgttattatttggttttttatactttattttttgggatgccttatttgtttttg
agtgcttgttattatttggttttttatactttattttttgggatgccttatttgtttttg
agtgcttgttattatttggttttttatactttattttttgggatgccttatttgtttttg
agtgcttgttattatttggttttttatactttattttttgggatgccttatttgtttttg
agtgcttgttattatttggttttttatactttattttttggtatgccttatttgtttttg
agtgcttgttattatttggttttttatactttattttttgggatgccttatttgtttttg
agtgcttgttattatttggttttttatactttattttttgggatgccttatttgtttttg
agtgcttgttattatttggttttttatactttattttttgggatgccttatttgtttttg
agtgcttgttattatttggttttttatactttattttttgggatgccttatttgtttttg
agtgcttgttattatttggttttttatactttattttttgggatgccttatttgtttttg
agtgcttgttattatttggttttttatactttattttttgggatgccttatttgtttttg
agtgcttgttattatttggttttttatactttattttttgggatgccttatttgtttttg
agtgcttgttattatttggttttttatactttattttttgggatgccttatttgtttttg
agagcttgttattatttaattttttatactttattttttggtatgccttatctttttttt
agagcttgttattatttaattttttatactttattttttggtatgccttatctttttttt
agagcttgttattatttaattttttatactttattttttggtatgccttatctttttttt
agggcttgttattatttaattttttatactttgttttttggtataccttatttgtttttg
agggcttgttattatttggtattttataccttattttttggtataccatttttgtttttt
agagcttgttattatttggtgttttatactttgttttttggtatgccgtttttatttttt
agagcttgttattatttggttttttatactttgttttttggtataccatttttgtttttt
agtgcttgttattatttaattttttataccttgttttttgggataccttatttgtttttt
agtgcttgttattatttaattttttatactttgttttttggtataccttatttgtttttg
agtgcttgttattatttggttttttatactcttttttttggtatgccttatttgtttttg
agtgcttgttattatttgattttttatactttattttttggtatgccttatttgtttttg
agtgcttgttattatttaattttttatactttgttttttgggatgccttatctttttttg
agggcttgttattatttagttttttatactttgttttttggtatgccttatttgtttttg
agagcttgttattatttgattttttatactttattttttggtataccttatttatttgtc
agggcttgttattatcttattttttatactttattttttggtatgccttatttatttatt
agagcttgttattatcttattttttatactttattttttggtatgccttatctatttatt
agtgcttgttattatttgattttttatactttgttttttggtatgccatatttattcttg
agtgcttgttattatttgattttttatactttgttttttggtataccttatttgttttta
agggcttgttattatttaattttttatactttgttttttgggatgccttatttgtttttg
agggcttgttattatttaattttttatactttattttttgggatgccttatttgtttttg
agggcttgttattatttaattttttatactttgttttttggtatgccttatttattttta
agtgcttgttattatttaattttttatactttgttttttggaataccttacttattttta
ggtgcttgttattatttgattttttatactttgttttttggatttccttatttatttatt
agagctagttattatcttgttttttatactatgttttttagtttgccttatttgtttttt
agtgcttgttattatttggttttttatactttgttttttggaatgccttttttgtttttt
agtgcttgttattatttaattttttatactttattttttggtataccatatttgtttttg
agtgcttgttattatttaattttttatactttattttttggtataccatatttgtttttg
agtgcttgttattatttaattttttatactttattttttggtataccatatttgtttttg
agtgcttgttattatttaattttttatactttattttttggtataccatatttgtttttg
agtgcttgttattatttaattttttatactttattttttggtataccatatttgtttttg
agtgcttgttattatttaattttttatactttattttttggtataccatatttgtttttg
agtgcttgttattatttgattttttatactttattttttggtatgccttatttgtttttg

tatagtcatgttttttggatattaaattttgtttattatgatttatttatttgttatgag
tatagtcgtgtttttttttttttaaattttgtttattatgatttttttatatcttttgaa
tatagtcatgtctttttctttttaaattttgtttattatgatttttttttttcttatgag
tatagtcatgtctttttctttttaaattttgtttattatgatttttttttttcttatgag
tatagtcatgtctttttctttttaaattttgtttattatgatttttttttttcttatgag
tatagtcatgttttttattttatgaattttgtttattatgatttttttgtttcttacgaa
tatagtcatgttttttattttatgaattttgtttattatgatttttttgtttcttacgaa
tatagtcatgttttttattttatgaattttgtttattatgatttttttgtttcttacgaa
tatagtcatgttttttattttatgaattttgtttattatgatttttttgtttcttacgaa
tatagtcatgttttttattttatgaattttgtttattatgatttttttgtttcttacgaa
tatagtcatgttttttattttatgaattttgtttattatgatttttttgtttcttacgaa
tatagtcatgttttttattttatgaattttgtttattatgatttttttgtttcttacgaa
tatagtcatgttttttattttatgaattttgtttattatgatttttttgtttcttacgaa
tatagtcatgttttttattttatgaattttgtttattatgatttttttgtttcttacgaa
tatagtcatgttttttattttatgaattttgtttattatgatttttttgtttcttacgaa
tatagtcatgttttttattttatgaattttgtttattatgatttttttgtttcttacgaa
tatagtcatgttttttattttatgaattttgtttattatgatttttttgtttcttacgaa
tatagtcatgttttttattttatgaattttgtttattatgatttttttgtttcttacgaa
tatagtcatgttttttattttatgaattttgtttattatgatttttttgtttcttacgaa
tatagtcatgttttttattttatgaattttgtttattatgatttttttgtttcttacgaa
tatagtcgtgtttttggtttttttaattttgtttattttgattttactatgtcttttgag
tatagtcgtgtttttggtttttttaattttgtttattttgattttactatgtcttttgag
tatagtcgtgtttttggtttttttaattttgtttattttgattttactatgtcttttgag
tataggcgtgttttttggtttttgagttttgtttattatgatttttttatatcttatgag
tttagccatgtttttaatttttttaattttgtttattatgatttttttatatcttttgag
tttagtcatgtttttaatttttttaattttgtctattatgatttttttatatcatttgag
tttagtcatgtttttaatttctttaattttgtttattatgattcttttatatcttttgaa
tatagtcgtgtttttttttttttgaattttgtttattatgatttttttatatcttatgaa
tatagtcatgtgtttttttttataaattttgtttattatgacttttttttttcttatgag
tatagtcatgtttttttttttttaaattttgtttattatgatttttttttttcttatgaa
tatagtcatgtctttttttttttaaattttgtttattatgatttttttttttcttatgag
tgtagacgtgttttttatttttttaactttgtgtattatgattttttggtttgttatgaa
tatagtcatgtattttatttttttaatttggtttattatgatttttttgtatcttttgag
tatagacgtgtattttgtttttttgattttgtttattatgatttttttatgtcttttgag
tataggcgtattttttgttttttcaattttgtttattatgatttttttgtgtcttttgaa
tataggcgtattttttgtttttttaattttgtttattatgatttttttatgtcttttgag
tatagccatgttttttgttttttgaattttgtttattatgatttttttgtttcttatgag
tatagtaatgtttttttttttttgaattttgtttattatgaattttttgtttcttatgag
tatagtcatgtttttttttttttgaattttgtttattatgatttttttgtttcttatgaa
tatagtcatgtttttttttttttgaattttgtttattatgatttttttgtttcttatgaa
tatagtcatgtttttgatttttttaattttgtttattatgatttttttgtttcttatgag
tatagtcatgttttaggtttttttaattttgtttattatgatttttttatttcttatgaa
tattctagtatgatgtttttttttaattttatttattataatttttttatgtcttatgag
tatagtcgtgttttgtctttttttaattttgtatattatgatttttttttttgttatgaa
tttagtcatgtttttaatttttttaattttgtttattatgatttttttatttcttatgag
tatagtcatgtttttttttttttgaattttgtttattatgatttttttttttcttatgaa
tatagtcatgtttttttttttttgaattttgtttattatgatttttttttttcttatgaa
tatagtcatgtttttttttttttgaattttgtttattatgatttttttttttcttatgaa
tatagtcatgtttttttttttttgaattttgtttattatgatttttttttttcttatgaa
tatagtcatgtttttttttttttgaattttgtttattatgatttttttttttcttatgaa
tatagtcatgtttttttttttttgaattttgtttattatgatttttttttttcttatgaa
tatagtcatgtctttttttttttaaattttgtttattatgatttttttttttcttatgag

tttatttttttattgagtttgtgtttcttagttaaatttcctatttattttattcatata
tttgtttttcttttgaggttgtgttttttggtaaagtttccagtttattttttacatatt
tttgtttttttattaagtttgtgttttttggttaagtttcctatttatttttttcatgta
tttgtttttttattaagtttgtgttttttggttaagtttcctatttatttttttcatgta
tttgtttttttattaagtttgtgttttttggttaagtttcctatttatttttttcatgta
tttgttttgttattgggtttatgttttttggttaaatttcctgtttatttttttcatgtt
tttgttttgttattgggtttatgttttttggttaaatttcctgtttatttttttcatgtt
tttgttttgttattgggtttatgttttttggttaaatttcctgtttatttttttcatgtt
tttgttttgttattgggtttatgttttttggttaaatttcctgtttatttttttcatgtt
tttgttttgttattgggtttatgttttttggttaaatttcctgtttatttttttcatgtt
tttgttttgttattgggtttatgttttttggttaaatttcctgtttatttttttcatgtt
tttgttttgttattgggtttatgttttttggttaaatttcctgtttatttttttcatgtt
tttgttttgttattgggtttatgttttttggttaaatttcctgtttatttttttcatgtt
tttgttttgttattgggtttatgttttttggttaaatttcctgtttatttttttcatgtt
tttgttttgttattgggtttatgttttttggttaaatttcctgtttatttttttcatgtt
tttgttttgttattgggtttatgttttttggttaaatttcctgtttatttttttcatgtt
tttgttttgttattgggtttatgttttttggttaaatttcctgtttatttttttcatgtt
tttgttttgttattgggtttatgttttttggttaaatttcctgtttatttttttcatgtt
tttgttttgttattgggtttatgttttttggttaaatttcctgtttatttttttcatgtt
tttgttttgttattgggtttatgttttttggttaaatttcctgtttatttttttcatgtt
tttgttttttttttgagtttatgttttttagttaagtttcctgtttatttttttcatgtt
tttgttttttttttgagtttatgttttttagttaagtttcctgtttatttttttcatgtt
tttgttttttttttgagtttatgttttttagttaagtttcctgtttatttttttcatgtt
tttgtatttttgcttagcttgtgttttttggttaagtttcctgtatattttgttcatatt
ttggtttttttgttaagtttatgttttttggttaaatttcctgtatattttttgcatgct
ttaacttttttgttgagtttatgttttttagttaaatttcctgtttattttttgcatgta
ttgatttttttgttagttttatgttttttggttaaatttcctgtttattttttacatgta
tatattttttttttgagtttatgttttttggttaagtttcctgtatattttttacatgtt
tttatttttttattgagtttgtgttttttggttaaatttcctgtttattttttacatgtt
tttgtttttttattgagtttatgttttttagttaagtttcctgtttatttttttcatgta
tttgtttttttattgagtttgtgttttttagttaagtttcctatttatttttttcatgta
tttgtttttctgatgagattgtgttttttggttaaatttcctgtttactttattcatgtt
tttatttttttattgagattatgttttttagttaaatttcctgtttattttttgcatgtt
ttggttttttttcttggaatgtgttttttggttaagtttcctgtttattttttacatgtc
tttattttttttcttagtatgtgttttctggttaagtttcctgtttactttttgcatgtg
tttgttgtttttcttagcatatgttttttggttaagtttcctgtttattttttacatgtg
tttgtttttttgttgagtttatgttttttggttaagtttccggtttatttttttcatgtt
tttatttttcttttaagtttgtgttttttagttaagtttcctgtttatttttttcatgtg
tttatttttttgttgagtttgtgttttttagttaagtttcctgtttatttttttcatgtt
tttatttttttgttaagtttgtgttttttggtaaagttccctgtttatttttttcatgtt
tttgtttttttgcttagtctctgttttttggttaagtttcctgtttattttttacatgtt
tatatatttttaattagtttgtgttttttagttaagtttcctgtttattttttacatgtt
tttgttttattattaagtttatgttttttggttaaatttcctgtttatttttttcatttt
tttgttttttttttgaggttgtgttttttggttaagtttccggtgtatttttttcattat
ttggtttttttgttaagtttgtgttttttagtaaagtttcctgtttattttttgcatgtt
tttatttttttattgagtttgtgttttttggttaagtttcctatttatttttttcatgta
tttatttttttattgagtttgtgttttttggttaagtttcctatttatttttttcatgta
tttatttttttattgagtttgtgttttttggttaagtttcctatttatttttttcatgta
tttatttttttattgagtttgtgttttttggttaagtttcctatttatttttttcatgta
tttatttttttattgagtttgtgttttttggttaagtttcctatttatttttttcatgta
tttatttttttattgagtttgtgttttttggttaagtttcctatttatttttttcatgta
tttgtttttttattgagtttgtgttttttagttaagtttcctatttatttttttcatgta

tggttgccgaaggctcatgtggaggcgtcaactagtactagtataattttggccggtgtt
tgattacctaaagttcatgttgaagctcctactagtactagaatgattttggcaggtgtt
tggttacctaaggtccatgtagaggctcctactagttctagtatggttttggctggtgtt
tggttacctaaggtccatgtagaggctcctactagttctagtatggttttggctggtgtt
tggttacctaaggttcatgtagaggctcctactagttctagtatggttttggctggtgtt
tgattacctaaggttcatgtagaatctcctactagttctagtatgattttggctggtgtt
tgattacctaaggttcatgtagaatctcctactagttctagtatgattttggctggtgtt
tgattacctaaggttcatgtagaatctcctactagttctagtatgattttggctggtgtt
tgattacctaaggttcatgtagaatctcctactagttctagtatgattttggctggtgtt
tgattacctaaggttcatgtagaatctcctactagttctagtatgattttggctggtgtt
tgattacctaaggttcatgtagaatctcctactagttctagtatgattttggctggtgtt
tgattacctaaggttcatgtagaatctcctactagttctagtatgattttggctggtgtt
tgattacctaaggttcatgtagaatctcctactagttctagtatgattttggctggtgtt
tgattacctaaggttcatgtagaatctcctactagttctagtatgattttggctggtgtt
tgattacctaaggttcatgtagaatctcctactagttctagtatgattttggctggtgtt
tgattacctaaggttcatgtagaatctcctactagttctagtatgattttggctggtgtt
tgattacctaaggttcatgtagaatctcctactagttctagtatgattttggctggtgtt
tgattacctaaggttcatgtagaatctcctactagttctagtatgattttggctggtgtt
tgattacctaaggttcatgtagaatctcctactagttctagtatgattttggctggtgtt
tgattacctaaggttcatgtagaatctcctactagttctagtatgattttggctggtgtt
tggttaccaaaggttcatgttgaatcccctactagtactagtataattttggctggtatt
tggttaccaaaggttcatgttgaatcccctactagtactagtataattttggctggtatt
tggttaccaaaggttcatgttgaatcccctactagtactagtataattttggctggtatt
tgactgcccaaggtccatgtggagtcgccaactagtactaggataattttggctgggatt
tgattacctaaggttcatgttgaatctcccactagaactagtatagttttagctggagtg
tggcttcctaaggttcatgttgaggctcctactagtactaggatggttctagccggagtt
tggttgcccaaggttcatgtcgaagctcctactagtactagtatagttttggctggagta
tgattaccaaaagttcatgttgaagctcctactaaaactagtatgattttggctggtatc
tggctgcctaaggttcatgttgaggcgcctactagttctagtataattttggcgggtgtt
tggttgcctaaggttcatgtagaagctcctactagttctagtatgattttggctggtatt
tgattacctaaggttcatgtagaagctcctactagttctagtatgattttggctggcgtt
tgattgccgaaggttcatgtggaggctccgactagcactagtatgattttggctggtgtt
tgattacctaaggttcatgttgaggcccctactagagctagtataattttggctggtgtt
tggttaccgaaggttcatgttgagtcacctactgggactaggatgattctggccggtgtt
tggttacctaaggttcatgtagaggctcctactagtactaggatgattttagctggcgtt
tgattgcctaaggttcatgttgaggctcctactagtactaggatgattttggctggtgtt
tggttacctaaggtgcatgttgaggctccaactagtgctagtatgattttggctggagtt
tgattgcctaaggttcatgttgaggctcctactagtactagtatgattttggctggagtt
tgattacctaaggttcatgttgaggctcctactagtgctagaatgattttggctggtgtt
tgattgcctaaggttcatgttgaggcccccactagtgctagaatgattttggctggtgtt
tggttaccaaaagctcatgttgaggctcctactagtactagtatagttttggctggtgtt
tggttgcctaaagctcatgttgaggctcctactagaactagaatagttttagcaggagta
tggttacctaaggcccatgttgaagctcctactaggactagaatagttttagccggagtg
tggttgcctaaggcccatgtggaagctccgactagggctagtatagtgttggctggtgtt
tggttacctaaggttcatgtggaggctcctactagggccaggatagttttggctggtgtt
tggttacctaaggttcatgtggaagctcctactagttctagtatggttttggctggtgtt
tggttacctaaggttcatgtggaagctcctactagttctagtatggttttggctggtgtt
tggttacctaaggttcatgtggaagctcctactagttctagtatggttttggctggtgtt
tggttacctaaggttcatgtggaagctcctactagttctagtatggttttggctggtgtt
tggttacctaaggttcatgtggaagctcctactagttctagtatggttttggctggtgtt
tggttacctaaggttcatgtggaagctcctactagttctagtatggttttggctggtgtt
tgattacctaaggttcatgtagaagctcctactagttctagtatgattttggctggcgtt

atgttgaagttagggggttgtggtgtttatcgaattatgaagtctttgagtttttttggt
atgttgaagcttgggggtgctggtgtttatcgaattagtaaatctttgaattattttagt
atattgaagttgggtggtgctggtgtttatcgtattagtaagtctttgaatttttttggt
atattgaagttgggtggtgctggtgtttatcgtattagtaagtctttgaatttttttggt
atattgaagttgggtggtgctggtgtttatcgtattagtaagtctttgaatttttttggt
atattaaagttgggtggtgctggtatttatcgtattagtggttctttaaatttttttggg
atattaaagttgggtggtgctggtatttatcgtattagtggttctttaaatttttttggg
atattaaagttgggtggtgctggtatttatcgtattagtggttctttaaatttttttggg
atattaaagttgggtggtgctggtatttatcgtattagtggttctttaaatttttttggg
atattaaagttgggtggtgctggtatttatcgtattagtggttctttaaatttttttggg
atattaaagttgggtggtgctggtatttatcgtattagtggttctttaaatttttttggg
atattaaagttgggtggtgctggtatttatcgtattagtggttctttaaatttttttggg
atattaaagttgggtggtgctggtatttatcgtattagtggttctttaaatttttttggg
atattaaagttgggtggtgctggtatttatcgtattagtggttctttaaatttttttggg
atattaaagttgggtggtgctggtatttatcgtattagtggttctttaaatttttttggg
atattaaagttgggtggtgctggtatttatcgtattagtggttctttaaatttttttggg
atattaaagttgggtggtgctggtatttatcgtattagtggttctttaaatttttttggg
atattaaagttgggtggtgctggtatttatcgtattagtggttctttaaatttttttggg
atattaaagttgggtggtgctggtatttatcgtattagtggttctttaaatttttttggg
atattaaagttgggtggtgctggtatttatcgtattagtggttctttaaatttttttggg
ttgttgaaattaggtggcgtaggtatttttcgaattaggaagtctattaattatgttggt
ttgttgaaattaggtggcgtaggtatttttcgaattaggaagtctattaattatgttggt
ttgttgaaattaggtggcgtaggtatttttcgaattaggaagtctattaattatgttggt
atgttgaaacttggtggttgtggtgtttatcgtataagtaagtctttaagtttttttagt
atattgaaattaggtggagccggtatttaccgtattaggaaatctttgaatttttttggt
atattaaagttaggcggagctggactttatcgtattagtaagtctttaaatttttttggt
atattgaagttgggtggggctggtctttatcgtattagaaagtctttgaatttttttggt
atgttaaagttaggtggagttggaatatatcgtatttgtaagtctttaaatttttctggt
atgttaaagttaggtggtgctggtgtttatcgtattagtaagtcttttaattattataat
atgttaaagttgggtggtgctggtgtttatcgtattagtaagtctttgaatttttttggt
atattgaagttaggtggtgctggtgtttatcgtattagtaagtctttgaatttttttggt
atgttaaaattggggggctctggtttgtatcgtattagtaaggggatgggttattatagt
atattgaagttaggaggagtaggtgtttatcgtattagtaagtctttaaatttttttggt
atgttaaagttgggtggtgtaggattctatcgtattagtgggtctctaaataactttagg
atgttaaagtttggtggtgcgggtctttatcgtgctggtaaatctttaagttattttagt
atattgaaatttggtggtgctggtctttatcgtgttggtaagtctttgaattattttagt
atgttgaagttgggaggggctggtgtgtatcgtattagtaagtctttgaatttttttggc
atgttgaagttaggcggggctggtgtttatcgtattagtaagtctttgaatttttttggt
atgttgaagttgggaggagcaggtgtttatcgtattagtaagtctttgaatttttttggt
atgttgaagttggggggagcaggtgtttatcgtattagtaagtctttaaatttttttggt
atattaaagcttggtggtgttggcatttatcgtatgagttgttctttgaatttttttggt
atattgaagttaggtggtgtaggtatttatcgtattagtaaatctttaaatttttttggt
atgttgaagttgggtggtggtggtgtttatcgtgtaagtaagtctttgagtttttttggt
atgttgaagttgggtggtgtaggattttatcgtgttgtaaagggggttaatttttttggt
atattgaagttaggtggggctggtttttatcgtgttaggaaatctttgaatttttttggt
atattgaagttaggtggtgctggtgtttatcgtattagtaagtctttgaatttttttggt
atattgaagttaggtggtgctggtgtttatcgtattagtaagtctttgaatttttttggt
atattgaagttaggtggtgctggtgtttatcgtattagtaagtctttgaatttttttggt
atattgaagttaggtggtgctggtgtttatcgtattagtaagtctttgaatttttttggt
atattgaagttaggtggtgctggtgtttatcgtattagtaagtctttgaatttttttggt
atattgaagttaggtggtgctggtgtttatcgtattagtaagtctttgaatttttttggt
atattgaagttaggtggtgctggtgtttatcgtattagtaagtctttgaatttttttggt

tttgaatttttgatttttttttctttgattagaatggttttttgttcttttatttgtata
tttgaacttttgtttttattttctttaatgagaatagtattttgttcttttatttgtata
tttgaatttttgatttttttttctttgattagtatgattttttgttcttttatttgtata
tttgaatttttgatttttttttctttgattagtatgattttttgttcttttatttgtata
tttgaatttttgatttttttttctttgattagtatgattttttgttcttttatttgtata
ttggagttgatgttttttttttctttaattggtatggttttttgttcttttatttgtatg
ttggagttgatgttttttttttctttaattggtatggttttttgttcttttatttgtatg
ttggagttgatgttttttttttctttaattggtatggttttttgttcttttatttgtatg
ttggagttgatgttttttttttctttaattggtatggttttttgttcttttatttgtatg
ttggagttgatgttttttttttctttaattggtatggttttttgttcttttatttgtatg
ttggagttgatgttttttttttctttaattggtatggttttttgttcttttatttgtatg
ttggagttgatgttttttttttctttaattggtatggttttttgttcttttatttgtatg
ttggagttgatgttttttttttctttaattggtatggttttttgttcttttatttgtatg
ttggagttgatgttttttttttctttaattggtatggttttttgttcttttatttgtatg
ttggagttgatgttttttttttctttaattggtatggttttttgttcttttatttgtatg
ttggagttgatgttttttttttctttaattggtatggttttttgttcttttatttgtatg
ttggagttgatgttttttttttctttaattggtatggttttttgttcttttatttgtatg
ttggagttgatgttttttttttctttaattggtatggttttttgttcttttatttgtatg
ttggagttgatgttttttttttctttaattggtatggttttttgttcttttatttgtatg
ttggagttgatgttttttttttctttaattggtatggttttttgttcttttatttgtatg
tttgagttgtttttttttttttctttaattggtatggttttttgttcttttatttgtata
tttgagttgtttttttttttttctttaattggtatggttttttgttcttttatttgtata
tttgagttgtttttttttttttctttaattggtatggttttttgttcttttatttgtata
tttgagtttttgatttttgtttctttggttagtatggttttttgttcttttatttgtatg
tttgaattattagtttttttttctttaattgggatagttttttgttcttttatttgtatt
tttgagttattgatttttttttctttggttggaatggttttttgttcttttatttgtatg
tttgagttattgatttttttttctttagttggaatggttttttgttcttttatttgtatg
cttgagtttttttatttcttttctttaataagaataattttttgttcttttatttgtata
tttgagtttttgatttttttttctttggttagtataattttttgttcttttatttgtatg
tttgagtttttgatttttttttctttgattagtataattttttgttcttttatttgtata
ttcgaatttttaatttttttttctttgattagtataattttttgttcttttatttgtata
tttgaatttttattttttttttctttgattagtatggttttttgttcttttatttgtatg
attgagttattgttttttttttttttgattagtatggttttttgttcttttatttgtatg
ttggagttgtttttttttttgtctttggttaggatggtgttttgttcttttatttgtatt
ttagagttattattttttttatctttgattagaatgattttttgttcttttatttgtttg
ttagaattgatgttttttttatctttggttagaatgattttttgttcttttatttgtttg
tttgaaatattggtttttttttctttgattagtatagttttttgttcttttatttgcatg
tttgagttattactgtttttttctttggttagtatagttttttgttcttttatttgtgta
tttgaaatgttgatttttttttctttgattaggatggttttttgttcttttatttgtgtt
tttgaaatgttgatttttttttctttaattaggatggttttttgttcttttatttgtgtt
ttggaatttttttttttattttctttgattagtatgattttttgttcttttatttgttta
cttgagtttatattttttttatctttaattggtatagttttttgttcttttatttgttta
ttggagttttgggtttttatttctttggttagtatggttttttgttcttttatttgtgtt
gttgaattttggtttattttttcgttgttgagtatggttttttgttcttttatttgcttg
cttgagttgttgatttttttttctttggttgggatggtattttgttcttttatttgtatg
tttgaatttttgatttttttttctttgattagtatgattttttgttcttttatttgtata
tttgaatttttgatttttttttctttgattagtatgattttttgttcttttatttgtata
tttgaatttttgatttttttttctttgattagtatgattttttgttcttttatttgtata
tttgaatttttgatttttttttctttgattagtatgattttttgttcttttatttgtata
tttgaatttttgatttttttttctttgattagtatgattttttgttcttttatttgtata
tttgaatttttgatttttttttctttgattagtatgattttttgttcttttatttgtata
ttcgaatttttaatttttttttctttgattagtataattttttgttcttttatttgtata

atacaaagtgattgtaaatcattagctgcttattcttcaatttgtcatataggatttgta
actcaaagtgattgtaaatctttggctgcttattcttctatttgtcatatgggttttgtt
tttcagagtgattgtaagtctttagctgcttattcttctatttgtcatatgggttttgtt
tttcagagtgattgtaagtctttagctgcttattcttctatttgtcatatgggttttgtt
tttcagagtgattgtaagtctttagctgcttattcttctatttgtcatatgggttttgtt
atgcaaagggattgtaagtctttagctgcatattcatctatttgtcatatgggttttgtt
atgcaaagggattgtaagtctttagctgcatattcatctatttgtcatatgggttttgtt
atgcaaagggattgtaagtctttagctgcatattcatctatttgtcatatgggttttgtt
atgcaaagggattgtaagtctttagctgcatattcatctatttgtcatatgggttttgtt
atgcaaagggattgtaagtctttagctgcatattcatctatttgtcatatgggttttgtt
atgcaaagggattgtaagtctttagctgcatattcatctatttgtcatatgggttttgtt
atgcaaagggattgtaagtctttagctgcatattcatctatttgtcatatgggttttgtt
atgcaaagggattgtaagtctttagctgcatattcatctatttgtcatatgggttttgtt
atgcaaagggattgtaagtctttagctgcatattcatctatttgtcatatgggttttgtt
atgcaaagggattgtaagtctttagctgcatattcatctatttgtcatatgggttttgtt
atgcaaagggattgtaagtctttagctgcatattcatctatttgtcatatgggttttgtt
atgcaaagggattgtaagtctttagctgcatattcatctatttgtcatatgggttttgtt
atgcaaagggattgtaagtctttagctgcatattcatctatttgtcatatgggttttgtt
atgcaaagggattgtaagtctttagctgcatattcatctatttgtcatatgggttttgtt
atgcaaagggattgtaagtctttagctgcatattcatctatttgtcatatgggttttgtt
gctcagagtgattgtaagtctttagctgcttattcttctgtttgtcatataggttttgta
gctcagagtgattgtaagtctttagctgcttattcttctgtttgtcatataggttttgta
gctcagagtgattgtaagtctttagctgcttattcttctgtttgtcatataggttttgta
gttcaaagtgattgtaagtctttagctgcttattcttctatttgtcatatggggtttgtt
tttcaaagtgattgtaagtctttggctgcttattcttctatttgtcatataggatttgtt
tttcaaagtgattgtaaatctttagctgcttattcttctgtttgtcatataggttttgtt
tttcaaagtgattgtaaatctttagctgcttattcttctgtttgtcatataggttttgtt
actcagagagatgttaagtctttagctgcttattcttctatttgtcacataggttttgtt
gtacagagggattgtaagtctttggcggcttattcttctatttgtcatatgggttttgtg
tttcaaagtgattgtaagtctttggctgcttattcttctatttgtcatatgggttttgtt
tttcagagtgattgtaagtctttagctgcttattcttctatttgccatatgggttttgtt
tttcaaagagattgtaagtgtttggctgcttattcttctatttgtcatataggttttgtt
gttcagagtgattgtaaatctttagctgcttattcttctatttgtcatatggggtttgtt
gtgcaaagtgactgtaagtctttggctgcttattcttctgtttgtcatataggttttgtt
atacaaagtgattgtaagtctttagctgcgtattcttctatttgtcatatgggttttgtt
atacagagtgattgtaagtctttggctgcttattcttctgtttgtcatatagggtttgtt
attcagagtgattgtaagtctttagctgcttattcttctatttgtcatataggttttgtt
gttcagagtgattgtaagtctttagctgcttattcttcaatttgtcatataggttttgtt
gttcagagtgattgtaagtctttggcggcttattcttctgtttgtcatatgggttttgta
gttcagagggattgtaagtctttggctgcctattcttctgtttgtcatatgggttttgtg
tttcaaagtgatggtaagtctttagctgcttattcttctatttgtcatataggttttgtt
tgtcaaagtgatagtaagtctttggctgcttattcttctatttgtcatataggttttgtt
atgcagagtgatggtaaatctttggcggcttattcttctatttgtcatatggggtttgtt
ttccagagggattgtaaatgtttggcggcctattcgtcgatttgtcatatggggtttgtg
tttcagagtgattgtaagtcattagctgcttattcttcaatttgtcatatgggttttgtt
tttcaaagtgattgtaagtctttagctgcttattcttctatttgtcatatgggttttgtt
tttcaaagtgattgtaagtctttagctgcttattcttctatttgtcatatgggttttgtt
tttcaaagtgattgtaagtctttagctgcttattcttctatttgtcatatgggttttgtt
tttcaaagtgattgtaagtctttagctgcttattcttctatttgtcatatgggttttgtt
tttcaaagtgattgtaagtctttagctgcttattcttctatttgtcatatgggttttgtt
tttcaaagtgattgtaagtctttagctgcttattcttctatttgtcatatgggttttgtt
tttcagagtgattgtaagtctttagctgcttattcttctatttgccatatgggttttgtt

ttattgtctgaacttagtatggtttattatggtaaatctatggcgttggttataatgtta
ttattatcagaaattagtataattttttatggtaaaagaatagctttgattatgatatta
ttattgtctgaattaagtatggtttattatggtaagtctatatctttagttataatgtta
ttattgtctgaattaagtatggtttattatggtaagtctatatctttagttataatgtta
ttattgtctgaattaagtatggtttattatggtaagtctatatctttagttataatgtta
ttattgtctgaaattagtatggtatattatggtaagtctatggctttggttatgatgttg
ttattgtctgaaattagtatggtatattatggtaagtctatggctttggttatgatgttg
ttattgtctgaaattagtatggtatattatggtaagtctatggctttggttatgatgttg
ttattgtctgaaattagtatggtatattatggtaagtctatggctttggttatgatgttg
ttattgtctgaaattagtatggtatattatggtaagtctatggctttggttatgatgttg
ttattgtctgaaattagtatggtatattatggtaagtctatggctttggttatgatgttg
ttattgtctgaaattagtatggtatattatggtaagtctatggctttggttatgatgttg
ttattgtctgaaattagtatggtatattatggtaagtctatggctttggttatgatgttg
ttattgtctgaaattagtatggtatattatggtaagtctatggctttggttatgatgttg
ttattgtctgaaattagtatggtatattatggtaagtctatggctttggttatgatgttg
ttattgtctgaaattagtatggtatattatggtaagtctatggctttggttatgatgttg
ttattgtctgaaattagtatggtatattatggtaagtctatggctttggttatgatgttg
ttattgtctgaaattagtatggtatattatggtaagtctatggctttggttatgatgttg
ttattgtctgaaattagtatggtatattatggtaagtctatggctttggttatgatgttg
ttattgtctgaaattagtatggtatattatggtaagtctatggctttggttatgatgttg
ttgttatcagaggtaagaatgctctgttatggcaagaggatgtctgttattatgatgttg
ttgttatcagaggtaagaatgctctgttatggcaagaggatgtctgttattatgatgttg
ttgttatcagaggtaagaatgctctgttatggcaagaggatgtctgttattatgatgttg
ttattatctgagttgagtatggtttattatggtaagtctatggcgttggttatgatgttg
ttattatctgagattagtatattgtattacggcaagtctatagctttaattatgatatta
ttgttatctgagattagtatgttgtactatgggaagtctatagctttagttatgatatta
ttgttatctgaaattagtatgctatactatggtaaatctatagctttggttataatgtta
ttattgtctgaaattagtatggtttattatggtaaaagtatatctttggttataatgttg
ttattgtctgagttaagtatggtttattatggaaagtctatggctttggttatgatatta
ttattgtctgagttgagtatggtttattatggtaagtctatatctttagttatgatgttg
ttattatctgaattgagtatggtttattatggtaagtctatatctttagttataatgtta
ttattgtctgagttgagtttagtttattatggcaaatctatagctttagttataatattg
ttgttatctcaagttagtatggtttattatggtaaatctatggctttagttatgatgttg
ttattgtctgaggttagaatattgtattatggcaagagtatgtctttggttataatgttg
ttgttatctgagattaggatgttgtattatggtaagagtatatctttggttataatgata
ttattgtctgagattagaatattgtattatggcaagagtatgtctttagttatgatgata
ttgctttctgaggtgagtatagtttattatggtaagtctatggctttggtgatgatattg
ttgctttctgaggtgagtatggtttattatggtaagtctatggctttggttatgatgttg
ttgctctctgagattagtatggtttattatggtaagtctatggctttggtgatgatgttg
ttgctttctgagattagtatggtttattatggtaagtctatagctttggtgatgatgttg
ttattgtctgaggttagtatagtttattatggtaagtctatatctttagttatgatgttg
ttgttatctgaagttagaatggtatattatggtaaatctatagctttagtaataatgtta
ttattatctgaggttattatggtttattatggtaaaaggatggctttgattatgatattg
ctgctgtccgaggttagtatggtttattacggtaaaagaatagcgttagtgatgatgctg
ttgttatctgaagttagtatgttgtattatggtaagtctatggctttggttatgatatta
ttattgtctgaattgagtatggtttattatggtaagtctatatctttagttatgatatta
ttattgtctgaattgagtatggtttattatggtaagtctatatctttagttatgatatta
ttattgtctgaattgagtatggtttattatggtaagtctatatctttagttatgatatta
ttattgtctgaattgagtatggtttattatggtaagtctatatctttagttatgatatta
ttattgtctgaattgagtatggtttattatggtaagtctatatctttagttatgatatta
ttattgtctgaattgagtatggtttattatggtaagtctatatctttagttatgatatta
ttattatctgaattgagtatggtttattatggtaagtctatatctttagttataatgtta

gctcatggctatacttctgttttaatgttttattttattggggaattttatcatgttgct
gctcatggttatacttctgttttaatgttttatttgattggtgaattttatcatttatct
tctcatggttatacttctgttttgatattttattttattggtgagttttatcatatttct
tctcatggttatacttctgttttgatattttattttattggtgagttttatcatatttct
tctcatggttatacttctgttttgatattttattttattggtgagttttatcatatttct
gctcatggttatacttctgttttaattttttatcttattggggaattttatcatattgct
gctcatggttatacttctgttttaattttttatcttattggggaattttatcatattgct
gctcatggttatacttctgttttaattttttatcttattggggaattttatcatattgct
gctcatggttatacttctgttttaattttttatcttattggggaattttatcatattgct
gctcatggttatacttctgttttaattttttatcttattggggaattttatcatattgct
gctcatggttatacttctgttttaattttttatcttattggggaattttatcatattgct
gctcatggttatacttctgttttaattttttatcttattggggaattttatcatattgct
gctcatggttatacttctgttttaattttttatcttattggggaattttatcatattgct
gctcatggttatacttctgttttaattttttatcttattggggaattttatcatattgct
gctcatggttatacttctgttttaattttttatcttattggggaattttatcatattgct
gctcatggttatacttctgttttaattttttatcttattggggaattttatcatattgct
gctcatggttatacttctgttttaattttttatcttattggggaattttatcatattgct
gctcatggttatacttctgttttaattttttatcttattggggaattttatcatattgct
gctcatggttatacttctgttttaattttttatcttattggggaattttatcatattgct
gctcatggttatacttctgttttaattttttatcttattggggaattttatcatattgct
gctcatgggtatacttctgttttgatgttttattttattggcgaattttaccatatttct
gctcatgggtatacttctgttttgatgttttattttattggcgaattttaccatatttct
gctcatgggtatacttctgttttgatgttttattttattggcgaattttaccatatttct
gctcatggttatacttcttttttaatattttattttattggtgagttttatcatatttct
tctcatggatatacttctgttttgatattttattttattggtgagttttatcatattgct
tctcatgggtatacttctgttttaatattttattttattggtgagttttatcatattgcg
tctcatggatatacttctgttttgatgttttattttattggtgaattttatcatattgct
ggtcatggttatacatctgtattgatattttattttattggtgagttttatcatatttca
tctcatggttatacttctgttttaatgttttattttattggtgagttttatcatattgct
tctcatggttatacttctgttttgatgttttattttattggtgaattttatcatatttct
tctcatggttatacttctgttttgatattttattttattggtgaattttatcatatttct
gctcatggctatacttctgttttgatattttattttattggagaggtttatcatgttaca
gctcatggttatacttctgttttgatgttttattttattggagaattttatcatattgct
tctcatggttatacttctgtattaatgttttattttatcggtgagttttaccatattgct
gctcatggttatacttctgttttgatattttattttattggtgagttttatcatattgct
gctcatggttatacatctgttatgatgttttattttattggtgagttttatcatattgct
gctcatggttatacttcagttttaatattttattttattggggagttttaccatattgct
tctcacggttatacttcggttttgatattttattttattggtgagttttaccatattgct
gctcatggttatacttctgttttaatgttttattttattggtgagttttatcatattgct
gctcatggttatacttctgttttgatgttttattttattggtgagttttatcatattgct
gctcatggttatacttctgttttgatattttattttattggtgagttttatcatatttct
gctcatggttatacttctgttttaatattttattttattggagaattttatcatatttct
gctcatggctatacttctgttatgatgttttattttattggggaattttatcatattgcg
gctcatggttatacttctgtattgatgttttattttatcggggagttttatcatgctaga
tctcatggttatacttctgttttgatgttttatttcattggggagttctaccatattgct
tctcatggttatacttctgttttgatattttattttattggtgaattttatcatatttct
tctcatggttatacttctgttttgatattttattttattggtgaattttatcatatttct
tctcatggttatacttctgttttgatattttattttattggtgaattttatcatatttct
tctcatggttatacttctgttttgatattttattttattggtgaattttatcatatttct
tctcatggttatacttctgttttgatattttattttattggtgaattttatcatatttct
tctcatggttatacttctgttttgatattttattttattggtgaattttatcatatttct
tctcatggttatacttctgttttgatattttattttattggtgaattttatcatatttct

aatagtcgtttgatttattatttgcgtggatattttaatattagtagtttattttgttta
aatagtcgtttaatttattatttgcgtggttattttaatgtaagtgttttatttagctta
ggtagtcgtttgatttattattttcgtggtttttttaatgttagtatgttgttttgcttg
ggtagtcgtttgatttattattttcgtggtttttttaatgttagtatgttattttgcttg
ggtagtcgtttgatttattattttcgtggtttttttaatgttagtatgttattttgcttg
aatagtcgtttggtttattatttgcgtggttattttaatgttagtgttttattttgtttg
aatagtcgtttggtttattatttgcgtggttattttaatgttagtgttttattttgtttg
aatagtcgtttggtttattatttgcgtggttattttaatgttagtgttttattttgtttg
aatagtcgtttggtttattatttgcgtggttattttaatgttagtgttttattttgtttg
aatagtcgtttggtttattatttgcgtggttattttaatgttagtgttttattttgtttg
aatagtcgtttggtttattatttgcgtggttattttaatgttagtgttttattttgtttg
aatagtcgtttggtttattatttgcgtggttattttaatgttagtgttttattttgtttg
aatagtcgtttggtttattatttgcgtggttattttaatgttagtgttttattttgtttg
aatagtcgtttggtttattatttgcgtggttattttaatgttagttttttattttgtttg
aatagtcgtttggtttattatttgcgtggttattttaatgttagttttttattttgtttg
aatagtcgtttggtttattatttgcgtggttattttaatgttagtgttttattttgtttg
aatagtcgtttggtttattatttgcgtggttattttaatgttagtgttttattttgtttg
aatagtcgtttggtttattatttgcgtggttattttaatgttagtgttttattttgtttg
aatagtcgtttggtttattatttgcgtggttattttaatgttagtgttttattttgtttg
aatagtcgtttggtttattatttgcgtggttattttaatgttagtgttttattttgtttg
ggaagtcgtttgatctattatttacgtggttattttaatgttagtgttttatttagtttt
ggaagtcgtttgatctattatttacgtggttattttaatgttagtgttttatttagtttt
ggaagtcgtttgatctattatttacgtggttattttaatgttagtgttttatttagtttt
aatagtcgtctagtatattatcttcgtggttattttaatgtcagtgttttgttttgtttg
agaagtcgattagtttattatttgcgaggttattttagtattaatttgttgttttgtttg
agaagtcgattaatttattatttacggggctactttagtattaatttgttattttgttta
agaagtcggttagtttattatttgcgaggctattttagtattaatttattattttgtttg
aatagtcgtttgttgtattatttgcgtggttattttagtataagtattttgtttagttta
aatagtcggttggtttattatttacgaggttttttttgtgttagtatgttgttttgtttg
ggtagtcgtttgatttattattttcgtggtttttttaatgttagtttgttgttttgtttg
ggtagtcgtttgatttattattttcgtggtttttttaatgttagtatgttattttgcttg
aatagtcgtttggtttattattttcggggttatttcaatgttagtagcttattttgctta
agtagtcgtttagtttattatttgcgtgggtattttaatgttagtatgttgttttgtttt
gatagtcgtttggtttattacttgcgtggttattttaatattagagttttgtttagtttg
gatagtcgtttagtttattacttacgtggttattttaatattagattgttgtttagtttg
gatagtcgtttaatttattatttacgtggttattttaatattagagtattatttagttta
aatagtcgtttgatttattatttgcgagggtattttaatgtaagtatgttgttttgtttg
aatagtcgtttgatttattatttacgtggttattttaatgttagtatgttgttttgtttg
aataggcgtttaatttattatttgcgtggatattttaatgttagtatgttgttttgtttg
aataggcgtttaatttattatttgcgtggatattttaatgttagtatgttgttttgtttg
aatagtcgtttgatctattatttgcgtggttattttaacgttagtttgttgttttgtttt
aatagtcgtttagtatattatttacgtggttattttaatgttagtttattattttgttta
ggtactcgtttaatttattatttacgtggttattttagtgttagtttgttatcttgtttg
ggtagtcgtttggtttattattttcgtgggttttttagtgtgaatttgatttttaggttg
agtagacgtttgatttattatttgcgtggttattttaatgttagtatgttgttttgttta
ggtagtcgtttgatttattattttcgtggtttttttaatgttagtatgttgttttgtttg
ggtagtcgtttgatttattattttcgtggtttttttaatgttagtatgttgttttgtttg
ggtagtcgtttgatttattattttcgtggtttttttaatgttagtatgttgttttgtttg
ggtagtcgtttgatttattattttcgtggtttttttaatgttagtatgttgttttgtttg
ggtagtcgtttgatttattattttcgtggtttttttaatgttagtatgttgttttgtttg
ggtagtcgtttgatttattattttcgtggtttttttaatgttagtatgttgttttgtttg
ggtagtcgtttgatttattattttcgtggtttttttaatgttagtatgttattttgcttg

atgttttgtttaacgatgttatctaattttaggtttcctgtatctattacttttttttct
attttttgtttgactatggtgtctaattttggttttcctacttctatttcttttttttct
tttttttgtttggttatgttatctaattttagttttccttgttctattacttttttttct
tttttttgtttggttatgttatctaattttagttttccttgttctattacttttttttct
tttttttgtttggttatgttatctaattttagttttccttgttctattacttttttttct
atgttttgtatggctatgttatctaattttagttttcctaggtctatttcttttttttct
atgttttgtatggctatgttatctaattttagttttcctaggtctatttcttttttttct
atgttttgtatggctatgttatctaattttagttttcctaggtctatttcttttttttct
atgttttgtatggctatgttatctaattttagttttcctaggtctatttcttttttttct
atgttttgtatggctatgttatctaattttagttttcctaggtctatttcttttttttct
atgttttgtatggctatgttatctaattttagttttcctaggtctatttcttttttttct
atgttttgtatggctatgttatctaattttagttttcctaggtctatttcttttttttct
atgttttgtatggctatgttatctaattttagttttcctaggtctatttcttttttttct
atgttttgtatggctatgttatctaattttagttttcctaggtctatttcttttttttct
atgttttgtatggctatgttatctaattttagttttcctaggtctatttcttttttttct
atgttttgtatggctatgttatctaattttagttttcctaggtctatttcttttttttct
atgttttgtatggctatgttatctaattttagttttcctaggtctatttcttttttttct
atgttttgtatggctatgttatctaattttagttttcctaggtctatttcttttttttct
atgttttgtatggctatgttatctaattttagttttcctaggtctatttcttttttttct
atgttttgtatggctatgttatctaattttagttttcctaggtctatttcttttttttct
tttttttgtttaactatggtttctaattttggttttcctgtttgtatttcttttttttct
tttttttgtttaactatggtttctaattttggttttcctgtttgtatttcttttttttct
tttttttgtttaactatggtttctaattttggttttcctgtttgtatttcttttttttct
atgttttgtttggttatgatgtctaattttggttttcctgtatctatttcttttttttct
attttttgtttaactatgatttctaattttggttttcctagttctatttcttttttttct
attttttgtttaactatggtttctaattttggttttcctagttctatttcttttttttct
attttttgtttgactataatttctaattttggttttcctagttctatttcttttttttct
tttttttgtttggttatagtttctaattttggatttcctttttctatttcatttttttct
atattttctttgactatgttgtctaattttgggtttcctagctctattacttttttttct
tttttttgtttggttatgttatctaattttagttttccgtgttctgttacttttttttct
tttttttgttttgttatgttatctaattttagttttccttgttccattacttttttttct
atgttttgttttactatgatatctaattttagttttcctgtttctgtttcttttttttct
ggattttgtttaactatgatttctaattttggttttcctggttctatttcttttttttct
ttttttggtctaactatagtttctaattttggttttcctgtgtctatttcatttttttct
atattttgcttgactatggtttctaattttggttttcctgtttgtatttcttttttttct
atattttgtttgactatggtgtctaattttggttttcctgtttgtatttcttttttttct
atatttagtttaactatggtatctaattttagttttcccacttctatttcttttttttct
atattttgtttgactatggtttctaattttggttttcctgtttctatgtcttttttttct
atgttttgtttgactatggtttctaattttagttttcctgtatctatttcttttttttct
atgttttgtttgactatggtttctaattttagttttcctgtgtctgtttcttttttttct
atattttgttttgttatgatgtctaattttggatttcctttatctatttcttttttttct
atatttagttttgttataatatctaattttagttttcctgtttctatttcttttttttct
tttttttgtttggtaatgatatctaattttagttttcctagttctatttcttttttttct
gtgtttagttttgttatgatatctaattttagtttcccagtggctatttcttttttttct
tttttttgtttgactatagtttctaattttggttttcctagttctatttcttttttttct
tttttttgtttggttatgttatctaattttagttttccttgttctattacttttttttct
tttttttgtttggttatgttatctaattttagttttccttgttctattacttttttttct
tttttttgtttggttatgttatctaattttagttttccttgttctattacttttttttct
tttttttgtttggttatgttatctaattttagttttccttgttctattacttttttttct
tttttttgtttggttatgttatctaattttagttttccttgttctattacttttttttct
tttttttgtttggttatgttatctaattttagttttccttgttctattacttttttttct
tttttttgtttggttatgttatctaattttagttttccttgttccattacttttttttct

gagtattttatattaaattgatatgtttctgttttttttgttggtattttttttttattt
gaatatctaatattaaattgatatagttctgtttactatattggagttttttttttgttt
gagtatttgatgatgaattggtttagttctgtttattttgttggtgttttatttcttttt
gagtatttgatgatgaattggtttagttctgtttattttgttggtgttttatttcttttt
gagtatttgatgatgaattggtttagttctgtttattttgttggtgttttatttcttttt
gaatatttaatgttgaattggtttagttctgttttttgtattggtgtatttttttttttt
gaatatttaatgttgaattggtttagttctgttttttgtattggtgtatttttttttttt
gaatatttaatgttgaattggtttagttctgttttttgtattggtgtatttttttttttt
gaatatttaatgttgaattggtttagttctgttttttgtattggtgtatttttttttttt
gaatatttaatgttgaattggtttagttctgttttttgtattggtgtatttttttttttt
gaatatttaatgttgaattggtttagttctgttttttgtattggtgtatttttttttttt
gaatatttaatgttgaattggtttagttctgttttttgtattggtgtatttttttttttt
gaatatttaatgttgaattggtttagttctgttttttgtattggtgtatttttttttttt
gaatatttaatgttgaattggtttagttctgttttttgtattggtgtatttttttttttt
gaatatttaatgttgaattggtttagttctgttttttgtattggtgtatttttttttttt
gaatatttaatgttgaattggtttagttctgttttttgtattggtgtatttttttttttt
gaatatttaatgttgaattggtttagttctgttttttgtattggtgtatttttttttttt
gaatatttaatgttgaattggtttagttctgttttttgtattggtgtatttttttttttt
gaatatttaatgttgaattggtttagttctgttttttgtattggtgtatttttttttttt
gaatatttaatgttgaattggtttagttctgttttttgtattggtgtatttttttttttt
gaatatttaatgttaaattgatgtagttctttgtattatttaatcgtttattttttatta
gaatatttaatgttaaattgatgtagttctttgtattatttaatcgtttattttttatta
gaatatttaatgttaaattgatgtagttctttgtattatttaatcgtttattttttatta
gagtatttgatgttaaattggtttagttctgtttgttatgttggtattttttttttattt
gagtatttaatattaaattggtttagttctgttttttattttagtgttttttttcttttt
gagtatttaatgttgaattgatttagttctattttttattttagtgttttttttcttttt
gagtatttaatattgaattggtttagttctattttttattttagtgtttttttccttttt
gagtatttaatattgaattgatgtagttctatttattatgttatatttttttttgttttt
gagtatttgatgtttaattgatttagttctattttttatattagagttttgttttttttt
gagtatttaataataaattgatttagttctgtttattttgttggtgttttgtttattttt
gaatatttgatgatgaattggtttagttctatttattttgttggtgttttgttccttttt
gagtatttaatattgaattgttatagggctatttgggtttttggtattttttttttgctt
gaatatttgatgttaaatttagttagttctgttttttttgttagtgttttttttttattt
gagtatttaatactaaattggattggttctattttttattttggtatcttttttttattt
gagtatttaatgttgaactggtttagttctattttttgttgaggtgttttttttctgttt
gagtacttaatattgaattggtttagttctgttttttattgaggtatttttttcttgttt
gagtatataatgttaaatttttttagttctgttttttatatgggttttttgtttttgttt
gagtatttgatgttgaatttttttagttctattttttatttgagttttttgtttttgttt
gagtatttgatgttgaatttttttaggtctgttttttatgttggttttttgtttttgttt
gagtatttgatgttgaatttttttagatctgttttttatgttggttttttgtttttgttt
gaatatttgatattaaattgatttagttctgtttattattttggtattttttttttgttt
gagtatttaatgttaaattatgttagttctatttattattttagttttatttttttgttt
gaatatgtggtttttaattttggtagttctgttttttttttttgtgtattgtttttattt
gagtatgttatgttgaattattgtgtttctgttttttttttttgttttttttttttaatt
gagtatatgatattaaattggtttagttctgttttttattttggtgttttttttcttttt
gaatatttgatgatgaattgatttagttctgtttattttgttggtgttttgtttcttttt
gaatatttgatgatgaattgatttagttctgtttattttgttggtgttttgtttcttttt
gaatatttgatgatgaattgatttagttctgtttattttgttggtgttttgtttcttttt
gaatatttgatgatgaattgatttagttctgtttattttgttggtgttttgtttcttttt
gaatatttgatgatgaattgatttagttctgtttattttgttggtgttttgtttcttttt
gaatatttgatgatgaattgatttagttctgtttattttgttggtgttttgtttcttttt
gaatatttgatgatgaattggtttagttctatttattttgttggtgttttgtttcttttt

gtttattatttaatttcattttattattctgtctatatattagttggttttatagtgggg
ttttattatttggtttctttttattattctgtttatataatagtttgttttattgttggt
ttttattatttggtttctttttattattctgtttatgttttagtttgtttttttttgggt
ttttattatttggtttctttttattattctgtttatgttttagtttgtttttttttgggt
ttttattatttggtttctttttattattctgtttatgttttagtttgtttttttttgggt
gtttattatttggtttgtttttattattctgtttatattttggtttgttttttgattggt
gtttattatttggtttgtttttattattctgtttatattttggtttgttttttgattggt
gtttattatttggtttgtttttattattctgtttatattttggtttgttttttgattggt
gtttattatttggtttgtttttattattctgtttatattttggtttgttttttgattggt
gtttattatttggtttgtttttattattctgtttatattttggtttgttttttgattggt
gtttattatttggtttgtttttattattctgtttatattttggtttgttttttgattggt
gtttattatttggtttgtttttattattctgtttatattttggtttgttttttgattggt
gtttattatttggtttgtttttattattctgtttatattttggtttgttttttgattggt
gtttattatttggtttgtttttattattctgtttatattttggtttgttttttgattggt
gtttattatttggtttgtttttattattctgtttatattttggtttgttttttgattggt
gtttattatttggtttgtttttattattctgtttatattttggtttgttttttgattggt
gtttattatttggtttgtttttattattctgtttatattttggtttgttttttgattggt
gtttattatttggtttgtttttattattctgtttatattttggtttgttttttgattggt
gtttattatttggtttgtttttattattctgtttatattttggtttgttttttgattggt
gtttattatttggtttgtttttattattctgtttatattttggtttgttttttgattggt
gtttactatttggtgtctttttactattctgtttatattatgatttgtttcttagttggt
gtttactatttggtgtctttttactattctgtttatattatgatttgtttcttagttggt
gtttactatttggtgtctttttactattctgtttatattatgatttgtttcttagttggt
ttttattatttggtttctttttattattctgtgtatattttagtaggttttttgctcggt
atttattatttagtttcgttttattattctatttatgttatggtttgttttatggtaggc
gtttattatttagtttctttttactattctatttatattatggtttgtttcatggttggc
atttattacttagtttcgttttattattctatttatgttatggtttgttttatggtcggc
atttattatttggtttctttttattattctatttatgttatagtttgtttttttatcgga
ttttattatttgttgtctttttattattctatttatgttttgatttgtttttttgttggc
ttttattacttggtttctttttattattctgtttatgttttggtttgtttttttttaggt
ttttattatttggtttctttttattattctatttatgttttagtttgtttttttttgggt
atttattatttggcttctttttattattctatttatttgttggtttgttttattactggt
gtttattatttagtttctttttattattcaatttatattatggtttgttttttagtaggt
gtgtattatttggcttctttttattattccatttatgttttggtttgttttttgattggg
ttgtattatttagtttctttttattattctatttattttttagtttgttttttagtaggt
ttttattatttggtatctttttattattccatttatgttttagtttgttttttggtaggt
ttttattatttagtttctttttattattctgtttatattttagtttgttttttgattggt
ttttattatttggtttcattttattattctatttatatattggtttgtttttttattggt
ttttattatttggtttctttttattattctgtttatattttggtttgttttttagttggg
ttttattatttggtttctttttattattctgtttatattttggtttgttttttggtcggc
ttttattatttggtttctttttattattctatttatttgatggtttgtttttttattggt
ttttattatttggtttctttttattattctgtttatttaatagtttgtttttttattggt
ttttattatttggtttctttttattattctatttatgttttggttagttttatagtgggg
ttttattatttggtttcattttattattctgtctatgttttggtttgtttttttgtaggg
gtttattacttagtttctttttattactctgtttatgttatggtttgttttataattggt
ttttattatttggtttctttttattattctgtttatgttttagtttgtttttttttaggt
ttttattatttggtttctttttattattctgtttatgttttagtttgtttttttttaggt
ttttattatttggtttctttttattattctgtttatgttttagtttgtttttttttaggt
ttttattatttggtttctttttattattctgtttatgttttagtttgtttttttttaggt
ttttattatttggtttctttttattattctgtttatgttttagtttgtttttttttaggt
ttttattatttggtttctttttattattctgtttatgttttagtttgtttttttttaggt
ttttattatttggtttctttttattattctatttatgttttagtttgtttttttttgggt

aatagattaagctatgtttttgaaagtcgaagagttatttgtttacctttgatttttata
tttaaatttagtaatttttttgatggacgtatggtaatttgtttacctttaatttttatg
aataaggttaattatgtttttgatggtcgtgttttgatttgtttgcctttgatttttata
aataaggttaattatgtttttgatggtcgtgttttgatttgtttgcctttgatttttata
aataaggttaattatgtttttgatggtcgtgttttgatttgtttgcctttgatttttata
aataaatttagggaagttaatgatggtcatagtattatttgtttgcctttagtttttatg
aataaatttagggaagttaatgatggtcatagtattatttgtttgcctttagtttttatg
aataaatttagggaagttaatgatggtcatagtattatttgtttgcctttagtttttatg
aataaatttagggaagttaatgatggtcatagtattatttgtttgcctttagtttttatg
aataaatttagggaagttaatgatggtcatagtattatttgtttgcctttagtttttatg
aataaatttagggaagttaatgatggtcatagtattatttgtttgcctttagtttttatg
aataaatttagggaagttaatgatggtcatagtattatttgtttgcctttagtttttatg
aataaatttagggaagttaatgatggtcatagtattatttgtttgcctttagtttttatg
aataaatttagggaagttaatgatggtcatagtattatttgtttgcctttagtttttatg
aataaatttagggaagttaatgatggtcatagtattatttgtttgcctttagtttttatg
aataaatttagggaagttaatgatggtcatagtattatttgtttgcctttagtttttatg
aataaatttagggaagttaatgatggtcatagtattatttgtttgcctttagtttttatg
aataaatttagggaagttaatgatggtcatagtattatttgtttgcctttagtttttatg
aataaatttagggaagttaatgatggtcatagtattatttgtttgcctttagtttttatg
aataaatttagggaagttaatgatggtcatagtattatttgtttgcctttagtttttatg
ggtaagtttagtagtatttttgatggtcgtagtattatttgtattcccgttatctttatg
ggtaagtttagtagtatttttgatggtcgtagtattatttgtattcccgttatctttatg
ggtaagtttagtagtatttttgatggtcgtagtattatttgtattcccgttatctttatg
aataaggttggttatgtttttgatggtcgtagtgttgtttgtttgcctttagtttttata
aataaagttaggtatgtttgtgatagccgggctgttgtttgtttacctttaatttttatg
aataaggttagctatgtttgtgatagtcgggctgttgtttgtctacctttaatttttata
aataaagtaaggtatatttgtgatagccgggctattatttgtttgcctttaatttttata
ttaaaggtaaattatgtgtttgaggttcgttctattttttgtttatctttgatttttatg
aataagtttagttatgtgtttgatgggcggggtattgtttgtctgcctgtgatgtttata
agtagggttggttatgtttttgatggtcgtgttttggtttgtttgcctttggtttttata
aatgaggttagttatgtttttgatggtcgtgttttgatctgtttgcctttgatttttata
aagagaaggtcttctggttttgatgcccgtggtgtaatttgtttgcctgtttttttgata
agtaaggttagttatgttgttgatagtcgtgttgttatttgtttgcctttggttttgatg
ggtaaggttaggtttatttatgatggtcgtagaattgtttgtcttcctataatttttatg
ggtaaaattagttatgtttgtgatatgcgtggtgtaatttgtttacctatagtttttata
ggtaaaattagttatgtttgtgatatgcgtggtgtagtttgtttacctatagtttttatg
aataaggttagttatgtttatgatggtcgtagtgttatttgtttacctttggtttttatg
tgtaaggttagctttgtttgtgatggtcgtagtgttgtttgtttgcctttggtttttatg
gataaggtgagttatgtttgtgatggtcgtagtgttgtttgtttacctttggtttttatg
ggtaaggtgagttatgtttatgatggtcgtagtgtagtttgtttacctttggtttttatg
tctaaggttagttatgtgtttgaaggtcgttgtttgatttgtttgcctgttttttttatg
tgtaaagataattatatttttgatggtcgatgtattatttgtttacctattttttttata
tataaggttagttatgtttttgaggggaattttttgatttgtttaccggtggttttgatg
tttaaggaggggtgtttgtatgatggtcgtgtgttttgtagtttgcctttattttttatg
aataaggttagttatgtttgtgatagacgtgttgttttttgtttgcctttactttttatg
aatagggttagttatgtttttgatggtcgtgttttggtttgtttgcctttggtttttatg
aatagggttagttatgtttttgatggtcgtgttttggtttgtttgcctttggtttttatg
aatagggttagttatgtttttgatggtcgtgttttggtttgtttgcctttggtttttatg
aatagggttagttatgtttttgatggtcgtgttttggtttgtttgcctttggtttttatg
aatagggttagttatgtttttgatggtcgtgttttggtttgtttgcctttggtttttatg
aatagggttagttatgtttttgatggtcgtgttttggtttgtttgcctttggtttttatg
aatgaggttagttatgtttttgatggtcgtgttttaatctgtttgcctttgatttttata

atatataattttttttgatttatgtttattatttaatatgaatattttttgtggaatgac
gtttataattttttttggtttgtttttgttatttaaaatgaatgttttttgtggaatgac
atgtataattttttttgatttatttttgttatttaatatgaatattttttgtggaatgac
atgtataattttttttgatttatttttgttatttaatatgaatattttttgtggaatgac
atgtataattttttttgatttatttttgttatttaatatgaatattttttgtggaatgac
atgtataattttttttgatttgtttttgttatttaatatgaatattttttgtggaattac
atgtataattttttttgatttgtttttgttatttaatatgaatattttttgtggaattac
atgtataattttttttgatttgtttttgttatttaatatgaatattttttgtggaattac
atgtataattttttttgatttgtttttgttatttaatatgaatattttttgtggaattac
atgtataattttttttgatttgtttttgttatttaatatgaatattttttgtggaattac
atgtataattttttttgatttgtttttgttatttaatatgaatattttttgtggaattac
atgtataattttttttgatttgtttttgttatttaatatgaatattttttgtggaattac
atgtataattttttttgatttgtttttgttatttaatatgaatattttttgtggaattac
atgtataattttttttgatttgtttttgttatttaatatgaatattttttgtggaattac
atgtataattttttttgatttgtttttgttatttaatatgaatattttttgtggaattac
atgtataattttttttgatttgtttttgttatttaatatgaatattttttgtggaattac
atgtataattttttttgatttgtttttgttatttaatatgaatattttttgtggaattac
atgtataattttttttgatttgtttttgttatttaatatgaatattttttgtggaattac
atgtataattttttttgatttgtttttgttatttaatatgaatattttttgtggaattac
atgtataattttttttgatttgtttttgttatttaatatgaatattttttgtggaattac
gtttataattttttttggtttgtttttgttatttaatatgaatattttttgtggtatgat
gtttataattttttttggtttgtttttgttatttaatatgaatattttttgtggtatgat
gtttataattttttttggtttgtttttgttatttaatatgaatattttttgtggtatgat
atatataattttttttgatttgtttttgttatttaatatgaatgttttttgaggaatgac
gtttataattttttttggtttatttttgttatttaatatgaatattttttgtggtatgac
gtttataattttttttggtttatttttgttatttaatatgaatattttttgtggtatgac
gtttataattttttttgatttatttttgttatttaatatgaatattttttgtggtatgac
atttataattttttttggtttgtttttattatttaatataaatttgttttgtggtttgac
atgtataattttttttggtttatttttgttatttagtatgaatattttttgtggaatgac
atgtataattttttttgatttatttttgttatttaatatgaatattttttgtggaatgac
atatataattttttttgatttatttttgttatttagtatgaatattttttgtggaatgac
atgtataattttttttgatttgtttttgttatttagtatgactgttttttgtggtttgat
gcttataattttttttgatttgtttttgttatttagtatgaatgttttttgtggaatgac
gcttataattttttttggtttgtttttattatttagtatgaatgttttttgtggaatgac
atttataattttttttggtttgtttttgttatttagtatgaatattttttgtggaatgac
atttataattttttttgatttgtttttgttatttagtatgaatattttttgtggaatgac
atatataattttttttggtttgtttttgttatttagtatgaatattttttgtggaatgac
atgtataattttttttggtttgtttttgttatttagtatgaatattttttgtggaatgac
atatataattttttttggtttatttttgttatttaatatgaatattttttgtggaatgac
atatataattttttttggtttatttttgttatttaatatgaatattttttgtggaatgac
gtttataattttttttgatttgtttatgttatttaatgtggatattttttgtggaatgac
atgtataattttttttggtttatttatgttatttaatatggatattttttgtggaatgac
atatataattttttttggtttgtttttgttatttagtatggatatgttttgtggaatgac
atgtataattttttttgatttttgtttgttatttaaaatgagtgttttgagtaagtttaa
gtttataattttttttggtttatttttgttatttaatatgaatattttttgtggtatgac
atatataattttttttgatttattttcgttatttaatatgaatattttttgtggaatgac
atatataattttttttgatttattttcgttatttaatatgaatattttttgtggaatgac
atatataattttttttgatttattttcgttatttaatatgaatattttttgtggaatgac
atatataattttttttgatttattttcgttatttaatatgaatattttttgtggaatgac
atatataattttttttgatttattttcgttatttaatatgaatattttttgtggaatgac
atatataattttttttgatttattttcgttatttaatatgaatattttttgtggaatgac
atatataattttttttgatttatttttgttatttagtatgaatattttttgtggaatgac

ttttggaaatgttttaaaggaaaggattattaatactgttaatcataaaattattggtac
ttttggaaatgttttacaacagagtatttataatactgttaatcataaaactattggtac
ttttggtaatactataaagcagagaattattaatactgttaatcataaaactattggtac
ttttggtaatactataaagcagagaattattaatactgttaatcataaaactattggtac
ttttggtaatactataaagcagagaattattaatactgttaatcataaaactattggtac
ttgtggaagtaggatgaagcagagggttgttagtactgttaatcataagagtattggaac
ttgtggaagtaggatgaagcagagggttgttagtactgttaatcataagagtattggaac
ttgtggaagtaggatgaagcagagggttgttagtactgttaatcataagagtattggaac
ttgtggaagtaggatgaagcagagggttgttagtactgttaatcataagagtattggaac
ttgtggaagtaggatgaagcagagggttgttagtactgttaatcataagagtattggaac
ttgtggaagtaggatgaagcagagggttgttagtactgttaatcataagagtattggaac
ttgtggaagtaggatgaagcagagggttgttagtactgttaatcataagagtattggaac
ttgtggaagtaggatgaagcagagggttgttagtactgttaatcataagagtattggaac
ttgtggaagtaggatgaagcagagggttgttagtactgttaatcataagagtattggaac
ttgtggaagtaggatgaagcagagggttgttagtactgttaatcataagagtattggaac
ttgtggaagtaggatgaagcagagggttgttagtactgttaatcataagagtattggaac
ttgtggaagtaggatgaagcagagggttgttagtactgttaatcataagagtattggaac
ttgtggaagtaggatgaagcagagggttgttagtactgttaatcataagagtattggaac
ttgtggaagtaggatgaagcagagggttgttagtactgttaatcataagagtattggaac
ttgtggaagtaggatgaagcagagggttgttagtactgttaatcataagagtattggaac
ttttggtaatgttttgaagcagagtatttataagactgttaatcataagactattggtac
ttttggtaatgttttgaagcagagtatttataagactgttaatcataagactattggtac
ttttggtaatgttttgaagcagagtatttataagactgttaatcataagactattggtac
ttttggaaatcatatgaagcagagtattattagtactgttaatcatagggtgattggaac
ttttggtaatgtattaaagcagaggattattaatactgttaatcataagactattggtac
ttttggtaatgtattgaagcagagaattattaatactgttaatcataagactattggtac
ttttggtaatgtattaaagcaaagtattattaatactgttaatcataagactattggtac
tt---ataatgtttttggacaaagtatttataatactgttaatcataaggtaattggtac
ttttggtaatagaatgaaacagagtatttttagtactgttaatcataaaactattggtac
ttttggtaatactataaagcagagaattatcaatactgttaatcataagactattggtac
ttttggtaatgctataaagcagagaattattaatactgttaatcataaaactattggtac
ttttggtaatattttgaaagaaaagattgttagtactgtgaatcataaggttattggtat
ttttggtaatgttttaaagcagagtattattaatactgtgaatcataagactattggtac
ttttggtaattttttaaagcaaagtatttacaatactgttaatcataaagctattggtac
ttttggtaattttttaggtcaaaggatttataatactgttaatcataagactattggtac
ttttggtaattttttgaggcaaaggatttataatactgttaatcataaaactattggtac
ttttggcaatagtatgaaacagagtattattaatactgttaatcataagactattggtac
ttttggtaatgatatgaagcagagtattattaatactgttaatcataaaactattggtac
ttttggtaatggtatgaagcagagtattattaatactgtgaatcataagactattggtac
ttttggcaatagtatgaagcagagtattattaatactgtgaatcataagactattggtac
gtatcgtaatgttataagtcagagtattattaatactgttaatcataagactattggtac
atatcgtagtgttataggtcaaagaattataaatactgttaatcataagactattggtac
gtataagcataattttaagcagagtttgaaggatactgttaaccataaggttattggtag
tgtttattgggtttttaagcaaagtgtttggaatactgtgaatcataagtgtattggcac
ttttggaaatgtattaaagcaaagtattattagtactgttaaccataaaactattggtac
ttttggtaatgctataaagcagagaattattaatactgttaatcataaaactattggtac
ttttggtaatgctataaagcagagaattattaatactgttaatcataaaactattggtac
ttttggtaatgctataaagcagagaattattaatactgttaatcataaaactattggtac
ttttggtaatgctataaagcagagaattattaatactgttaatcataaaactattggtac
ttttggtaatgctataaagcagagaattattaatactgttaatcataaaactattggtac
ttttggtaatgctataaagcagagaattattaatactgttaatcataaaactattggtac
ttttggtaatgctataaagcagagaattattaatactgttaatcataaaactattggtac

ttattatattattcttggatattgagctagatttggtggttctttattgtctatggttat
tttttatattattttaggttattgagctgggttaggtggatctattttgtctatgattat
tttttatattgtgttaggttattgagcgggtttgggtggttctgttttgtctatgttaat
tttttatattgtgttaggttattgagcgggtttgggtggttctgttttgtctatgttaat
tttttatattgtgttaggttattgagcgggtttgggtggttctgttttgtctatgttaat
tttttatattgttttgggttattgagctggtttaggtggttctgtattgtctatattgat
tttttatattgttttgggttattgagctggtttaggtggttctgtattgtctatattgat
tttttatattgttttgggttattgagctggtttaggtggttctgtattgtctatattgat
tttttatattgttttgggttattgagctggtttaggtggttctgtattgtctatattgat
tttttatattgttttgggttattgagctggtttaggtggttctgtattgtctatattgat
tttttatattgttttgggttattgagctggtttaggtggttctgtattgtctatattgat
tttttatattgttttgggttattgagctggtttaggtggttctgtattgtctatattgat
tttttatattgttttgggttattgagctggtttaggtggttctgtattgtctatattgat
tttttatattgttttgggttattgagctggtttaggtggttctgtattgtctatattgat
tttttatattgttttgggttattgagctggtttaggtggttctgtattgtctatattgat
tttttatattgttttgggttattgagctggtttaggtggttctgtattgtctatattgat
tttttatattgttttgggttattgagctggtttaggtggttctgtattgtctatattgat
tttttatattgttttgggttattgagctggtttaggtggttctgtattgtctatattgat
tttttatattgttttgggttattgagctggtttaggtggttctgtattgtctatattgat
tttttatattgttttgggttattgagctggtttaggtggttctgtattgtctatattgat
tttttatattgttttaggttattgggctggtttaggtggttctgctttgtctatgattat
tttttatattgttttaggttattgggctggtttaggtggttctgctttgtctatgattat
tttttatattgttttaggttattgggctggtttaggtggttctgctttgtctatgattat
ttattatattatattgggttattgagctggtcttggcggctctttactttctatgattat
ttattatattgttttaggttactgggcaggcttaggtggatctttattatctataattat
ttattatattattttaggctactgggctggtcttggagggtctttgttatctatgattat
ttattatattgttttaggttattgagctggtttgggagggtctttattatctataattat
ttattatattattttgggttattgagctggtttgggtggttctgttttatcaataattat
tttttatattgttttgggttattgagcaggattgggaggttctgttttgtctatattgat
tttttatattgtgttgggttattgagctggtttaggtggttctgttttgtctatgttgat
tttttatattgtgttaggttattgagcgggtttaggtggttctgttttgtctatgttaat
atgttatattattttaggttattgagctgggttagggggatctttattatctatagttat
ttattatattgttcttggttattgagctggtttgggtggatctgtattgtctatgattat
tttttatattgttttgggctattgagctgggcttggtggttctgctttgtctatgattat
tttttatattatcttgggatattgagctggtctaggtggttctgtgttatctataattat
tttttatattattttaggttactgggctggtttaggtggctctgtgttatctatgattat
ttattatattattttaggttattgagcaggattgggaggttctgttttgtctatattaat
ttattatattgttttaggttattgagctggtttgggtggttctttgttgtctatattgat
ttattatattgttttaggttattgggctggtttaggtggttctgttttatctatgttgat
ttattatattgttttaggctattgggctggtttaggtggttctgttttatctatgttgat
tttttatattattttggggtattgagctggtcttggtggttcattgttatcaataattat
tttttatattattctaggttattgagctggtcttggaggttctttattatctatagttat
tttttatattatgttgggttattggtctggtttaggaggttctgttttgtcttttgttat
taattatattattttagggtactgagctggtctaggggggtctatgctgtcttttatgat
ttattacattgctttagggtattgagctggattaggtggttctgttttgtctatgattat
tttttatattgtgttaggttattgagcgggtttaggtggttctgttttatctatgttgat
tttttatattgtgttaggttattgagcgggtttaggtggttctgttttatctatgttgat
tttttatattgtgttaggttattgagcgggtttaggtggttctgttttatctatgttgat
tttttatattgtgttaggttattgagcgggtttaggtggttctgttttatctatgttgat
tttttatattgtgttaggttattgagcgggtttaggtggttctgttttatctatgttgat
tttttatattgtgttaggttattgagcgggtttaggtggttctgttttatctatgttgat
tttttatattgtgttaggttattgagcgggtttaggtggttctgttttgtctatgttaat

gcgttttgaattatctaggccgggtggttatttattttttggaaacggccaagtttataa
gcgttttgaattatctagacctggtggttatttgttttttggtagtggacaagtttataa
tcgttttgagttgtctagtcctggtggttatttgttttttggtaatgggcaagtttataa
tcgttttgagttgtctagtcctggtggttatttgttttttggtaatgggcaagtttataa
tcgttttgagttgtctagtcctggtggttatttgttttttggtaatgggcaagtttataa
gcgttttgagttgtctagtcctggtggttatttattttttggtagcggtcaggtatataa
gcgttttgagttgtctagtcctggtggttatttattttttggtagcggtcaggtatataa
gcgttttgagttgtctagtcctggtggttatttattttttggtagcggtcaggtatataa
gcgttttgagttgtctagtcctggtggttatttattttttggtagcggtcaggtatataa
gcgttttgagttgtctagtcctggtggttatttattttttggtagcggtcaggtatataa
gcgttttgagttgtctagtcctggtggttatttattttttggtagcggtcaggtatataa
gcgttttgagttgtctagtcctggtggttatttattttttggtagcggtcaggtatataa
gcgttttgagttgtctagtcctggtggttatttattttttggtagcggtcaggtatataa
gcgttttgagttgtctagtcctggtggttatttattttttggtagcggtcaggtatataa
gcgttttgagttgtctagtcctggtggttatttattttttggtagcggtcaggtatataa
gcgttttgagttgtctagtcctggtggttatttattttttggtagcggtcaggtatataa
gcgttttgagttgtctagtcctggtggttatttattttttggtagcggtcaggtatataa
gcgttttgagttgtctagtcctggtggttatttattttttggtagcggtcaggtatataa
gcgttttgagttgtctagtcctggtggttatttattttttggtagcggtcaggtatataa
gcgttttgagttgtctagtcctggtggttatttattttttggtagcggtcaggtatataa
tcgttttgaattgtctagtcctggtggttatttattttttggtagcgggcaggtttataa
tcgttttgaattgtctagtcctggtggttatttattttttggtagcgggcaggtttataa
tcgttttgaattgtctagtcctggtggttatttattttttggtagcgggcaggtttataa
acgtattgagctttctagacctggtggatatttattttctggcaatggtcaggtttataa
tcgttttgagctctctaggcctggtggttatttgttttttggtagtggtcaagtatataa
tcgtcttgagttgtctagtcctggtggctatttattttttggaagtggccaggtgtataa
tcgttttgaactttctagccctggtggttatttattttttggcagtggccaggtttataa
gcgtttagagttatctagtcctgaaggttatctttttttcaataggggtcaagtttataa
tcgttttgaattgtctagtcctggtggttatttgttttttggaagtggtcaggtttataa
tcgttttgaattatctagtcctggtggttatttgttttttggtagtggtcaggtgtataa
tcgttttgagttgtctagtcctggtggttatttgttttttggtaatggtcaagtatataa
tcgttttgagttgtctagtcccggaggttatttgttttttactaatggccaagtttataa
tcgttttgaattgtccagtcctggtggttatttattttttggtagtggtcaggtttataa
tcgattggagttgtctagtccaggtgggtatttgttttttgggagtggtcaggtttataa
acgtttggagttgtctagtcctggtggatatttactatctggtagaggtcaggtttataa
gcgtttggagttatctagcccgggcggatatttattgtctggtagaggtcaggtttataa
tcgttttgagttatctagacctggtggatatttgttttttggtagtggacaagtttataa
tcgttttgagttatctagtcctgggggttatttgttttttggtaatggtcaagtatataa
tcgttttgaattgtctagtcctggtggttatttgttttttggaagtggtcaggtttataa
tcgttttgagttgtctagtcctggtggtcatttgttttttggaagtggtcaggtttataa
tcgtttggaattatctagccctggtggttatttgttttataatagtggtcaggtttataa
tcgtttagaactttctagtccaggtggttatttattttatagtaatggtcaggtttataa
tcgtttagagctatctagccctggaggttatttatttaggggatttggtcaggtttataa
gcgtttggaattgtctatacctggtggttatttaatagtgggtaacgggcaggtttataa
tcgtcttgagttgtctagtcctggtggttatttgttttttggtagtggtcaagtttataa
tcgttttgaattgtctagtcctggtggttatttattttttggtaacgggcaggtatataa
tcgttttgaattgtctagtcctggtggttatttattttttggtaacgggcaggtatataa
tcgttttgaattgtctagtcctggtggttatttattttttggtaacgggcaggtatataa
tcgttttgaattgtctagtcctggtggttatttattttttggtaacgggcaggtatataa
tcgttttgaattgtctagtcctggtggttatttattttttggtaacgggcaggtatataa
tcgttttgaattgtctagtcctggtggttatttattttttggtaacgggcaggtatataa
tcgttttgagttgtctagtcctggtggttatttgttttttggtaatggtcaagtatataa

tacggttttgactatgcatggtgttttaatgattttttttgttgttatacctattttaat
ttctgttttaactatgcatggggttttaataattttttttatagttatacctattttgat
ttctgttcttactatgcatggtgtgttaataattttttttgtggttatacctattttgat
ttctgttcttactatgcatggtgtgttaataattttttttgtggttatacctattttgat
ttctgttcttactatgcatggtgtgttaataattttttttgtggttatacctattttgat
ttctgttctcactatgcatggtgttttaataattttttttatggttatacctattttgat
ttctgttctcactatgcatggtgttttaataattttttttatggttatacctattttgat
ttctgttctcactatgcatggtgttttaataattttttttatggttatacctattttgat
ttctgttctcactatgcatggtgttttaataattttttttatggttatacctattttgat
ttctgttctcactatgcatggtgttttaataattttttttatggttatacctattttgat
ttctgttctcactatgcatggtgttttaataattttttttatggttatacctattttgat
ttctgttctcactatgcatggtgttttaataattttttttatggttatacctattttgat
ttctgttctcactatgcatggtgttttaataattttttttatggttatacctattttgat
ttctgttctcactatgcatggtgttttaataattttttttatggttatacctattttgat
ttctgttctcactatgcatggtgttttaataattttttttatggttatacctattttgat
ttctgttctcactatgcatggtgttttaataattttttttatggttatacctattttgat
ttctgttctcactatgcatggtgttttaataattttttttatggttatacctattttgat
ttctgttctcactatgcatggtgttttaataattttttttatggttatacctattttgat
ttctgttctcactatgcatggtgttttaataattttttttatggttatacctattttgat
ttctgttctcactatgcatggtgttttaataattttttttatggttatacctattttgat
ttctgttttgactatgcacggtgttttaatgattttttttatggtgatacctattttgat
ttctgttttgactatgcacggtgttttaatgattttttttatggtgatacctattttgat
ttctgttttgactatgcacggtgttttaatgattttttttatggtgatacctattttgat
ttctgttttgactatacatgggattctgatgattttttttatggttatgcctattttgat
ttctgttttaactatgcatggggttttaatgattttttttatagtgatgcctattttgat
ttctgttttaactatacatggggttttgatgattttttttatggtgatgcctatcttgat
ttctgttttaactatacatggagttttaatgattttttttatggtgatgcctattttaat
ttctgttttgactatacatggtattttgataattttttttatggttatacctattttgat
ttctgttttaactatgcatggtgttttgatgattttttttatagttatgcctattttgat
ttctgttcttactatgcatggtgtgttgatgattttttttatggttatacctattttgat
ttctgttcttactatgcatggtgtgttaataattttttttgttgttatgcctattttgat
ttctgttttaactatgcatggtgtcttgatgattttttttgtagttatgcctattttgat
ttctgtattaactatgcatggtgttttgatgattttttttgttgttatgcctattttgat
ctctgttttgactatacatggagttttgataattttttttatagttatgcctattttgat
ctctgttttgactatgcatggggttttaataattttttttatggttatacctattttgat
ttctgttttaactatacatggagttttaataattttttttatggttatacctattttgat
ttctgttcttactatgcatggtgttttaatgattttttttttggttatgcctattttaat
ttctgttcttactatgcatggtgttttgatgattttttttttggttatgcctattttgat
ttctgttcttactatgcatggtgttttgatgattttttttttggttatgcctattttgat
ttctgttcttactatgcatggtgttttgatgattttttttttagttatgcctattttgat
ttctgttttgactatacatggtgttttgataattttttttatggttatacctattttgat
ttctgtattgacaatacatggtgttttaataattttttttatagtaatacctattttaat
ttctgttcttactttacatggtattttgatgattttttttatggttatacctattttgat
ttctgttttgactatacatggtattttgataattttttttatggtgatacctattttaat
ttctgttttgactatgcatggtgtcttgataattttttttatggtgatgcctattttgat
ttctgttcttactatgcatggtgtgttaatgattttttttgtggttatacctattttgat
ttctgttcttactatgcatggtgtgttaatgattttttttgtggttatacctattttgat
ttctgttcttactatgcatggtgtgttaatgattttttttgtggttatacctattttgat
ttctgttcttactatgcatggtgtgttaatgattttttttgtggttatacctattttgat
ttctgttcttactatgcatggtgtgttaatgattttttttgtggttatacctattttgat
ttctgttcttactatgcatggtgtgttaatgattttttttgtggttatacctattttgat
ttctgttcttactatgcatggtgtgttaataattttttttgttgttatgcctattttgat

cggaggatttggtaattgaatgcttcctgtaatattgggggctcctgaaatggcttttcc
cggtggcttcggtaattgaatattgcctattatattaggggctcctgagatagcttttcc
tggtggttttggtaattggatgttgcctttgatattaggagctcctgaaatagcttttcc
tggtggttttggtaattggatgttgcctttgatattaggagctcctgaaatagcttttcc
tggtggttttggtaattggatgttgcctttgatattaggagctcctgaaatagcttttcc
tggtggttttggtaattggatattacctttgatattaggagctcctgagatagcttttcc
tggtggttttggtaattggatattacctttgatattaggagctcctgagatagcttttcc
tggtggttttggtaattggatattacctttgatattaggagctcctgagatagcttttcc
tggtggttttggtaattggatattacctttgatattaggagctcctgagatagcttttcc
tggtggttttggtaattggatattacctttgatattaggagctcctgagatagcttttcc
tggtggttttggtaattggatattacctttgatattaggagctcctgagatagcttttcc
tggtggttttggtaattggatattacctttgatattaggagctcctgagatagcttttcc
tggtggttttggtaattggatattacctttgatattaggagctcctgagatagcttttcc
tggtggttttggtaattggatattacctttgatattaggagctcctgagatagcttttcc
tggtggttttggtaattggatattacctttgatattaggagctcctgagatagcttttcc
tggtggttttggtaattggatattacctttgatattaggagctcctgagatagcttttcc
tggtggttttggtaattggatattacctttgatattaggagctcctgagatagcttttcc
tggtggttttggtaattggatattacctttgatattaggagctcctgagatagcttttcc
tggtggttttggtaattggatattacctttgatattaggagctcctgagatagcttttcc
tggtggttttggtaattggatattacctttgatattaggagctcctgagatagcttttcc
tggtggttttggtaattgaatgttgcctttgatattaggttctcctgaaatggcttttcc
tggtggttttggtaattgaatgttgcctttgatattaggttctcctgaaatggcttttcc
tggtggttttggtaattgaatgttgcctttgatattaggttctcctgaaatggcttttcc
tggtggttttggaaattggatgttaccagtgatattgggttctcctgaaatagcttttcc
cggcggttttggtaattgaatattacctgttatacttggtgctccagagatggcttttcc
tggcggatttggtaattgaatattgcctgttatgcttggtgctccagaaatagcttttcc
tggcgggttcggtaattggatattgcctgtaatgcttggtgctccagagatagcttttcc
tggtggttttggaaattgaatgttgccattaatattgggatctcctgaaatggcttttcc
tggtggttttggtaattggatgttgcctttgatattgggtgcccctgaaatggcttttcc
tggtggttttggtaattggatgttgcctttgatattgggggctcctgagatggcgtttcc
tggtggttttggtaattgaatattgcctttgatattaggagctcctgaaatagcttttcc
tggtggatttggtaattgaatgttaccgattatgctgggctctcctgagatggcttttcc
tggtggttttggtaattggatgttgcctattatgttgggttctcctgaaatggcttttcc
tggtggatttggaaattggatattacctgtgatattaggtgctcctgagatggcttttcc
tggtggttttggcaattggatacttcctgtaatattgggtgctcctgagatggcttttcc
tggtggttttggtaattggatgcttcctgtaatattgggcgctcctgagatggcttttcc
tggtggttttggtaattggatattacctttaatattgggggctccagaaatggcttttcc
tggtggttttggtaattggatgttgcctttgatgttgggggctccagagatggcttttcc
tggtggctttggtaattggatgttgcctttaatattaggggctcctgagatggcgtttcc
tggtggttttggtaattggatgttgcctttgatgttgggggctcctgagatggcgtttcc
tggtggttttggtaattggatgttgcctttgatattaggtgctcctgagatggcttttcc
tggtggttttggtaattgaatacttcctattatattgggtgctcctgagatagcttttcc
tggggggttcggtaactggatgttacctattatattgggagctcctgagatagcttttcc
tggtgggtttggtaattgaatattacctatgatgttgggttctcctgagatggcttttcc
tggtggttttggtaattgaatattacctgttatgctaggtgcaccagagatagcttttcc
tggtggttttggtaattggatattgcctttgatgttgggagctcctgaaatagcttttcc
tggtggttttggtaattggatattgcctttgatgttgggagctcctgaaatagcttttcc
tggtggttttggtaattggatattgcctttgatgttgggagctcctgaaatagcttttcc
tggtggttttggtaattggatattgcctttgatgttgggagctcctgaaatagcttttcc
tggtggttttggtaattggatattgcctttgatgttgggagctcctgaaatagcttttcc
tggtggttttggtaattggatattgcctttgatgttgggagctcctgaaatagcttttcc
tggtggttttggtaattgaatattgcctttgatattaggagctcctgaaatagcttttcc

tcggattaatgctttgtctttttgagtaacttttgtggctttgtttatagtttaccaatc
tcgtgttaatgctttgtctttttggtttacttttgtggctttagtgatagtttatcagtc
tcgtgttaatgctttgtctttttggtttacttttgttgctttattgatggtttatcagtc
tcgtgttaatgctttgtctttttggtttacttttgttgctttattgatggtttatcagtc
tcgtgttaatgctttgtctttttggtttacttttgttgctttattgatggtttatcagtc
tcgtgttaatgctttatctttttgatttacttttgtggctttgttaatggtttatcagtc
tcgtgttaatgctttatctttttgatttacttttgtggctttgttaatggtttatcagtc
tcgtgttaatgctttatctttttgatttacttttgtggctttgttaatggtttatcagtc
tcgtgttaatgctttatctttttgatttacttttgtggctttgttaatggtttatcagtc
tcgtgttaatgctttatctttttgatttacttttgtggctttgttaatggtttatcagtc
tcgtgttaatgctttatctttttgatttacttttgtggctttgttaatggtttatcagtc
tcgtgttaatgctttatctttttgatttacttttgtggctttgttaatggtttatcagtc
tcgtgttaatgctttatctttttgatttacttttgtggctttgttaatggtttatcagtc
tcgtgttaatgctttatctttttgatttacttttgtggctttgttaatggtttatcagtc
tcgtgttaatgctttatctttttgatttacttttgtggctttgttaatggtttatcagtc
tcgtgttaatgctttatctttttgatttacttttgtggctttgttaatggtttatcagtc
tcgtgttaatgctttatctttttgatttacttttgtggctttgttaatggtttatcagtc
tcgtgttaatgctttatctttttgatttacttttgtggctttgttaatggtttatcagtc
tcgtgttaatgctttatctttttgatttacttttgtggctttgttaatggtttatcagtc
tcgtgttaatgctttatctttttgatttacttttgtggctttgttaatggtttatcagtc
tcgtgttaatgctttatctttttgagttacttttgtttctttggttatagtttatcagtc
tcgtgttaatgctttatctttttgagttacttttgtttctttggttatagtttatcagtc
tcgtgttaatgctttatctttttgagttacttttgtttctttggttatagtttatcagtc
tcgtattaatgctttatctttttgggttacttttgtatctttgtttatggtgtatcagtc
tcgggtaaatgctttatctttttggtttacttttgtggctttgttgatggtttatcagtc
tcgggttaatgccttgtctttttggtttacttttgtagctttgttgatggtttatcaatc
tcgggttaatgctttatctttttggtttacttttgtagctttgttgatggtttatcagtc
tcgtgttaatgctatatctttttgatttacttttgtagctttagttatggtttatcattc
tcgtgttaatgctttatctttttggattacttttgttgcgttgttgatggtttatcaatc
tcgtgttaatgctttgtctttttggtttacttttgttgctttgttaatggtttatcaatc
tcgtgttaatgctttgtctttttgatttacttttgttgctttattgatggtttatcagtc
tcggttgaatgctttatctttttggattacttttgtagctttaataattgtttatcagtc
tcgtttgaatgctttgtctttttggtttacttttgtagctttgttaatggtttatcagtc
tcgtgttaatgctttatctttttggattactttttctgctttattgatagtttatcagtc
tcgtgttaatgctttatctttttgggttactttttctgctttgttgatggtttatcaatc
tcgtgttaatgctttatctttttgggttactttttctgctttgttgatggtttatcagtc
tcgtgtgaatgctttatctttttgatttacttttgtggctttgttgatagtttatcaatc
tcgaattaacgctttgtctttttggtttacttttgtatctttgttgatggtttatcagtc
tcgggtaaatgctttatctttttgatttacttttgtggctttgttgatagtttatcagtc
tcgggtaaatgctttatctttttggtttacttttgtggctttattgatagtttatcagtc
tcgtgttaatgctttgtctttttgatttacttttgtgtctttgattatagtttatcagtc
tcgtgtgaatgctttatctttttgatttacttttgtagctttgattatagtttatcaatc
tcgtgttaatgctttatctttttgatttacttttgttgctttgtttatggtttattattc
tcgtttgaatgctttatctttttggttgacttttgtcgctttgattatggtttgtgagtc
tcgggttaacgctttgtctttttggtttacttttgttgctttgttgatagtttatcagtc
tcgtgttaatgctttatctttttggtttacttttgttgctttgttgatggtttatcaatc
tcgtgttaatgctttatctttttggtttacttttgttgctttgttgatggtttatcaatc
tcgtgttaatgctttatctttttggtttacttttgttgctttgttgatggtttatcaatc
tcgtgttaatgctttatctttttggtttacttttgttgctttgttgatggtttatcaatc
tcgtgttaatgctttatctttttggtttacttttgttgctttgttgatggtttatcaatc
tcgtgttaatgctttatctttttggtttacttttgttgctttgttgatggtttatcaatc
tcgtgttaatgctttgtctttttgatttacttttgttgctttattgatggtttatcagtc

gttttttgttggcgggggtgcaggaagtagttgaactttttatcctcctcttagtgttga
tttttttattggtggtggacctgggagaagttgaactttttatcctcctttgagagtgga
tttttttattggtggtggacctggtagtagttgaactttttatcctcctttaagtgttga
tttttttattggtggtggacctggtagtagttgaactttttatcctcctttaagtgttga
tttttttattggtggtggacctggtagtagttgaactttttatcctcctttaagtgttga
tttttttattggtggtggtcctggtagtagttgaactttttatcctcctttgagtattga
tttttttattggtggtggtcctggtagtagttgaactttttatcctcctttgagtattga
tttttttattggtggtggtcctggtagtagttgaactttttatcctcctttgagtattga
tttttttattggtggtggtcctggtagtagttgaactttttatcctcctttgagtattga
tttttttattggtggtggtcctggtagtagttgaactttttatcctcctttgagtattga
tttttttattggtggtggtcctggtagtagttgaactttttatcctcctttgagtattga
tttttttattggtggtggtcctggtagtagttgaactttttatcctcctttgagtattga
tttttttattggtggtggtcctggtagtagttgaactttttatcctcctttgagtattga
tttttttattggtggtggtcctggtagtagttgaactttttatcctcctttgagtattga
tttttttattggtggtggtcctggtagtagttgaactttttatcctcctttgagtattga
tttttttattggtggtggtcctggtagtagttgaactttttatcctcctttgagtattga
tttttttattggtggtggtcctggtagtagttgaactttttatcctcctttgagtattga
tttttttattggtggtggtcctggtagtagttgaactttttatcctcctttgagtattga
tttttttattggtggtggtcctggtagtagttgaactttttatcctcctttgagtattga
tttttttattggtggtggtcctggtagtagttgaactttttatcctcctttgagtattga
tttttttattggtggtggacctggaagtagttgaactttttatcctcctcttagtgttga
tttttttattggtggtggacctggaagtagttgaactttttatcctcctcttagtgttga
tttttttattggtggtggacctggaagtagttgaactttttatcctcctcttagtgttga
tttttttgtaggtagtggtcctggcggtggttggactttgtaccctcctcttagtgttga
tttttttattggtggtggaccaggaagtagttgaactttttatcctcctttaagagtaga
tttttttattggtggtgggcctggtagtagttgaactttttaccctcctttgagagttga
tttttttattggcggtggcccaggaagtagttgaactttttaccctcctttaagagttga
tttttttattggtggtggccctggtagaagttgaactttttatccaccattaagtgttga
tttttttattggggggggtcctgggagtagttgaactttttatcctcctttgagtgtaga
tttttttattggtggtggacctggtagtagttgaactttttatcctcctttaagtgttga
tttttttattggtggtggacctggtagtagttgaactttttatcctcctttaagtgttga
tttttttgttgggggtggtcctggtagtagctgaacaatttatcctcctttgagggtagt
tttttttattggaggaggacctggtagtagttgaactttttatcctcctttaaggattga
cttttttattggtggcggtcctggaagtagatggactttctatccgcctcttagaactgt
attttttattgggagtggtcctggaagtagttgaactttttatcctcctcttagtaccgt
tttttttattggtagtggtccgggaagtagttgaactttttatcctcctcttagtactgt
tttttttattgggggtggtccaggtagtagttgaactttttatcctcctttaagagtaga
tttttttattggaggcggtcctggtagtagttgaactttttatcctcctcttagagtaga
tttttttattgggggtggctctggtagaagttggactttttatcctcctcttagggttga
tttttttattgggggtggtcctggtaggagttggactttttatcctcctcttagggttga
tttttttattggtggtggtcctggcagtagttgaactttttatcctcctttgagggttga
tttttttattggtggtggacctggtagaagttgaactttttatcctcctttaagtgttga
tttctttgttggtggaggtgctggaggcagatgggttttatatcccccgttaagggtgga
tttttttgttgggtttggtgctggtggtagttgaactttgtaccctcctttgagtgtaga
tttttttattggggggggacctggtagtagttggactttctatcctcctttgagggtaga
tttttttattggtggtggacctggtagtagttgaactttttatcctcctttaagtgttga
tttttttattggtggtggacctggtagtagttgaactttttatcctcctttaagtgttga
tttttttattggtggtggacctggtagtagttgaactttttatcctcctttaagtgttga
tttttttattggtggtggacctggtagtagttgaactttttatcctcctttaagtgttga
tttttttattggtggtggacctggtagtagttgaactttttatcctcctttaagtgttga
tttttttattggtggtggacctggtagtagttgaactttttatcctcctttaagtgttga
tttttttattggtggtggacctggtagtagttgaactttttatcctcctttaagtgttga

gggtcagcctgagctatctttagatgttatagttttgggtttacatacttctgggattgg
gggtcaacctgagatatctttagatgttatgattttaggtttacatactgtgggtattgg
tggtcaacctgagttatctttagatagtataattttgggattacatactgtaggtattgg
tggtcaacctgagttatctttagatagtataattttgggattacatactgtaggtattgg
tggtcaacctgagttatctttagatagtataattttgggattacatactgtaggtattgg
aggtcagcctgagttgtctttggatagtatgattttgggtttacatactgtaggtattgg
aggtcagcctgagttgtctttggatagtatgattttgggtttacatactgtaggtattgg
aggtcagcctgagttgtctttggatagtatgattttgggtttacatactgtaggtattgg
aggtcagcctgagttgtctttggatagtatgattttgggtttacatactgtaggtattgg
aggtcagcctgagttgtctttggatagtatgattttgggtttacatactgtaggtattgg
aggtcagcctgagttgtctttggatagtatgattttgggtttacatactgtaggtattgg
aggtcagcctgagttgtctttggatagtatgattttgggtttacatactgtaggtattgg
aggtcagcctgagttgtctttggatagtatgattttgggtttacatactgtaggtattgg
aggtcagcctgagttgtctttggatagtatgattttgggtttacatactgtaggtattgg
aggtcagcctgagttgtctttggatagtatgattttgggtttacatactgtaggtattgg
aggtcagcctgagttgtctttggatagtatgattttgggtttacatactgtaggtattgg
aggtcagcctgagttgtctttggatagtatgattttgggtttacatactgtaggtattgg
aggtcagcctgagttgtctttggatagtatgattttgggtttacatactgtaggtattgg
aggtcagcctgagttgtctttggatagtatgattttgggtttacatactgtaggtattgg
aggtcagcctgagttgtctttggatagtatgattttgggtttacatactgtaggtattgg
aggtcagcctgagatgtctttggatgttatgattttgggtcttcatactgttggtattgg
aggtcagcctgagatgtctttggatgttatgattttgggtcttcatactgttggtattgg
aggtcagcctgagatgtctttggatgttatgattttgggtcttcatactgttggtattgg
gggtcagcctgaattatcattggattctatagttttaggattgcatactgttggtttggg
gggtcagccagaagtttctttagatgttataattttggggttgcatactgtagggattgg
gggtcagcctgaagtttctttggatgttataattttggggttgcacactgttggaattgg
aggtcagccagaaatttctttggatgttataattttaggattgcatactgtaggaattgg
aggtcagcctgaagtttctttggatgttataattttaggtttacatactgttggtattgg
gggtcagcctgagttatctttggatagaatgattttaggtcttcatactgttggtattgg
tggtcaacctgaattatctttggatagtataattttgggtttacatactgtaggtattgg
tggtcaacctgagttatctttagatagtataattttgggattacatactgtaggtattgg
tggtcaaccggaattatctttggatttaatgattttggggttacatgtagttggtattgg
aggtcaacctgagatatctttggatgttataattttaggtttgcatactgttggtattgg
gggtcagcctgaaatatctttagatgttataattttgggtcttcatactgttggtattgg
tggtcagccagagatgtcgttagatgtgataattttaggtctccacactgttggtattgg
tgggcagcctgagatatcattggatgtgataattttgggtcttcatactgtgggtattgg
aggtcagcctgaattgtctttggatactatgattttgggtttgcatactgttggtattgg
gggtcagcctgagttatctttggatactatagttttgggtttgcatactgttggtgttgg
aggtcaaccagaattgtctttagatactatgattttaggtttacatactgtaggaattgg
aggtcaaccagaattgtctttagatactatgattttaggtttacatactgtaggaattgg
aggtcaacctgagttgtctcttgattctatgattttgggtttacatacggttggtattgg
gggtcagcctgaattatctattgatactataattttaggattgcacactgttgggattgg
tggacagccagagatagctatggatattatgattttgggtcttcatactgtgggtattag
gggtcagcctgagatttctatggatgttatgattttgggtttgcatactgttggtatcgg
aggtcagcctgaagtttctttggatgttataattttgggtttgcataccgttggtattgg
tggtcaacctgagttatctttagatagtatgattttgggattacatactgtaggtattgg
tggtcaacctgagttatctttagatagtatgattttgggattacatactgtaggtattgg
tggtcaacctgagttatctttagatagtatgattttgggattacatactgtaggtattgg
tggtcaacctgagttatctttagatagtatgattttgggattacatactgtaggtattgg
tggtcaacctgagttatctttagatagtatgattttgggattacatactgtaggtattgg
tggtcaacctgagttatctttagatagtatgattttgggattacatactgtaggtattgg
tggtcaacctgagttatctttagatagtataattttgggattacatactgtaggtattgg

ttctttattaggggctattaattttatggttactgttcaaaatatgcggtctgttgctgt
ttctttgttgggttctcttaattttatagttactgtacaaaatatacgttgtaatactgt
ttctttgttgggtgctattaattttatagtaactactcagaatatacgttctactgctgt
ttctttgttgggtgctattaattttatagtaactactcagaatatacgttctactgctgt
ttctttgttgggtgctattaattttatagtaactactcagaatatacgttctactgctgt
ttctttgttgggtgctattaattttatggttactactcaaaatatgcgttctactgctgt
ttctttgttgggtgctattaattttatggttactactcaaaatatgcgttctactgctgt
ttctttgttgggtgctattaattttatggttactactcaaaatatgcgttctactgctgt
ttctttgttgggtgctattaattttatggttactactcaaaatatgcgttctactgctgt
ttctttgttgggtgctattaattttatggttactactcaaaatatgcgttctactgctgt
ttctttgttgggtgctattaattttatggttactactcaaaatatgcgttctactgctgt
ttctttgttgggtgctattaattttatggttactactcaaaatatgcgttctactgctgt
ttctttgttgggtgctattaattttatggttactactcaaaatatgcgttctactgctgt
ttctttgttgggtgctattaattttatggttactactcaaaatatgcgttctactgctgt
ttctttgttgggtgctattaattttatggttactactcaaaatatgcgttctactgctgt
ttctttgttgggtgctattaattttatggttactactcaaaatatgcgttctactgctgt
ttctttgttgggtgctattaattttatggttactactcaaaatatgcgttctactgctgt
ttctttgttgggtgctattaattttatggttactactcaaaatatgcgttctactgctgt
ttctttgttgggtgctattaattttatggttactactcaaaatatgcgttctactgctgt
ttctttgttgggtgctattaattttatggttactactcaaaatatgcgttctactgctgt
atctttattgggttctattaattttatggtgactgtccagaatatacgttctattgctgt
atctttattgggttctattaattttatggtgactgtccagaatatacgttctattgctgt
atctttattgggttctattaattttatggtgactgtccagaatatacgttctattgctgt
ttctttacttggtgctattaattttatgattactactcagaatatacgttccactgcggt
ttctttgtttggtgctattaattttatagttactactcaaaatatgcgttctgttgctgt
ctctttgctgggtgctattaattttatagttactactcaaaatatgcgttctgttgctgt
ctctttattgggtgctattaattttatagttactactcagaatatgcgttctgttgctgt
ttctttgttaggttctattaattttatggttactgttcaaaatatgcgttctagttctat
ttctttattaggtgctattaattttatggttactgttcagaatatacgttctactgctgt
ttctttgttgggtgctattaattttatggttactactcagaatatgcgttctactgctgt
ttctttgttgggtgctattaattttatagttactactcagaatatacgttctactgctgt
ttctttgttgggttctattaattttatggttactatccagaatatacgttgtagggcggt
gtctttattaggttctattaattttatagttacagttcagaatatgcgttctattgctgt
ttctttattgggttctgttaactttatagttactgtgcagaatatgcgctctattgctat
ttctttgttaggtgctattaattttatggtcactgtgcagaatatacgttctgttgctgt
ttctttactgggtgctattaattttatagttactgtacaaaatatacgttctattgctgt
ttctttgttaggtgctattaattttatagtcactactcagaatatgcgttctactgctgt
ttctttgttgggtgctattaattttatggttactactcaaaatatgcgttctactgctgt
ttctttgttgggtgctattaattttatggtaactactcagaatatacggtctactgctgt
ttctttgttgggtgctattaattttatggtaactactcagaatatacggtctactgctgt
ttctttacttggtgctattaattttatggttactactcagaatatgcgttctattgctgt
ttctttacttggtgctattaattttatagttactactcaaaatatacgttctattgctgt
ttctttgttaggggctattaattttatggttactatccagaatatgcgttctactgctgt
ctctttgttgggggctattaattttatggttactgtgcagaatatgcgttctttatccgt
ttctttgttgggtgctattaattttatggttactactcaaaatatgcgttctgttgctgt
ttctttgttgggtgctattaattttatagttactactcagaatatgcgttctactgctgt
ttctttgttgggtgctattaattttatagttactactcagaatatgcgttctactgctgt
ttctttgttgggtgctattaattttatagttactactcagaatatgcgttctactgctgt
ttctttgttgggtgctattaattttatagttactactcagaatatgcgttctactgctgt
ttctttgttgggtgctattaattttatagttactactcagaatatgcgttctactgctgt
ttctttgttgggtgctattaattttatagttactactcagaatatgcgttctactgctgt
ttctttgttgggtgctattaattttatagttactactcagaatatacgttctactgctgt

tactttagatcaagttaggatatttgtttggacttcttatttaacttcttttttgttagt
tactttagatcaagttagaatatttgtttggacttcttatttaacttcttttttgttagt
tactttagatcaaattagtatgtttgtttgaacttcttatttaacttcttttcttttagt
tactttagatcaaattagtatgtttgtttgaacttcttatttaacttcttttcttttagt
tactttagatcaaattagtatgtttgtttgaacttcttatttaacttcttttcttttagt
tactttagatcagattagtatgtttgtttggacttcttatttgacttcttttttgttagt
tactttagatcagattagtatgtttgtttggacttcttatttgacttcttttttgttagt
tactttagatcagattagtatgtttgtttggacttcttatttgacttcttttttgttagt
tactttagatcagattagtatgtttgtttggacttcttatttgacttcttttttgttagt
tactttagatcagattagtatgtttgtttggacttcttatttgacttcttttttgttagt
tactttagatcagattagtatgtttgtttggacttcttatttgacttcttttttgttagt
tactttagatcagattagtatgtttgtttggacttcttatttgacttcttttttgttagt
tactttagatcagattagtatgtttgtttggacttcttatttgacttcttttttgttagt
tactttagatcagattagtatgtttgtttggacttcttatttgacttcttttttgttagt
tactttagatcagattagtatgtttgtttggacttcttatttgacttcttttttgttagt
tactttagatcagattagtatgtttgtttggacttcttatttgacttcttttttgttagt
tactttagatcagattagtatgtttgtttggacttcttatttgacttcttttttgttagt
tactttagatcagattagtatgtttgtttggacttcttatttgacttcttttttgttagt
tactttagatcagattagtatgtttgtttggacttcttatttgacttcttttttgttagt
tactttagatcagattagtatgtttgtttggacttcttatttgacttcttttttgttagt
aactcttgatcaagttagaatgtttgtgtggacttcttatttgacttcttttttgttggt
aactcttgatcaagttagaatgtttgtgtggacttcttatttgacttcttttttgttggt
aactcttgatcaagttagaatgtttgtgtggacttcttatttgacttcttttttgttggt
tactttggatcaagttagaatgtttgtttgaacttcttatttgacttcatttttgcttgt
cactttagatcaggcaagtatatttgtttggacttcttatttgacttcttttttgctggt
tactttagatcaggctagtatgtttgtttggacttcttatttaacttcttttttgttagt
tactttggatcaggcgagtatgtttgtttggacttcttatttaacttcttttttgttagt
tactttagatcagattaggatgtttgtttgaacttcttatttaacttcttttttattgtt
aactttagatcagattagtatgtttgtttgaacttcttatttaacttcttttttattggt
tactttagatcagattagtatgtttgtttgaacttcttatttgacttcttttcttttagt
tactttagatcaaattagtatgtttgtttgaacttcttatttgacttcttttcttttggt
tacattagaccaggccagtatgtttgtttgaacttcttatttgacttcttttttgttggt
tacattagatcagattagtatatttgtttgaacttcttatttaacttcttttttgttgtt
aactttagatcagattaggatatttgtttgaacttcttatttaacttctttcttattggt
tactttggatcagattagaatgtttgtttgaacttcttatttaacttcttttttgttagt
tactttagatcaaattaggatgtttgtttgaacttcttatttgacttcttttttattggt
gactttggatcaaattagtatgtttgtttggacttcttatttgacttcttttttattggt
gactttagatcaaattagtatgtttgtctggacttcttatttaacttcttttttattagt
gactttggatcaaattagtatgtttgtttggacttcttatttgacttcttttttgttagt
gactttggatcaaattagtatgtttgtttggacttcttatttgacttcttttttattagt
tactcttgatcaagctagtatgtttgtgtgaacttcttatttaacttcttttttgcttgt
tactttagatcaagctagtatatttgtttgaacttcttatttaacttcttttttattagt
aactttggatcagataagtatatttatttgaacttcttatttaacttctttgttgttggt
gactttggaccaaatgagtatgtttgtttggacttcttatttgacttctttgttgttagt
tactttggatcaggctagtatatttgtttgaacttcttatctaacttcttttttgttagt
tactttagatcaaattagtatgtttgtttgaacttcttatttgacttcttttcttttggt
tactttagatcaaattagtatgtttgtttgaacttcttatttgacttcttttcttttggt
tactttagatcaaattagtatgtttgtttgaacttcttatttgacttcttttcttttggt
tactttagatcaaattagtatgtttgtttgaacttcttatttgacttcttttcttttggt
tactttagatcaaattagtatgtttgtttgaacttcttatttgacttcttttcttttggt
tactttagatcaaattagtatgtttgtttgaacttcttatttgacttcttttcttttggt
tactttagatcaaattagtatgtttgtttgaacttcttatttgacttcttttcttttggt

tttgtctgtgccggttttagcgggttctcttttatttttattatttgatcgtaattttaa
tttatctgttcctgttttagctggctctcttttgtttttacttttagatcgtaattttaa
tttatctgttcctgttttagctggttctttgttgtttttattgttggatcgtaattttaa
tttatctgttcctgttttagctggttctttgttgtttttattgttggatcgtaattttaa
tttatctgttcctgttttagctggttctttgttgtttttattgttggatcgtaattttaa
tttgtctgttcctgttttggctggttctttattgtttttattattggatcgtaattttaa
tttgtctgttcctgttttggctggttctttattgtttttattattggatcgtaattttaa
tttgtctgttcctgttttggctggttctttattgtttttattattggatcgtaattttaa
tttgtctgttcctgttttagctggttctttattgtttttattattggatcgtaattttaa
tttgtctgttcctgttttggctggttctttattgtttttattattggatcgtaattttaa
tttgtctgttcctgttttggctggttctttattgtttttattattggatcgtaattttaa
tttgtctgttcctgttttggctggttctttattgtttttattattggatcgtaattttaa
tttgtctgttcctgttttggctggttctttattgtttttattattggatcgtaattttaa
tttgtctgttcctgttttggctggttctttattgtttttattattggatcgtaattttaa
tttgtctgttcctgttttggctggttctttattgtttttattattggatcgtaattttaa
tttgtctgttcctgttttagctggttctttattgtttttattattggatcgtaattttaa
tttgtctgttcctgttttggctggttctttattgtttttattattggatcgtaattttaa
tttgtctgttcctgttttggctggttctttattgtttttattattggatcgtaattttaa
tttgtctgttcctgttttggctggttctttattgtttttattattggatcgtaattttaa
tttgtctgttcctgttttggctggttctttattgtttttattattggatcgtaattttaa
tctttctgtccctgttttggctggttctttgttgtttttacttttagatcgtaattttaa
tctttctgtccctgttttggctggttctttgttgtttttacttttagatcgtaattttaa
tctttctgtccctgttttggctggttctttgttgtttttacttttagatcgtaattttaa
tttatctgttcctgttttggctggttcttttttatttttattattggatcgtaattttaa
gttatctgttccagttttggcaggttctttgttgtttttactgtttgatcgtaattttaa
gttgtctgttcctgtgttagctggttctttgttgtttttattatttgatcgtaactttaa
gttatctgttccagttttggctggttctttgttgtttttgttatttgatcgtaattttaa
actgtctgttcctgtattggctggttctttgttatttttattacttgatcgtaattttaa
attgtcagtgcctgttttggctggttctttattatttttgttgttggatcgtaattttaa
tttatctgttcctgttttagctggttctttgttgtttttgttattagatcgtaattttaa
tttatctgttcctgttttggctggttctttgttgtttttattgttggatcgtaattttaa
gctctctgttccggtgttggcgggttctttgctatttctgttacttgatcgtaattttaa
attgtctgttcctgttttggctggttctcttttatttttgttgtttgatcgtaattttaa
tttatctgttcctgttttggctggttctttattgtttttattgttggatcgaaattttaa
tttatctgttcctgttttagctgggtctttattgtttttgttgatagatcgtaattttaa
gttatctgtgcctgttttggctggatctttattgtttttgttaatagatcgtaattttaa
tttatctgttcctgttttagcaggatctttgttgtttttattgttggatcgtaattttaa
attatctgttcctgttttagctgggtctttgttatttttgttgttggatcgtaattttag
tttgtctgtgcctgttttggctggttctttattgtttttgttgttggatcgtaattttaa
tttatctgtgcctgttttggctggttctttattgtttttgttgttggatcgtaattttaa
cttatctgttcctgttttggctgggtctttattatttcttttgttggatcgtaattttaa
tttgtctgttcctgttttagctgggtctttattatttcttttattggatcgtaattttaa
tttgtctgtgcctgttttggctggttctttgttgtttttattgttggatcgtaattttag
gttatctgtgcctgttttagccgggtctttattgtttttgttgttggatcgtaattttga
tttatctgttcctgttttagctggctctttgttgtttttattgtttgatcgtaattttaa
tttgtctgttcctgttttagctggttctttgttgtttttgttgttagatcgtaattttaa
tttgtctgttcctgttttagctggttctttgttgtttttgttgttagatcgtaattttaa
tttgtctgttcctgttttagctggttctttgttgtttttgttgttagatcgtaattttaa
tttgtctgttcctgttttagctggttctttgttgtttttgttgttagatcgtaattttaa
tttgtctgttcctgttttagctggttctttgttgtttttgttgttagatcgtaattttaa
tttgtctgttcctgttttagctggttctttgttgtttttgttgttagatcgtaattttaa
tttatctgttcctgttttggctggttctttgttgtttttattgttggatcgtaattttaa

tacttctttttatgatactagaaagggcggtaatccattgctttatcaacatttgttttg
tacttctttttatgatactaaaaagggaggtaatcctttactttatcagcatttgttttg
tacttctttttatgatactaaaaagggtggtaatcctttattgtatcagcatttattttg
tacttctttttatgatactaaaaagggtggtaatcctttattgtatcagcatttattttg
tacttctttttatgatactaaaaagggtggtaatcctttattgtatcagcatttattttg
tacttctttttatgatactaaaaagggtggtaatcctttgttgtatcaacatttgttttg
tacttctttttatgatactaaaaagggtggtaatcctttgttgtatcaacatttgttttg
tacttctttttatgatactaaaaagggtggtaatcctttgttgtatcaacatttgttttg
tacttctttttatgatactaaaaagggtggtaatcctttgttgtatcaacatttgttttg
tacttctttttatgatactaaaaagggtggtaatcctttgttgtatcaacatttgttttg
tacttctttttatgatactaaaaagggtggtaatcctttgttgtatcaacatttgttttg
tacttctttttatgatactaaaaagggtggtaatcctttgttgtatcaacatttgttttg
tacttctttttatgatactaaaaagggtggtaatcctttgttgtatcaacatttgttttg
tacttctttttatgatactaaaaagggtggtaatcctttgttgtatcaacatttgttttg
tacttctttttatgatactaaaaagggtggtaatcctttgttgtatcaacatttgttttg
tacttctttttatgatactaaaaagggtggtaatcctttgttgtatcaacatttgttttg
tacttctttttatgatactaaaaagggtggtaatcctttgttgtatcaacatttgttttg
tacttctttttatgatactaaaaagggtggtaatcctttgttgtatcaacatttgttttg
tacttctttttatgatactaaaaagggtggtaatcctttgttgtatcaacatttgttttg
tacttctttttatgatactaaaaagggtggtaatcctttgttgtatcaacatttgttttg
tacttctttttatgacacaaagaagggtggtaatcctttattgtatcaacatttgttttg
tacttctttttatgacacaaagaagggtggtaatcctttattgtatcaacatttgttttg
tacttctttttatgacacaaagaagggtggtaatcctttattgtatcaacatttgttttg
tacttctttttatgatactagtaagggcggaaatcctttattgtatcaacatttattttg
tacttctttttatgatactaaaaatggtggtaatccattattgtatcagcatttattttg
cacttctttttatgatactaaaaatggggggaatccgttgctgtatcaacatttgttttg
tacttctttttatgatactaaaaatggcggtaatcctttattgtatcagcatttattttg
tacttctttctatgatactagaaagggaggtaatcctttactttatcaacatttattttg
tacttctttttatgatgctaataaggggggtaatcctttattgtatcagcatttgttttg
tacttctttttatgatactaagaaggggggtaatcctttgttgtatcagcatttgttttg
tacttctttttatgatactaaaaaggggggtaatcctttattgtatcaacatttgttttg
tacttctttttatgatgttagtagaggggggaaccctcttctttatcaacatttgttttg
tacttctttttatgatactaagaagggaggaaatcctttactttatcagcatttattttg
tacatctttttatgatactaggaagggcggtagtccattactttatcaacatttgttttg
tacttctttttatgacactagtaaggggggtaggcctcttctttatcagcatttgttttg
tacttctttttatgatactagtaaggggggtagtccgttgctttatcagcatttattttg
tacctctttttatgatacaaaaaagggtggtaatcctcttttatatcagcatttattttg
tacttctttttatgatactaaaaaaggtggtaatcctttgttgtatcagcacttgttttg
tacttctttttatgatactaagaaggggggtaatcctttgttgtatcagcatttgttttg
tacttctttttatgatactaagaaggggggtaatcctttgttgtatcagcatttgttttg
tacttctttttatgatactggtaagggtggtaatcctttattgtatcagcatttattttg
tacttctttttatgatactaagaagggtggtaatcctttattatatcaacatttgttttg
aacttctttttatgattataagaaagggggtaatcctttgctttatcagcatttgttttg
tacttcattttatgactctaatgctgggggcaatcctttgttgtaccagcatttgttttg
tacttctttttatgatactaagaatggtggaaatcctttattgtatcagcatttattttg
tacttctttttatgatactaaaaaggggggtaatcctttgttgtatcagcatttattttg
tacttctttttatgatactaaaaaggggggtaatcctttgttgtatcagcatttattttg
tacttctttttatgatactaaaaaggggggtaatcctttgttgtatcagcatttattttg
tacttctttttatgatactaaaaaggggggtaatcctttgttgtatcagcatttattttg
tacttctttttatgatactaaaaaggggggtaatcctttgttgtatcagcatttattttg
tacttctttttatgatactaaaaaggggggtaatcctttgttgtatcagcatttattttg
tacttctttttatgatactaaaaaggggggtaatcctttattgtatcaacatttgttttg

attttttggtcatccggaagtgtatgttattattttgcctgtatttggtattattaggga
attttttggtcatcctgaggtttatgttattattttacctgtttttggtattattagaga
attttttggtcatcctgaggtttatgttattattttacctgtttttggtattattagtga
attttttggtcatcctgaggtttatgttattattttacctgtttttggtattattagtga
attttttggtcatcctgaggtttatgttattattttacctgtttttggtattattagtga
gttttttggtcatcctgaggtttatgttattattttacctgtatttggtattattagtga
gttttttggtcatcctgaggtttatgttattattttacctgtatttggtattattagtga
gttttttggtcatcctgaggtttatgttattattttacctgtatttggtattattagtga
gttttttggtcatcctgaggtttatgttattattttacctgtatttggtattattagtga
gttttttggtcatcctgaggtttatgttattattttacctgtatttggtattattagtga
gttttttggtcatcctgaggtttatgttattattttacctgtatttggtattattagtga
gttttttggtcatcctgaggtttatgttattattttacctgtatttggtattattagtga
gttttttggtcatcctgaggtttatgttattattttacctgtatttggtattattagtga
gttttttggtcatcctgaggtttatgttattattttacctgtatttggtattattagtga
gttttttggtcatcctgaggtttatgttattattttacctgtatttggtattattagtga
gttttttggtcatcctgaggtttatgttattattttacctgtatttggtattattagtga
gttttttggtcatcctgaggtttatgttattattttacctgtatttggtattattagtga
gttttttggtcatcctgaggtttatgttattattttacctgtatttggtattattagtga
gttttttggtcatcctgaggtttatgttattattttacctgtatttggtattattagtga
gttttttggtcatcctgaggtttatgttattattttacctgtatttggtattattagtga
attttttggacatcctgaggtttatgtaattattttgcctgtttttggtattattagtga
attttttggacatcctgaggtttatgtaattattttgcctgtttttggtattattagtga
attttttggacatcctgaggtttatgtaattattttgcctgtttttggtattattagtga
gttttttgggcatcctgaggtttatgttattattttgcctgtttttggcattattagaga
gttttttgggcacccagaagtttatgttattattttacctgtctttggtattattagtga
gttttttggtcatcctgaagtttatgttattattttacctgttttcggtattattagtga
attttttggtcacccagaagtttatgttattattttacctgtttttggtattattagtga
attttttggtcatcctgaagtttatgttattattttacctgtctttggtattattaggga
gttttttggacatcctgaggtttatgttattattttaccggtgtttgggattgttagtga
attttttggtcatcctgaggtttatgttattattttgcctgtttttggtattattagtga
attttttggtcatcctgaggtttatgttattattttacctgtttttggtattattagtga
attttttgggcatcctgaagtttatgttattattttacctgtgtttggtattattagtga
attttttggtcatcctgaggtttatgtcattattttgcctgtttttgggattattagtga
attttttggtcatcctgaggtttatgttatcattttgcctgtttttggaattattaggga
attttttggtcatcctgaggtttatgttattattttgcctgtttttggtattattagtga
attttttggtcatcctgaggtttatgttattattttacctgtttttggtattattagtga
attttttggtcatcctgaagtttatgttattattttaccggtttttggtattattagaga
gtttttcggtcatcccgaggtttatgttattattttaccggtttttggtattattaggga
attttttggtcatcctgaggtgtatgttattattttacctgtttttggtattattaggga
attttttggtcatcctgaggtgtatgttattattttacctgtttttggtattattaggga
attttttggtcatcctgaggtttatgttattattttacctgtttttggcattattagtga
attttttggtcatcctgaagtttatgttattattttacctgtttttggtattattagtga
gtttttcgggcatcctgaggtttatattattattttgcctgcttttggtattattagcga
gttttttgggcatccggaggtttatattattattttgcctgcttttggcgttatcagcga
attttttggccatccggaagtttatgttattattttacctgtttttggtattattagtga
attttttggtcatcctgaagtttatgttattattttacctgtttttggtattattagtga
attttttggtcatcctgaagtttatgttattattttacctgtttttggtattattagtga
attttttggtcatcctgaagtttatgttattattttacctgtttttggtattattagtga
attttttggtcatcctgaagtttatgttattattttacctgtttttggtattattagtga
attttttggtcatcctgaagtttatgttattattttacctgtttttggtattattagtga
attttttggtcatcctgaagtttatgttattattttacctgtttttggtattattagtga
attttttggtcatcctgaggtttatgttattattttacctgtttttggtattattagtga

ggcggtattgtttttaactgacaaagatcgtttgtttggtcaaactagtatgacttttgc
ggctgttttatttttgactgataaagatcgtttatttggtcaaactagaataacttttgc
atgtgttttgtttttaactgataaggatcgtttgtttggtcagactagaataacttttgc
atgtgttttgtttttaactgataaggatcgtttgtttggtcagactagaataacttttgc
atgtgttttgtttttaactgataaggatcgtttgtttggtcagactagaataacttttgc
gtctgttttgtttttaactgataaggatcgtttatttggtcaaactagtatgacttttgc
gtctgttttgtttttaactgataaggatcgtttatttggtcaaactagtatgacttttgc
gtctgttttgtttttaactgataaggatcgtttatttggtcaaactagtatgacttttgc
gtctgttttgtttttaactgataaggatcgtttatttggtcaaactagtatgacttttgc
gtctgttttgtttttaactgataaggatcgtttatttggtcaaactagtatgacttttgc
gtctgttttgtttttaactgataaggatcgtttatttggtcaaactagtatgacttttgc
gtctgttttgtttttaactgataaggatcgtttatttggtcaaactagtatgacttttgc
gtctgttttgtttttaactgataaggatcgtttatttggtcaaactagtatgacttttgc
gtctgttttgtttttaactgataaggatcgtttatttggtcaaactagtatgacttttgc
gtctgttttgtttttaactgataaggatcgtttatttggtcaaactagtatgacttttgc
gtctgttttgtttttaactgataaggatcgtttatttggtcaaactagtatgacttttgc
gtctgttttgtttttaactgataaggatcgtttatttggtcaaactagtatgacttttgc
gtctgttttgtttttaactgataaggatcgtttatttggtcaaactagtatgacttttgc
gtctgttttgtttttaactgataaggatcgtttatttggtcaaactagtatgacttttgc
gtctgttttgtttttaactgataaggatcgtttatttggtcaaactagtatgacttttgc
gtctgttttgtttttaactgataaggatcgtttgtttggtcaaactaggataacttttgc
gtctgttttgtttttaactgataaggatcgtttgtttggtcaaactaggataacttttgc
gtctgttttgtttttaactgataaggatcgtttgtttggtcaaactaggataacttttgc
agctgttttgtttttgactgataaggatcgtttgtttggtcaaactagtataacttttgc
ggctgttttgtttctaactgacaaggatcgtttatttggtcaaactagtatgacttttgc
ggctgttttgttcttaactgataaggatcgcctatttggtcaaactagcatgacttttgc
gtctgttttgtttttaactgataaggatcgtttgtttggtcaaactagtataacttttgc
atctgttctatttttaactgataaggatcggttgtttggtcaaactaggatgacttttgc
atgtgttttatttttgactgataaggatcgtttgtttggccagactagtatgacttttgc
atgtgttttgtttttgactgataaggatcgtttgtttggtcagactagtataacttttgc
atgtgttttatttttgactgataaggatcgtttgtttggtcagactagaataacttttgc
ggctgttttgtttttaactgataaggatcgtttatttgggcaggctagtataatttttgc
ggctgttttgtttttgactgataaggatcgtttatttggtcaaactagtataacttttgc
agctgtgttatttttgacggataaggatcgtttgtttggtcagacaagaatgacttttgc
ggctgttttatttttgactgataaggatcggttatttgggcaaacaagaataacttttgc
agctgttttgtttttaactgataaggatcgtttatttgggcagacaaggataacttttgc
ggctgtttttgttttgactgataaggatcgtttgtttggtcagactagaataacttttgc
ggcagttttatttttgactgataaggatcgtttgtttggtcaaactaggatgacttttgc
agcggttttatttttgactgataaggatcgtttgtttggtcagactaggataacttttgc
ggcggttttatttttgactgataaggatcgtttgtttggtcagactaggatgacttttgc
agctgtattgtttttaactgacaaggatcgtttgtttggtcagactagtatgacttttgc
ggctgttttgtttttaactgataaggatcgtttatttggtcagactagtatgacttttgc
gtgtgttttatttttaactgataaagagcgtttgtttggtcagactaggatgatttttgc
gtgtgtattgtttttaactgataaggatcgtttgtttggtcagtctaggatggtgtatgc
gtctgttttgtttttaactgataaggatcgtttgtttggtcaagctagtataacttttgc
atgtgttttgtttttaactgataaggatcgtttgtttggtcaaactagaataacttttgc
atgtgttttgtttttaactgataaggatcgtttgtttggtcaaactagaataacttttgc
atgtgttttgtttttaactgataaggatcgtttgtttggtcaaactagaataacttttgc
atgtgttttgtttttaactgataaggatcgtttgtttggtcaaactagaataacttttgc
atgtgttttgtttttaactgataaggatcgtttgtttggtcaaactagaataacttttgc
atgtgttttgtttttaactgataaggatcgtttgtttggtcaaactagaataacttttgc
atgtgttttatttttgactgataaggatcgtttgtttggtcagactagaataacttttgc

ttctatttgaattgctgttttaggtacttctgtttgaggtcatcatatatatactgcggg
ttctatttggattgctgttttaggtacttctgtttggggtcatcatatatatactgctgg
ttctatttggattgccgttttaggtacttctgtttggggtcatcatatatatactgctgg
ttctatttggattgccgttttaggtacttctgtttggggtcatcatatatatactgctgg
ttctatttggattgccgttttaggtacttctgtttggggtcatcatatatatactgctgg
ttctatctgaatcgctgtattgggtacttctgtttggggtcatcatatgtatacagctgg
ttctatctgaatcgctgtattgggtacttctgtttggggtcatcatatgtatacagctgg
ttctatctgaatcgctgtattgggtacttctgtttggggtcatcatatgtatacagctgg
ttctatctgaatcgctgtattgggtacttctgtttggggtcatcatatgtatacagctgg
ttctatctgaattgctgtattgggtacttctgtttggggtcatcatatgtatacagctgg
ttctatctgaattgctgtattgggtacttctgtttggggtcatcatatgtatacagctgg
ttctatctgaattgctgtattgggtacttctgtttggggtcatcatatgtatacagctgg
ttctatctgaatcgctgtattgggtacttctgtttggggtcatcatatgtatacagctgg
ttctatctgaattgctgtattgggtacttctgtttggggtcatcatatgtatacagctgg
ttctatctgaattgctgtattgggtacttctgtttggggtcatcatatgtatacagctgg
ttctatctgaatcgctgtattgggtacttctgtttggggtcatcatatgtatacagctgg
ttctatctgaattgctgtattgggtacttctgtttggggtcatcatatgtatacagctgg
ttctatctgaattgctgtattgggtacttctgtttggggtcatcatatgtatacagctgg
ttctatctgaatcgctgtattgggtacttctgtttggggtcatcatatgtatacagctgg
ttctatctgaattgctgtattgggtacttctgtttggggtcatcatatgtatacagctgg
ttctatttgaattgctgttttaggcacttctgtttgaggtcatcatatgtatactgctgg
ttctatttgaattgctgttttaggcacttctgtttgaggtcatcatatgtatactgctgg
ttctatttgaattgctgttttaggcacttctgtttgaggtcatcatatgtatactgctgg
ttctatttgaattgctgtgctgggtacttctgtgtggggtcatcatatgtatactgccgg
ttctatttgaattgctgttctaggtacatctgtttgaggtcaccatatgtatacagctgg
ttctatttggattgctgttcttggtacgtctgtttggggtcatcacatatacacagctgg
ttctatttggattgctgttcttggtacatctgtttgaggtcatcacatatatacagctgg
ttctatttgaattgctgttttaggtacttctgtttgaggtcatcatatgtatactgctgg
ttctatttggattgctgtattggggacttctgtttggggtcatcatatgtatacagctgg
ttctatttggattgctgttttaggtacttctgtttgaggccatcatatgtatactgctgg
ttctatttggattgctgttttaggtacttctgtttggggtcatcatatatacactgctgg
ctctatttgaattgctgttttagggacttcggtctgaggtcatcacatgtatactgccgg
ttctatttgaattgctgttttgggtacttctgtttgaggtcatcatatatatactgctgg
ctcaatttggattgccgttttgggtacttctgtttggggtcaccacatatacacagcagg
ttctatttgaattgctattctgggtacttctgtctgagggcatcatatatatacggcggg
ttctatttgaattgctgtgttaggtacttctgtttggggtcatcatatatatacagctgg
ttctatttgaattgctgttttaggtacttctgtttgaggtcatcatatgtatacagctgg
ttctatttggattgctgttttggggacttctgtttggggtcaccatatgtatacggctgg
ttctatttggattgctgttttaggtacttctgtgtgaggtcatcatatgtatacggctgg
ttctatttggattgctgttttaggtacttctgtatggggccatcatatgtatacggctgg
ttctatctggattgctgttttgggcacttctgtttgaggtcatcatatgtatactgctgg
atctatttgaattgctgttttaggaacttctgtttggggtcatcatatgtatactgctgg
ttcaatttggattgctattttgggtacttctgtgtggggtcatcatatgtatactgctgg
ttcgatttggattgctgttttggggacttctgtctggggtcaccatatgtacacagctgg
ttctatttggattgctgttcttggtacttctgtttggggtcatcatatgtatactgctgg
ttctatttggattgctgttttaggtacttctgtttgaggtcatcatatatacactgctgg
ttctatttggattgctgttttaggtacttctgtttgaggtcatcatatatacactgctgg
ttctatttggattgctgttttaggtacttctgtttgaggtcatcatatatacactgctgg
ttctatttggattgctgttttaggtacttctgtttgaggtcatcatatatacactgctgg
ttctatttggattgctgttttaggtacttctgtttgaggtcatcatatatacactgctgg
ttctatttggattgctgttttaggtacttctgtttgaggtcatcatatatacactgctgg
ttctatttggattgctgttttaggtacttctgtttggggtcatcatatatacactgctgg

gttagatattgacactcgtacttattttagtgctgctactatgattattgctattccaag
tatggatattgatactcgtacttattttagagctgctactataattattgctattcctag
tttagatattgatactcgaacttattttagtgctgctactatgattattgcgattcctag
tttagatattgatactcgaacttattttagtgctgctactatgattattgcgattcctag
tttagatattgatactcgaacttattttagtgctgctactatgattattgcgattcctag
tttggatattgatactcgaacttattttagggctgcaactatgattattgctattcctag
tttggatattgatactcgaacttattttagggctgcaactatgattattgctattcctag
tttggatattgatactcgaacttattttagggctgcaactatgattattgctattcctag
tttggatattgatactcgaacttattttagggctgcaactatgattattgctattcctag
tttggatattgatactcgaacttattttagggctgcaactatgattattgctattcctag
tttggatattgatactcgaacttattttagggctgcaactatgattattgctattcctag
tttggatattgatactcgaacttattttagggctgcaactatgattattgctattcctag
tttggatattgatactcgaacttattttagggctgcaactatgattattgctattcctag
tttggatattgatactcgaacttattttagggctgcaactatgattattgctattcctag
tttggatattgatactcgaacttattttagggctgcaactatgattattgctattcctag
tttggatattgatactcgaacttattttagggctgcaactatgattattgctattcctag
tttggatattgatactcgaacttattttagggctgcaactatgattattgctattcctag
tttggatattgatactcgaacttattttagggctgcaactatgattattgctattcctag
tttggatattgatactcgaacttattttagggctgcaactatgattattgctattcctag
tttggatattgatactcgaacttattttagggctgcaactatgattattgctattcctag
tttggatattgatactcgaacttattttagtgctgccactataattattgctattcctag
tttggatattgatactcgaacttattttagtgctgccactataattattgctattcctag
tttggatattgatactcgaacttattttagtgctgccactataattattgctattcctag
gttggatgtcgatacacgaacttattttagggctgctactatgattattgctatccctag
tttggatattgatactcgtacttattttagagctgccactataattattgctattcctag
cttggatattgatactcgtacttattttagagctgctactataattattgctattcctag
tttggatattgatactcgtacttattttagagctgctactataattattgctattcctag
tatagatattgatactcgtacgtattttagagctgcatctatgattattgctattcctag
tttggatattgatactcgtacttattttagtgctgccactatgattattgctattccaag
tttagatattgatactcgaacttattttagtgctgctactatgattattgctattcctag
tttagatattgatactcgaacttattttagtgctgctactataattattgcgattcctag
tatggatattgatactcgtacttattttagtgcagctactataattattgctgtgccgag
tcttgatattgatactcgtacttattttagtgctgctactatgattattgctattcctag
tatggatattgatacacgtacttattttagtgctgctactataattattgctattccaag
tatagatattgatacacgtacttattttagtgctgctactatgattattgctattcctag
catggatattgatacacgtacttattttagtgctgctactatgattatcgctattcctag
tttggatattgatactcgtacatattttagggctgctactataattattgctattcctag
tttggatattgatactcgtacttattttagtgctgctactataattattgctattcctag
tttggatattgatactcgtacttattttagtgctgctactatgattatcgctattcctag
tttggatattgatactcgtacttattttagtgctgctactatgattattgctattcctag
tttagatattgatactcgtacttattttagtgctgctactatgattattgctattcctag
tttggatattgatactcgtacttattttagagctgctactataattattgctattcctag
tttggatattgatactcgtacttattttagggcggctactatgattattgctattcctag
tttggatattgatactcgtacttattttagcgcagctacaataattattgctgtacctag
tttagatgttgatactcgtacttattttagtgctgctactatgattattgctattcctag
tttagatattgatactcgaacttattttagtgctgctactatgattattgcgattcctag
tttagatattgatactcgaacttattttagtgctgctactatgattattgcgattcctag
tttagatattgatactcgaacttattttagtgctgctactatgattattgcgattcctag
tttagatattgatactcgaacttattttagtgctgctactatgattattgcgattcctag
tttagatattgatactcgaacttattttagtgctgctactatgattattgcgattcctag
tttagatattgatactcgaacttattttagtgctgctactatgattattgcgattcctag
tttagatattgatactcgaacttattttagtgctgctactataattattgcgattcctag

agctgtcaaaatttttaattgacttggaactttttttggttctaatcaaaggtttcagcc
tgctgttaaaatttttaattgattaggaactttttttgggtctaatcaaaaatttcaacc
agctgttaagatttttaattgattgggtactttttatggttctaatcaaaaggttcaacc
agctgttaagatttttaattgattgggtactttttatggttctaatcaaaaggttcaacc
agctgttaagatttttaattgattgggtactttttatggttctaatcaaaaggttcaacc
tgctgttaaaatttttaattggttgggtactttttttggttctaatcaaaaaattcaacc
tgctgttaaaatttttaattggttgggtactttttttggttctaatcaaaaaattcaacc
tgctgttaaaatttttaattggttgggtactttttttggttctaatcaaaaaattcaacc
tgctgttaaaatttttaattggttgggtactttttttggttctaatcaaaaaattcaacc
tgctgttaaaatttttaattggttgggtactttttttggttctaatcaaaaaattcaacc
tgctgttaaaatttttaattggttgggtactttttttggttctaatcaaaaaattcaacc
tgctgttaaaatttttaattggttgggtactttttttggttctaatcaaaaaattcaacc
tgctgttaaaatttttaattggttgggtactttttttggttctaatcaaaaaattcaacc
tgctgttaagatttttaattggttgggtactttttttggttctaatcaaaaaattcaacc
tgctgttaagatttttaattggttgggtactttttttggttctaatcaaaaaattcaacc
tgctgttaaaatttttaattggttgggtactttttttggttctaatcaaaaaattcaacc
tgctgttaaaatttttaattggttgggtactttttttggttctaatcaaaaaattcaacc
tgctgttaaaatttttaattggttgggtactttttttggttctaatcaaaaaattcaacc
tgctgttaaaatttttaattggttgggtactttttttggttctaatcaaaaaattcaacc
tgctgttaaaatttttaattggttgggtactttttttggttctaatcaaaaaattcaacc
agccgtaaagatttttaattggttgggaactatgtttggctctaatcaaaagattcagcc
agccgtaaagatttttaattggttgggaactatgtttggctctaatcaaaagattcagcc
agccgtaaagatttttaattggttgggaactatgtttggctctaatcaaaagattcagcc
agctgttaaggtatttaattggttgggtactttttttggttctaatcagaatattcagcc
agctgtgaaaatttttaattggttgggtactttttttggttcaaaccaaaaaatgcagcc
agctgtaaaaatttttaactggttgggtaccttttttggatctaaccaaaaaatgcagcc
agctgtaaaaatttttaattggttgggtaccttttttggctcaaaccaaaaaatgcaggc
atctgttaaggtttttaattggttgggtactttttttggatctaatcaaaaaattcaacc
ggctgttaagatttttaattgattgggtactttttttggttctcatcaaaaaattcagcc
agctgttaagatttttaattggttgggtactttttttggttctaatcagaagattcaacc
agctgttaagatttttaattgattgggtactttttatggttctaatcaaaaggttcaacc
ggctgttaaggtttttaattggttggggaccttttttggttctagtcagaaatttcagcc
agctgttaaggtttttaattgattaggtactttttttggcaccaaccagaaatttcagcc
agctgttaaggtttttaattggttaggtactttttttggttctaaccaaaaaattcaacc
agctgtaaaggtttttaattgattgggaactttttttggatctagtcagaagtttcagcc
ggctgtaaaggtttttaattgacttggaactttttttggttctaatcagaaatttcagcc
agctgttaagatttttaattggttgggtactttttttggttctaatcagaaaatacagcc
agctgttaagatttttaattggttaggtactctttttggatctaatcaaaagtttcagcc
agctgttaagatttttaattggttaggtactttttttggttctagtcaaaaggtgcagcc
ggctgttaagatttttaattgattgggtactttttttggttctaatcaaaagatgcagcc
tgctgttaagatttttaattgattgggtactttttttggttctaatcaaaagattcaacc
tgctgttaagatttttaattgattaggtactttttttggttctaatcaaaatattcagcc
ggctgttaaggtttttaattggttgggaactttttttggctctcgtcaaaaaattcaacc
agctgtgaagatttttaattggctggggactttatttggttcagaacaaaaggttggtcc
agctgttaaaatttttaattggttaggtactttttttggttctaatcaaaaggtgcaacc
agctgttaagatttttaattgattgggtactttttatggttctaatcagaaggttcaacc
agctgttaagatttttaattgattgggtactttttatggttctaatcagaaggttcaacc
agctgttaagatttttaattgattgggtactttttatggttctaatcagaaggttcaacc
agctgttaagatttttaattgattgggtactttttatggttctaatcagaaggttcaacc
agctgttaagatttttaattgattgggtactttttatggttctaatcagaaggttcaacc
agctgttaagatttttaattgattgggtactttttatggttctaatcagaaggttcaacc
agctgttaagatttttaattgattgggtactttttatggttctaatcaaaaggttcaacc

tctatgatgttgaacttatagctttatttttctttttacggttggggggctgagtggtat
attatggtgttgaacttatagttttatttttttgtttactgtaggtggtttgagtggaat
tctttgatgttgaacttatagttttatttttctttttactgttggtggtttaagtggtat
tctttgatgttgaacttatagttttatttttctttttactgttggtggtttaagtggtat
tctttgatgttgaacttatagttttatttttctttttactgttggtggtttaagtggtat
tttatgatgttggacttatagttttatttttctttttactttaggtggtttgagtggtat
tttatgatgttggacttatagttttatttttctttttactttaggtggtttgagtggtat
tttatgatgttggacttatagttttatttttctttttactttaggtggtttgagtggtat
tttatgatgttggacttatagttttatttttctttttactttaggtggtttgagtggtat
tttatgatgttggacttatagttttatttttctttttactttaggtggtttgagtggtat
tttatgatgttggacttatagttttatttttctttttactttaggtggtttgagtggtat
tttatgatgttggacttatagttttatttttctttttactttaggtggtttgagtggtat
tttatgatgttggacttatagttttatttttctttttactttaggtggtttgagtggtat
tttatgatgttggacttatagttttatttttctttttactttaggtggtttgagtggtat
tttatgatgttggacttatagttttatttttctttttactttaggtggtttgagtggtat
tttatgatgttggacttatagttttatttttctttttactttaggtggtttgagtggtat
tttatgatgttggacttatagttttatttttctttttactttaggtggtttgagtggtat
tttatgatgttggacttatagttttatttttctttttactttaggtggtttgagtggtat
tttatgatgttggacttatagttttatttttctttttactttaggtggtttgagtggtat
tttatgatgttggacttatagttttatttttctttttactttaggtggtttgagtggtat
tctttggtgttggacttatagttttatttttctttttactattggtggtttgagtggtat
tctttggtgttggacttatagttttatttttctttttactattggtggtttgagtggtat
tctttggtgttggacttatagttttatttttctttttactattggtggtttgagtggtat
tctgtggtgttgaacttatagttttatttttttatttactgttggtggtttaaggggtat
gttatgatgctgaacttatagttttatttttctttttactgttggtggtttaagtggaat
attatgatgctggacttatagttttatttttctttttactgtcgggggtttgagcgggat
tttatgatgttgaacttatagttttattttcctttttactgtcggaggtttgagtggaat
tttgttgtgttgaacttatagttttatttttctttttactataggtggtttgactggaat
tctttgatgttgaacttatagttttatttttctttttactattggaggtttgagcggaat
tctttgatgttgaacttatagttttatttttctttttactgttggtggtttaagtggtat
tctttgatgttgaacttatagttttatttttctttttactgttggtggtttaagtggtat
tttgtggtgttggacttataggtttattttcctttttactatggggggattgagggggat
tttgtgatgttggacttatagttttatttttctttttactgttggtggtttaagaggtat
tctttggtgttggacttatagttttatttttctttttactgttggagggttgagaggaat
tctatgatgttggacttatagttttatttttctttttactgttggagggttgagaggtat
tttgtggtgttgaacttatagttttatttttctttttactgttggtggattgagaggtat
tttgtgatgttgaacttatagttttatttttctttttacagtaggtggtttaagaggaat
tttgtggtgttggacttatagttttatttttctttttactgttggtggattaagagggat
gttatgatgttggacttatagttttatttttctttttactgtgggtggattaagtggaat
attatgatgttgaacttatagttttatttttctttttactatgggtggattaagtggaat
tctctgatgttgaacttatagttttatttttttatttactttgggcggattgagaggtat
tatttgatgttgaacttataggtttatttttttatttactttaggtggtttaagaggtat
cttatggtgttgaacttatagttttatttttttatttactttaggtggtttgagaggtat
tttgtggtgttgaactttgagttttatttttttatttactttgggtggtttaagtggtat
tttatggtgttgaacttatagttttatttttctttttactgttggtggtttaagtggtat
tctttgatgttgaacttatagttttatttttctttttactgttggtggtttaagtggtat
tctttgatgttgaacttatagttttatttttctttttactgttggtggtttaagtggtat
tctttgatgttgaacttatagttttatttttctttttactgttggtggtttaagtggtat
tctttgatgttgaacttatagttttatttttctttttactgttggtggtttaagtggtat
tctttgatgttgaacttatagttttatttttctttttactgttggtggtttaagtggtat
tctttgatgttgaacttatagttttatttttctttttactgttggtggtttaagtggtat
tctttgatgttgaacttatagttttatttttctttttactgttggtggtttaagtggtat

tattttaagtgctgctagtttagatattattttacatgatacttattaggttgttgcaca
tattttaagtgcagctagtcttgatgttgttttacatgacacttattatgttgttgctca
tattttgagttctgctagtttagatattattttacatgatacttattatgtcgtagctca
tattttgagttctgctagtttagatattattttacatgatacttattatgtcgtagctca
tattttgagttctgctagtttagatattattttacatgatacttattatgtcgtagctca
tattttgagttctgctagtttggatattattcttcatgatacttattatgttgtggctca
tattttgagttctgctagtttggatattattcttcatgatacttattatgttgtggctca
tattttgagttctgctagtttggatattattcttcatgatacttattatgttgtggctca
tattttgagttctgctagtttggatattattcttcatgatacttattatgttgtggctca
tattttgagttctgctagtttggatattattcttcatgatacttattatgttgtggctca
tattttgagttctgctagtttggatattattcttcatgatacttattatgttgtggctca
tattttgagttctgctagtttggatattattcttcatgatacttattatgttgtggctca
tattttgagttctgctagtttggatattattcttcatgatacttattatgttgtggctca
tattttgagttctgctagtttggatattattcttcatgatacttattatgttgtggctca
tattttgagttctgctagtttggatattattcttcatgatacttattatgttgtggctca
tattttgagttctgctagtttggatattattcttcatgatacttattatgttgtggctca
tattttgagttctgctagtttggatattattcttcatgatacttattatgttgtggctca
tattttgagttctgctagtttggatattattcttcatgatacttattatgttgtggctca
tattttgagttctgctagtttggatattattcttcatgatacttattatgttgtggctca
tattttgagttctgctagtttggatattattcttcatgatacttattatgttgtggctca
tattttgagtgctgctagtttggatattgttttgcatgatacttactatgtggtagccca
tattttgagtgctgctagtttggatattgttttgcatgatacttactatgtggtagccca
tattttgagtgctgctagtttggatattgttttgcatgatacttactatgtggtagccca
tattttgagggctgctagtttggatgttgttttgcatgatacttattatgttgtggctca
tattttgagagcggctagcttagatgtggtgttacatgatacttattatgttgtagctca
tattttgagagccgctagtttagatgtggtgttacatgatacttactatgttgtagctca
tattttgagggctgctagtttagatgtggtgttgcatgatacttactatgttgtagctca
tgttttaagtgcggctagtctggatgtggttttgcatgatacttattatgttgtagctca
tattttaagttctgctagtttggatattattcttcatgatacttattatgttgtggctca
tattttaagttctgctagtttggatattattttacatgatacttattatgttgtagctca
tattttgagttctgctagtttagatattattttgcatgatacttattatgtcgtagctca
tatcttgaggacggctagattggatgttgtattgcatgatacttattatgttgtagctca
tattttaagtgctgctagtttagatgttgttttacatgatacttattatgttgtggctca
tattttgagtgctgctaggttagatgtagttttacacgacacttattatgtagtagctca
tattttgagtgccgctagtttagatgttgttttacatgatacttactatgtagtggctca
cattttaagtgctgctagcttagatgttgttttacacgatacttattatgtagtggctca
tattttgagtgctgctagtttggatattattttacatgatacttattatgttgtagctca
tattttaagtgctgctagtttggatattattttgcatgatacttattatgttgtagctca
tattctgagggctgctagtttggatattattttgcacgatacttattatgttgtggctca
tattttgagggctgctagtttggatattattttgcatgatacttattatgttgtggctca
tattttaagatctgctagtttagatgttgtgttacatgatacttattatgttgtggctca
tattttaagttctgctagtttagatattattttacatgatacttattatgttgtagctca
tgttttgaggacagctagtctagatattgttttacatgatacttattatgtagtagctca
tattttgagggctgccaggttggatgttgttcttcacgatagttattatgttgttgcgca
tgttttaagggcagctagtttggatgtggttctgcatgatacttattatgttgtggctca
tattttgagttctgctagtttagacattattttgcatgatacttattatgttgtagctca
tattttgagttctgctagtttagacattattttgcatgatacttattatgttgtagctca
tattttgagttctgctagtttagacattattttgcatgatacttattatgttgtagctca
tattttgagttctgctagtttagacattattttgcatgatacttattatgttgtagctca
tattttgagttctgctagtttagacattattttgcatgatacttattatgttgtagctca
tattttgagttctgctagtttagacattattttgcatgatacttattatgttgtagctca
tattttgagttctgctagtttagatattattttgcatgatacttattatgtcgtagctca

ttttcattatactttaagtttgggtgctgtttacggcattttttgtggattttgtctttg
ttttcattatactcttagattaggtgctgtttatggaattttttgtggattttgtttgtg
ttttcattatactttgagtttaggtgctgtttatggtattttttgtggtttttgtttatg
ttttcattatactttgagtttaggtgctgtttatggtattttttgtggtttttgtttatg
ttttcattatactttgagtttaggtgctgtttatggtattttttgtggtttttgtttatg
ttttcattacacgttaagcttaggtgctgtttatggtattttttgtggattttgtttatg
ttttcattacacgttaagcttaggtgctgtttatggtattttttgtggattttgtttatg
ttttcattacacgttaagcttaggtgctgtttatggtattttttgtggattttgtttatg
ttttcattacacgttaagcttaggtgctgtttatggtattttttgtggattttgtttatg
ttttcattacacgttaagcttaggtgctgtttatggtattttttgtggattttgtttatg
ttttcattacacgttaagcttaggtgctgtttatggtattttttgtggattttgtttatg
ttttcattacacgttaagcttaggtgctgtttatggtattttttgtggattttgtttatg
ttttcattacacgttaagcttaggtgctgtttatggtattttttgtggattttgtttatg
ttttcattacacgttaagcttaggtgctgtttatggtattttttgtggattttgtttatg
ttttcattacacgttaagcttaggtgctgtttatggtattttttgtggattttgtttatg
ttttcattacacgttaagcttaggtgctgtttatggtattttttgtggattttgtttatg
ttttcattacacgttaagcttaggtgctgtttatggtattttttgtggattttgtttatg
ttttcattacacgttaagcttaggtgctgtttatggtattttttgtggattttgtttatg
ttttcattacacgttaagcttaggtgctgtttatggtattttttgtggattttgtttatg
ttttcattacacgttaagcttaggtgctgtttatggtattttttgtggattttgtttatg
ttttcattatactttaagtttgggggctgtttatggtattttttgtggtttttgtttgtg
ttttcattatactttaagtttgggggctgtttatggtattttttgtggtttttgtttgtg
ttttcattatactttaagtttgggggctgtttatggtattttttgtggtttttgtttgtg
ttttcattatactttaagtttgggggctgtatatggtattttttgtggtttttgtttgtg
ttttcattacactttaagtttgggagctgtttatggtattttttgtggattttgtttatg
ttttcattatactttgagcctaggggctgtttatggaattttttgcggattttgtctatg
ttttcattatactttaagtttaggggctgtttatggtattttttgtggtttttgtttatg
ttttcattatactttgaggttaggtgctgtttatggaattttctgtggtttttgtttatg
ttttcattatactttgagcttaggagctgtttatggtattttttgtgggttttgtttatg
ttttcattatactttgagtttaggtgctgtttatggtattttttgtggtttttgtttatg
ttttcattatactttgagtttaggtgctgtttatggtattttttgtggtttttgtttgtg
ttttcattatactttaagattgggtgctgtttatggtattttttgtgggttttgtttgtg
ttttcattatactttgagtcttggtgctgtttatggtattttttgtggtttttgtttgtg
ttttcattatactttaagtctgggggctgtttatggtattttctgtggtttttgtttgtg
ctttcattacactttgagtcttggtgctgtttacggaattttttgtggattttgtttgtg
ttttcattacactttgagtcttggtgctgtttatggaattttttgtggtttttgtttgtg
ttttcattatactttgagtttaggtgctgtttatggtattttttgtggtttttgtttgtg
ttttcattatactttgagtttaggtgctgtttatggtattttttgtggtttttgtttgtg
ttttcattatactttgagtttgggtgctatttatggtattttttgtggtttttgtttgtg
ttttcattatactttgagtttgggtgctatttatggtattttttgtggtttttgtttgtg
ttttcattatactttgaggttaggtgctgtatatggtattttttgtggtttttgtttatg
ttttcattatactttaaggttaggagctgtatatggtattttttgtggattttgtttatg
ttttcattatgttttgagtttaggggctgtttatgctatttttagtgggttttgtttatg
ttttcattatactttaaggttgggcgctgtttacgctatttttagtggattttgtttgtg
ttttcattatactttgagtttaggggctgtttatggtattttttgtggtttttgtttgtg
ttttcattatactttgagcttaggtgctgtttatggtattttttgtggtttttgtttatg
ttttcattatactttgagcttaggtgctgtttatggtattttttgtggtttttgtttatg
ttttcattatactttgagcttaggtgctgtttatggtattttttgtggtttttgtttatg
ttttcattatactttgagcttaggtgctgtttatggtattttttgtggtttttgtttatg
ttttcattatactttgagcttaggtgctgtttatggtattttttgtggtttttgtttatg
ttttcattatactttgagcttaggtgctgtttatggtattttttgtggtttttgtttatg
ttttcattatactttgagtttaggtgctgtttatggtattttttgtggtttttgtttgtg

gttaccgtatgtttatggtgtttcttttgacagtgttataatgataactgtttttatttg
attgccatatatttatggtgtttcttttgatagtgttttaataatagctgtttttttttg
gttgccttatatatatggtgtttcttttgatagtttaatgataatggctgtttttttttg
gttgccttatatatatggtgtttcttttgatagtttaatgataatggctgtttttttttg
gttgccttatatatatggtgtttcttttgatagtttaatgataatggctgtttttttttg
gttgccttatatgtatggtgtttcttttgacggtattataataatagctgtttttttttg
gttgccttatatgtatggtgtttcttttgacggtattataataatagctgtttttttttg
gttgccttatatgtatggtgtttcttttgacggtattataataatagctgtttttttttg
gttgccttatatgtatggtgtttcttttgacggtattataataatagctgtttttttttg
gttgccttatatgtatggtgtttcttttgacggtattataataatagctgtttttttttg
gttgccttatatgtatggtgtttcttttgacggtattataataatagctgtttttttttg
gttgccttatatgtatggtgtttcttttgacggtattataataatagctgtttttttttg
gttgccttatatgtatggtgtttcttttgacggtattataataatagctgtttttttttg
gttgccttatatgtatggtgtttcttttgacggtattataataatagctgtttttttttg
gttgccttatatgtatggtgtttcttttgacggtattataataatagctgtttttttttg
gttgccttatatgtatggtgtttcttttgacggtattataataatagctgtttttttttg
gttgccttatatgtatggtgtttcttttgacggtattataataatagctgtttttttttg
gttgccttatatgtatggtgtttcttttgacggtattataataatagctgtttttttttg
gttgccttatatgtatggtgtttcttttgacggtattataataatagctgtttttttttg
gttgccttatatgtatggtgtttcttttgacggtattataataatagctgtttttttttg
gcttccgtatatttacggagtttcgttggatagtgtttttatgatggctgtttttttatg
gcttccgtatatttacggagtttcgttggatagtgtttttatgatggctgtttttttatg
gcttccgtatatttacggagtttcgttggatagtgtttttatgatggctgtttttttatg
gttgccttatttgtatggtatttcttttgacggttctgctatgatggctgtttttatttt
gttgccttatatgtatggtgtctctttcgatggtttgttgatgattgctatttttttttg
gttaccttatatgtatggtatttcttttgatggttcattaatgattgctatttttttttg
gttaccttatatgtacggtgtttcttttgatggtttattaataattgctatttttttttg
attaccttatgttttaggtatttcttttgatagggttttaatgatggcagtttttttttg
gttaccttatatgtatggtatttcgtttgatagtttgataataatggctgtgtttgtttg
gttaccttatatatatggtatttcttttgatggaatgatgataatagctgtttttttttg
gttgccttatatatatggtgtttcttttgataggttgatgataatggctgtttttttttg
attaccttatttatatggtatttcttttgataatgttattatgatagctgtttttttttg
attgccttatatgtatggtgtttcttttgatggtactataataattgctgtatttttatg
gttaccttatatttatggggtttcttttgatagcgggttaataatggctgtttttttttg
attgccttatgtttatggagtgtcatttgatagtgggataataatagctgtttttttgtg
gttgccttatgtttatggggtgtcatttgatagcgggataatgatagctgtttttttatg
acttccttatatgtacggtatttcttttgatggtattatgatgatagctgtatttgtatg
gcttccatatatgtatggtgtttcttttgatagtgttttaatgatggctgtatttgtttg
acttccttatatgtatggtatttcttttgatagggttatgataatagctgtttttgtttg
acttccttatatgtacggtatttcttttgatagggttatgataatagctgtttttgtttg
atttccttatatatatggtatttcttttgataatatttttatgatagctatttttgtttg
atttccttatatatatggtatttcttttgataatgtttttataatagctgtttttatttg
atttccttatatatatggtgtttcttttgatatggttcttatgatggctgtttttttttg
gtttccttatatgtatggtgtgtcttttgacaagtttataatgatggctgtttttttaag
gttaccttatatatatggggtatcttttgatggtttattgataattgctgtttttttttg
gttgccttatatatatggtgtttcttttgataggttaatgataatggctgtttttttttg
gttgccttatatatatggtgtttcttttgataggttaatgataatggctgtttttttttg
gttgccttatatatatggtgtttcttttgataggttaatgataatggctgtttttttttg
gttgccttatatatatggtgtttcttttgataggttaatgataatggctgtttttttttg
gttgccttatatatatggtgtttcttttgataggttaatgataatggctgtttttttttg
gttgccttatatatatggtgtttcttttgataggttaatgataatggctgtttttttttg
gttgccttatatatatggtgtttcttttgatagattgatgataatggctgtttttttttg

tttttttgttgggactaatataactttttttcctatacattttgctggaatacaggggat
tttttttgttggtactaatttaactttttttcctatgcattttgctgggatacagggtat
tttttttgttggtactaatataactttttttcctatgcattttgctggtttgcagggtat
tttttttgttggtactaatataactttttttcctatgcattttgctggtttgcagggtat
tttttttgttggtactaatataactttttttcctatgcattttgctggtttgcagggtat
tttttttgttggtactaatataactttttttcctatgcattttgctggattgcagggtat
tttttttgttggtactaatataactttttttcctatgcattttgctggattgcagggtat
tttttttgttggtactaatataactttttttcctatgcattttgctggattgcagggtat
tttttttgttggtactaatataactttttttcctatgcattttgctggattgcagggtat
tttttttgttggtactaatataactttttttcctatgcattttgctggattgcagggtat
tttttttgttggtactaatataactttttttcctatgcattttgctggattgcagggtat
tttttttgttggtactaatataactttttttcctatgcattttgctggattgcagggtat
tttttttgttggtactaatataactttttttcctatgcattttgctggattgcagggtat
tttttttgttggtactaatataactttttttcctatgcattttgctggattgcagggtat
tttttttgttggtactaatataactttttttcctatgcattttgctggattgcagggtat
tttttttgttggtactaatataactttttttcctatgcattttgctggattgcagggtat
tttttttgttggtactaatataactttttttcctatgcattttgctggattgcagggtat
tttttttgttggtactaatataactttttttcctatgcattttgctggattgcagggtat
tttttttgttggtactaatataactttttttcctatgcattttgctggattgcagggtat
tttttttgttggtactaatataactttttttcctatgcattttgctggattgcagggtat
tttttttgttggtactaatataacgttttttcccatgcattttgttggtatacagggtat
tttttttgttggtactaatataacgttttttcccatgcattttgttggtatacagggtat
tttttttgttggtactaatataacgttttttcccatgcattttgttggtatacagggtat
tttttttattggaactaatatgactttttttcctatgcattttgctggcatacagggtat
tttttttattggtactaatatgactttttttcctatgcattttgctggcatacagggaat
tttttttattggtactaatataactttttttcctatgcattttgctggtatacagggaat
tttttttatcggcactaatatgactttttttcctatacattttgctggtatacagggtat
tttttttattggtactaatttgactttttttcctatgcattttgctggaatacaggggat
ttttttttttggtactaatataactttttttcctatgcattttgctggtttgcaaggtat
tttttttgttggtactaatataactttttttcctatacattttgctggtttacaaggtat
tttttttgttggtactaatataactttttttcctatacattttgctggtttacagggtat
cttttttgttggcactaatttaactttttttccgatacattttgcggggatacaaggtat
tttttttattggtactaatataactttttttcctatgcattttgctggtatacagggtat
ttttttcgttgggactaacatgactttttttcctatgcattttgctggtctccaagggat
tttttttattggtactaatataactttttttcctatacattttgctggtttgcagggtat
tttttttattggtactaacatgactttttttcctatgcattttgctggtttgcagggtat
tttttttgttggtactaatatgactttttttcctatacattttgctggtttacaaggtat
tttttttgttggtactaatatgacattttttcctatgcattttgcgggtttgcaaggaat
tttttttgttggtactaatatgacattttttcctatgcattttgctggtttgcagggtat
tttttttgttggtactaatataacgttttttcctatgcattttgctggtttacagggtat
tttttttgttggtactaatttaactttttttcctatgcattttgctggtatacaaggtat
tttttttttaggtactaatataactttttttcctatgcattttgctggaatacaaggtat
cttttttattggtactaatttaactttttttcctatgcatttggttggtatgcaggggat
tttttttattggtactaatatggtattttttcctatacatctggcgggtatgcaaggaat
tttttttattggtactaatatgaccttttttcctatgcattttgctggtatacagggtat
tttttttgttggtactaatataactttttttcctatgcattttgctggtttacagggtat
tttttttgttggtactaatataactttttttcctatgcattttgctggtttacagggtat
tttttttgttggtactaatataactttttttcctatgcattttgctggtttacagggtat
tttttttgttggtaccaatataactttttttcctatgcattttgctggtttacagggtat
tttttttgttggtaccaatataactttttttcctatgcattttgctggtttacagggtat
tttttttgttggtaccaatataactttttttcctatgcattttgctggtttacagggtat
tttttttgttggtactaatataactttttttcctatacattttgctggtttacagggtat

acctcgtaaaattttggattatcctgattgttatgttatatttcaaactgtctcttcttt
gcctcgtaagattttggattatcctgattgttattctatatttcaaattgtttcttctgc
acctcgtaagattttagattatccagattgtttttctgctttccagattatttcttcttt
acctcgtaagattttagattatccagattgtttttctgctttccagattatttcttcttt
acctcgtaagattttagattatccagattgtttttctgctttccagattatttcttcttt
acctcgtaaaattttggattatcctgattgtttttctacttttcagattatttcttctct
acctcgtaaaattttggattatcctgattgtttttctacttttcagattatttcttctct
acctcgtaaaattttggattatcctgattgtttttctacttttcagattatttcttctct
acctcgtaaaattttggattatcctgattgtttttctacttttcagattatttcttctct
acctcgtaaaattttggattatcctgattgtttttctacttttcagattatttcttctct
acctcgtaaaattttggattatcctgattgtttttctacttttcagattatttcttctct
acctcgtaaaattttggattatcctgattgtttttctacttttcagattatttcttctct
acctcgtaaaattttggattatcctgattgtttttctacttttcagattatttcttctct
acctcgtaaaattttggattatcctgattgtttttctacttttcagattatttcttctct
acctcgtaaaattttggattatcctgattgtttttctacttttcagattatttcttctct
acctcgtaaaattttggattatcctgattgtttttctacttttcagattatttcttctct
acctcgtaaaattttggattatcctgattgtttttctacttttcagattatttcttctct
acctcgtaaaattttggattatcctgattgtttttctacttttcagattatttcttctct
acctcgtaaaattttggattatcctgattgtttttctacttttcagattatttcttctct
acctcgtaaaattttggattatcctgattgtttttctacttttcagattatttcttctct
acctcgtaaggttttggattatcctgattgttattcaatgtttcagattttgtcttctgt
acctcgtaaggttttggattatcctgattgttattcaatgtttcagattttgtcttctgt
acctcgtaaggttttggattatcctgattgttattcaatgtttcagattttgtcttctgt
accacgtaagattttggattatcccgattgttattctatgtttcagattgtttcttcttt
acctcgtaaggttttagattatcctgattgctattctatgtttcaagttttttcttcttt
gcctcgtaaggttctagattatccagattgttattctatatttcaagttttttcttcact
gcctcgtaaggttttagattatcctgattgttattctatgtttcaaattttttcttcttt
gcctcgtaagattttggattatcctgatagttattctatgtttcaaattttttcttcttt
gcctcgtaaaattttagattatcctgattgtttttcaacttttcagattatttcttcgtt
gcctcgtaaaattttggattatcctgattgtttttctgcttttcagattatttcttcttt
gcctcgtaagattttagattatccagattgtttttctgcttttcagattatttcttcttt
gcctcgtaagattttagattatcctgattgttattctgtttttcaagttgcttcttcttt
gcctcgtaagattttggattatcctgattgttattctatatttcagattgtttcttctat
gcctcggaagattttagattatcctgattgttattctatatttcagattatgtcttcttt
gcctcgtaagattttggattatcctgattgttattctatgtttcagattgtttcttcttt
gcctcgtaagattttggattatcctgattgttactctatatttcagattgtttcttcttt
acctcgtaagattttagattatcctgattgttattctacttttcagattatttcttcttt
gcctcgtaagattttggattatcctgattgttattctacttttcagattgtttcttcttt
gcctcgtaagattttggattatcctgattgttattctacttttcagattatttcttcttt
gcctcgtaagattttggattatcctgattgttattctacttttcagatcatttcttcttt
gcctcgtaagattttagactatcctgattgttattctatgtttcagattgtttcttcttt
acctcgtaagattttggattatccagattgttattgtatgtttcaaattttttcttcttt
accacgtaaaattttggattatcctgattgttattccgtttttcaggttttatcttcttt
gcctcgtaagattttagattatcctgagtgtttttctttttaccagagagtttcttcttt
gcctcgtaaggttttggactatcctgattgttattctatgtttcaggttttttcttcttt
acctcgtaagattttagattatccagattgtttttctgcttttcaaattatttcttcttt
acctcgtaagattttagattatccagattgtttttctgcttttcaaattatttcttcttt
acctcgtaagattttagattatccagattgtttttctgcttttcaaattatttcttcttt
acctcgtaagattttagattatccagattgtttttctgcttttcaagttatttcttcttt
acctcgtaagattttagattatccagattgtttttctgcttttcaagttatttcttcttt
acctcgtaagattttagattatccagattgtttttctgcttttcaagttatttcttcttt
gcctcgtaagattttagattatccagattgtttttctgcttttcagattatttcttcttt

gggttctgtaattacttttattggatttattttatttaattacttattaatagattctat
tggctctttgattacttttattggttttatattatttaactatttgttagttgattctat
gggttctgttattacttttgttggttttattttgtttaattatttgcttattgattctat
gggttctgttattacttttgttggttttattttgtttaattatttgcttattgattctat
gggttctgttattacttttgttggttttattttgtttaattatttgcttattgattctat
gggttctgttgttacttttgttggttttattttatttaattatttaatgattgattctgt
gggttctgttgttacttttgttggttttattttatttaattatttaatgattgattctgt
gggttctgttgttacttttgttggttttattttatttaattatttaatgattgattctgt
gggttctgttgttacttttgttggttttattttatttaattatttaatgattgattctgt
gggttctgttgttacttttgttggttttattttatttaattatttaatgattgattctgt
gggttctgttgttacttttgttggttttattttatttaattatttaatgattgattctgt
gggttctgttgttacttttgttggttttattttatttaattatttaatgattgattctgt
gggttctgttgttacttttgttggttttattttatttaattatttaatgattgattctgt
gggttctgttgttacttttgttggttttattttatttaattatttaatgattgattctgt
gggttctgttgttacttttgttggttttattttatttaattatttaatgattgattctgt
gggttctgttgttacttttgttggttttattttatttaattatttaatgattgattctgt
gggttctgttgttacttttgttggttttattttatttaattatttaatgattgattctgt
gggttctgttgttacttttgttggttttattttatttaattatttaatgattgattctgt
gggttctgttgttacttttgttggttttattttatttaattatttaatgattgattctgt
gggttctgttgttacttttgttggttttattttatttaattatttaatgattgattctgt
tggttctgtggttacttttattggttttatattatttaattatttgtttgttgattgtgt
tggttctgtggttacttttattggttttatattatttaattatttgtttgttgattgtgt
tggttctgtggttacttttattggttttatattatttaattatttgtttgttgattgtgt
aggatctattgttacttttgttggttttattttttttaattatttattgtttgattctgt
aggttctgttattacttttattggctttatattatttaattatttgatgattgattctat
aggctctgttattacttttattgggtttatattgtttaattatttaatgattgattctat
gggttctgttattacttttattggttttatattgtttaattatttaataattgattctat
gggttctgtaattacttttgttggttttatattatttaattatttgttaattgattctat
gggttcggtgattacttttgttggttttattttgtttaattatttgatgattgattctgt
gggttctgttattacttttgttggttttattttatttaattatttgcttattgattctat
gggttctgttattacttttgttggttttattttgtttaattatttgcttattgattctat
gggatctgtaattacttttgttggttttatattatttaactatttggtgattgattcagt
tgggtctgttattacttttattggttttattttatttaattatttgttagttgattctat
gggttctttggttacttttattggttttatgttatttaactatttgatgattgattctat
gggttcgatagtaacttttattggttttatattatttaattatctgttgattgattctat
gggttctatggttacttttattggttttatgttgtttaattatttgttggttgattctat
gggttctgttattacttttgttggttttattttatttaattatttattggttgattctat
ggggtctgttattacttttgttggttttattttgtttaattatttgttgattgattctat
aggttctgttattacttttgttggttttgttttgtttaattatttgttggttgattctat
aggttctgttattacttttgttggttttgttttgtttaattatttgttgattgattctat
gggttctattattacttttattgggtttattttgtttaattatttattggttgattctgt
aggttctattgttacttttgttgggtttatattatttaattatttagtttttgattctgt
tggttctgttatttcttttgtaggttttattttatttaattatatgttggttgaatctat
gggttctgtaatttctttttttggattttttttatttaattatttattgttagagtctgt
gggttctgtagttacttttattggttttatattatttaattatttaatgattgattctat
gggttctgttattacttttgttggttttattttatttaattatttgctcattgattctat
gggttctgttattacttttgttggttttattttatttaattatttgctcattgattctat
gggttctgttattacttttgttggttttattttatttaattatttgctcattgattctat
gggttctgttattacttttgttggttttattttatttaattatttgctcattgattctat
gggttctgttattacttttgttggttttattttatttaattatttgctcattgattctat
gggttctgttattacttttgttggttttattttatttaattatttgctcattgattctat
gggttctgttattacttttgttggttttattttgtttaattatttgcttattgattctat

ttttttttctcgttctttaggaatttctttttataattttcatagtcccgcgtatgcttt
ttttttttctcgttttttgggaacttctttttataatagtcatagaccttcttatgtttt
ttttttttctcgatttttgggtgtttctttttataattatcatagtcctgcttatgttgt
ttttttttctcgatttttgggtgtttctttttataattatcatagtcctgcttatgttgt
ttttttttctcgatttttgggtgtttctttttataattatcatagtcctgcttatgttgt
ttttttttctcgttttgttagagtttctttttataattatcatagtccagcttatgttgt
ttttttttctcgttttgttagagtttctttttataattatcatagtccagcttatgttgt
ttttttttctcgttttgttagagtttctttttataattatcatagtccagcttatgttgt
ttttttttctcgttttgttagagtttctttttataattatcatagtccagcttatgttgt
ttttttttctcgttttgttagagtttctttttataattatcatagtccagcttatgttgt
ttttttttctcgttttgttagagtttctttttataattatcatagtccagcttatgttgt
ttttttttctcgttttgttagagtttctttttataattatcatagtccagcttatgttgt
ttttttttctcgttttgttagagtttctttttataattatcatagtccagcttatgttgt
ttttttttctcgttttgttagagtttctttttataattatcatagtccagcttatgttgt
ttttttttctcgttttgttagagtttctttttataattatcatagtccagcttatgttgt
ttttttttctcgttttgttagagtttctttttataattatcatagtccagcttatgttgt
ttttttttctcgttttgttagagtttctttttataattatcatagtccagcttatgttgt
ttttttttctcgttttgttagagtttctttttataattatcatagtccagcttatgttgt
ttttttttctcgttttgttagagtttctttttataattatcatagtccagcttatgttgt
ttttttttctcgttttgttagagtttctttttataattatcatagtccagcttatgttgt
tttatcttctcgttttttatgtatttctttttttaatagacattctccttcttatgtttt
tttatcttctcgttttttatgtatttctttttttaatagacattctccttcttatgtttt
tttatcttctcgttttttatgtatttctttttttaatagacattctccttcttatgtttt
tttgttttctcgttttttaagtatttctttttataatcatcatagtccagcttatggttt
ttttttttctcgttttttaggtatttctttctataatggtcatagtccttcttatgtctc
ttttttttctcgttttttgggtatttctttttataatgggcatagtccttcttatatttc
ttttttttctcgctttcttggtatttctttttataatgggcatagtccgtcttatatttc
ctttttttctcgttatttgggtgtttctttttttaatagtcatagttctgcttatatttt
ttttttgtcttgttttttgggtgtttctttttataattatcataggccggcttatactat
ttttttttctcgatttttgggtgtttctttttataattatcatagtcctgcttatgctgt
ttttttttctcgatttttgggtgtttctttttataattatcatagccctgcttatgttgt
tttcttttgtcgtgttttaagtgtttctttttttaattttcatagtcctgcgtttgttct
ttttttttctcgttatttgggtatttctttttataacggtcatagtcctgcttatgttag
ttttgcttctcgatttcttggtatttcgttttataacgggcatagacccgcttatgtctt
ttttgcttctcggtttttgggtatttctttttataatggtcatagtcctgcttatgtttt
tttttcttctcgatttttaggtatttctttttataatggtcacagtccggcttatgtttt
tttttcttctcgttttttaggtgtttctttttataattatcatagtccagcttatgctct
ttttttttctcgttttttgggtatttctttttataattttcatagtccggcttatgtttt
ttttttttctcgttttttgggggtttctttttataattatcatagtccggcttatgcttt
ttttttttctcgttttttgggagtttctttttataattatcatagtccggcttatgcttt
ttttttttctcgtggtttgggtgtttcttcttataattttcatagtcctgcttatgcttc
ttttttttctcgtagtttaggtgtatcttcttataattttcatagtcctgcttatgcttc
ttttttttctcgttttttgggtgttgtgtcttataattttcatagaccggcttatagtgt
ttatttgatacgtggtttgggtgtttctgtttataattttcatagtgtttgttatggagt
ttttttttctcgttttctaggtattactttttataatggccatagtccttcttatgtttc
ttttttttctcgatttttgggtgtttctttttataattatcatagtcctgcttatgttgt
ttttttttctcgatttttgggtgtttctttttataattatcatagtcctgcttatgttgt
ttttttttctcgatttttgggtgtttctttttataattatcatagtcctgcttatgttgt
ttttttttctcgatttttgggtgtttctttttataattatcatagtcctgcttatgttgt
ttttttttctcgatttttgggtgtttctttttataattatcatagtcctgcttatgttgt
ttttttttctcgatttttgggtgtttctttttataattatcatagtcctgcttatgttgt
ttttttttctcgatttttgggtgtttctttttataattatcatagccctgcttatgttgt

aaatatcccacttttacctgactgttttgtggaagagtctataaatgttgggttatcgtg
aaatgtgcctcctatgcctgattcttttgttgaagaaataattgtgagtggtatttattg
tagggttcctcctttattagattcttttactgaagaaacatttattataggtcttcattg
tagggttcctcctttattagattcttttactgaagaaacatttattataggtcttcattg
tagggttcctcctttattagattcttttactgaagaaacatttattataggtcttcattg
taattttcctcctataattgattcttttactgaagaggcttttattatggggttttattg
taattttcctcctataattgattcttttactgaagaggcttttattatggggttttattg
taattttcctcctataattgattcttttactgaagaggcttttattatggggttttattg
taattttcctcctataattgattcttttactgaagaggcttttattatggggttttattg
taattttcctcctataattgattcttttactgaagaggcttttattatggggttttattg
taattttcctcctataattgattcttttactgaagaggcttttattatggggttttattg
taattttcctcctataattgattcttttactgaagaggcttttattatggggttttattg
taattttcctcctataattgattcttttactgaagaggcttttattatggggttttattg
taattttcctcctataattgattcttttactgaagaggcttttattatggggttttattg
taattttcctcctataattgattcttttactgaagaggcttttattatggggttttattg
taattttcctcctataattgattcttttactgaagaggcttttattatggggttttattg
taattttcctcctataattgattcttttactgaagaggcttttattatggggttttattg
taattttcctcctataattgattcttttactgaagaggcttttattatggggttttattg
taattttcctcctataattgattcttttactgaagaggcttttattatggggttttattg
taattttcctcctataattgattcttttactgaagaggcttttattatggggttttattg
aaatgttccttctataccagattcttttattgaggaaattatagctagaggtctttattg
aaatgttccttctataccagattcttttattgaggaaattatagctagaggtctttattg
aaatgttccttctataccagattcttttattgaggaaattatagctagaggtctttattg
gaatgtcccacctttacccgattctttttgtgaagagtttgttaatactggtttatattg
taatgtccctcctctacctgattcttttttggaagatattttaggttatggtctatgttg
taatgtccctcctttacctgattcttttttagaagagatcttaggttttggtttatgctg
taatgttcctcctttgcctgattcttttttagaggagattttaggttttggtttatgttg
aaatgttcctcctataccagattcttttgttgaagagattttaaggagaggtttgtattt
taatgtccctcctttgtctgattctttcactgaggaaacttttattataggacttcattg
taggattcctcctttattggattcttttactgaagaaacttttattataggtcttcattg
cagggttcctcctttattagattcttttactgaggaaacttttattataggtcttcattg
aaatgtgcctcctatgccggagtcttttactgaggaggtgtttaatgtaggaactcattg
taatgttcctcctttgccagattcttttgttgaagaatgtttaaatgttggtgttcattg
aaatgttcctcctatgcctgattcttttattgaagattttttaggtgttgggttatattg
aaatgttcctccaatgccagattcttttattgaggattttttaggtgttggattgtattg
aaatgttccaccaatgcctgattcttttattgaggattttttaggtgccgggttatattg
taatgttcctccgttacccgattcttttgttgaagagtcttttattataggtcttcattg
aaatgttcctcctttacctgattcttttactgaggaagcttttattataggtcttcattg
aaatgttcctcctttgccggattcttttactgaagaggcttttattataggtcttcattg
aaatgttcctcctttgccggattcttttactgaagaggcttttattataggtcttcattg
taatattcctcctttacctgattcttatactgaggaagctttaagtttaggtttacattg
taatattcctcctttacctgattcttatactgaggaggctataagattaggtttacattg
aagtattcctcctttacctgataattatagggaggaggttttgaatttgggtttgcattg
taatttaaggccgatgcctgagtcttttagtgaagaggtttgtagttttggttgtaattg
taatgtgcctcctttgcctgattcttttttagaggagattttaggttttggtttatgttg
tagggttcctcctttgttagattcttttactgaggaaacatttattataggtcttcattg
tagggttcctcctttgttagattcttttactgaggaaacatttattataggtcttcattg
tagggttcctcctttgttagattcttttactgaggaaacatttattataggtcttcattg
tagggttcctcctttgttagattcttttactgaggaaacatttattataggtcttcattg
tagggttcctcctttgttagattcttttactgaggaaacatttattataggtcttcattg
tagggttcctcctttgttagattcttttactgaggaaacatttattataggtcttcattg
cagggttcctcctttattagattcttttactgaggaaacttttattataggtcttcattg

aaagatgat------agatgatagttttttcaactatcgtcgtattggttatggctatta
aagccctcttagaaagaattttagaattaatggatataatcgttttggttatggatattt
aaaggttattagtaaggatactccgttttattcttatcgtcgtgttggttatggttatca
aaaggttattagtaaggatactccgttttattcttatcgtcgtgttggttatggttatca
aaaggttattagtaaggatactccgttttattcttatcgtcgtgttggttatggttatca
aaaagtaattagtaaggatgttccttcttattgttatcgtcgtgtaggttatggttatca
aaaagtaattagtaaggatgttccttcttattgttatcgtcgtgtaggttatggttatca
aaaagtaattagtaaggatgttccttcttattgttatcgtcgtgtaggttatggttatca
aaaagtaattagtaaggatgttccttcttattgttatcgtcgtgtaggttatggttatca
aaaagtaattagtaaggatgttccttcttattgttatcgtcgtgtaggttatggttatca
aaaagtaattagtaaggatgttccttcttattgttatcgtcgtgtaggttatggttatca
aaaagtaattagtaaggatgttccttcttattgttatcgtcgtgtaggttatggttatca
aaaagtaattagtaaggatgttccttcttattgttatcgtcgtgtaggttatggttatca
aaaagtaattagtaaggatgttccttcttattgttatcgtcgtgtaggttatggttatca
aaaagtaattagtaaggatgttccttcttattgttatcgtcgtgtaggttatggttatca
aaaagtaattagtaaggatgttccttcttattgttatcgtcgtgtaggttatggttatca
aaaagtaattagtaaggatgttccttcttattgttatcgtcgtgtaggttatggttatca
aaaagtaattagtaaggatgttccttcttattgttatcgtcgtgtaggttatggttatca
aaaagtaattagtaaggatgttccttcttattgttatcgtcgtgtaggttatggttatca
aaaagtaattagtaaggatgttccttcttattgttatcgtcgtgtaggttatggttatca
aagttgttatagtaagaatatccctacttatggttatcgtcgtgttggttatggttatta
aagttgttatagtaagaatatccctacttatggttatcgtcgtgttggttatggttatta
aagttgttatagtaagaatatccctacttatggttatcgtcgtgttggttatggttatta
aaatataatttttaaggataatccttcttataggtatcgtcgtattggatatggttatta
aaaggttttttgtaagaatacccctagttatagataccgtcgtgttggttatggttatta
aaaggtttttggtaaaaatacccctagttatagatatcgtcgtgttggttatggttatta
aaaggtttttggtaagaatactcccagttatagatatcgtcgtgttggctatggttatta
aggacatgtaagtaaggaag---------gaggttatcgtcgtgttggttatggttatta
gaaggttattagaagggatactccttcttattcttatcgtcgagttggttatggttatca
aaaggttattagtaaggatactccattttattcttatcgtcgtgttggttatggttatca
aaaggttattagtaaggatactccattttattcttatcgtcgtgttggttatggttatca
gaagtttttggagtcgaata------tggagagttatcgtagtgttggttatggttatta
aaaggtgttgaataataatactccttcttatagttatcgtcgtgttggttatggttatta
aagatctatgattaaaaatactccatcttatggttatcggatgttaggttatggttattt
aaagtcgttaaggaagaatattcctttgtatggctatcgtgttgttggatatggttactt
gaaatcgatgagaaagaatattcctttgtatggttatcgtattgtgggttatggttattt
gaagattattagtaagaatactcctttttatagttatcgtcgtgttggttatggttatca
gaaggttgttagtaaggatgttccttcgtatggttatcgtcgtattggatatggttatca
gaagattattagtaaggatactccttcttataggtatcgtcgggttggttatggttatca
gaagattattagtaaggatactccttcttacagttatcgtcgggttggttatggttatca
gaaggttatttgaaaaaatactcctttttatagttatcgtcgagttggttatggttatca
aaaggtaatttgaaaaaatactcctttttatagttatcgtcgtgttggttatggttatca
aaaggttgtttggaaggacactccttattatagttatcgtcgtgttggctatggttattt
gaagtttgtttgggatgattgtcctttttatagttatcgtcgttatggttatgggttttt
aaaggctattggtaagaatacccctagttataggtatcgtcgtgttgggtatggttattt
aaaggttattagtaaggatactccattttattcttatcgtcgtgttggttatggttatca
aaaggttattagtaaggatactccattttattcttatcgtcgtgttggttatggttatca
aaaggttattagtaaggatactccattttattcttatcgtcgtgttggttatggttatca
aaaggttattagtaaggatactccattttattcttatcgtcgtgttggttatggttatca
aaaggttattagtaaggatactccattttattcttatcgtcgtgttggttatggttatca
aaaggttattagtaaggatactccattttattcttatcgtcgtgttggttatggttatca
aaaggttattagtaaggatactccattttattcttatcgtcgtgttggttatggttatca

tagaaagtgtagatataggttaatttaaactgttagttttcaaaactaaagatttttcta
tagaaagtgtagatttaggttaatttaaacttttagttttcaaaactaaagattattcta
tagtaagagtagatttaggttaatttaaactattagttttcaaaactaatgatttttcta
tagtaagagtagatttaggttaatttaaactattagttttcaaaactaatgatttttcta
tagtaagagtagatttaggttaatttaaactattagttttcaaaactaatgatttttcta
tagtaagtgtagatttaggttaatttaaactattagttttcaaaactaatgatttttcta
tagtaagtgtagatttaggttaatttaaactattagttttcaaaactaatgatttttcta
tagtaagtgtagatttaggttaatttaaactattagttttcaaaactaatgatttttcta
tagtaagtgtagatttaggttaatttaaactattagttttcaaaactaatgatttttcta
tagtaagtgtagatttaggttaatttaaactattagttttcaaaactaatgatttttcta
tagtaagtgtagatttaggttaatttaaactattagttttcaaaactaatgatttttcta
tagtaagtgtagatttaggttaatttaaactattagttttcaaaactaatgatttttcta
tagtaagtgtagatttaggttaatttaaactattagttttcaaaactaatgatttttcta
tagtaagtgtagatttaggttaatttaaactattagttttcaaaactaatgatttttcta
tagtaagtgtagatttaggttaatttaaactattagttttcaaaactaatgatttttcta
tagtaagtgtagatttaggttaatttaaactattagttttcaaaactaatgatttttcta
tagtaagtgtagatttaggttaatttaaactattagttttcaaaactaatgatttttcta
tagtaagtgtagatttaggttaatttaaactattagttttcaaaactaatgatttttcta
tagtaagtgtagatttaggttaatttaaactattagttttcaaaactaatgatttttcta
tagtaagtgtagatttaggttaatttaaactattagttttcaaaactaatgatttttcta
tagaaagtgtagatttaggttaaattaaacttttggttttcaaaaccaaggatttttcta
tagaaagtgtagatttaggttaaattaaacttttggttttcaaaaccaaggatttttcta
tagaaagtgtagatttaggttaaattaaacttttggttttcaaaaccaaggatttttcta
tagtaagtgtaggtttaggttaatttaaactattagttttcaaaactaaagattt-----
tagtaagtgtagatttaggttaatttaaacttttagttttcaaaactaaagatttttcta
tagcaagtgtagatttaggttaatttaaacttttagttttcaaaactaaagatttttcta
tagtaagtgtagatttaggttaatttaaacttttagttttcaaaactaaagatttttcta
tagtaagagtagatttaggttaatttaaacttttagttttcaaaactaaagattattcta
tagtaagtgtagatttaggttaatttaaactattagttttcaaaactgatgttatttcta
tagaaagagtagatttaggttaatttaaactattagttttcaaaactaatgatttttcta
tagaaagagtagatttaggttaatttaaactattagttttcaaaactaatgatttttcta
tagcaagtgtagatttaggttaattaaaacttttaattttcaaaattaaagataattcta
tagaaagtgtagatttaggttaatataaacttttagttttcaaaactaaagatatttcta
tagtaagtgtagagttaggttaacttaaacttttagttttcaaaactaaagatttttcta
tagaaagtgtagaattaggttaatttaaacttttagttttcaaaactaagaattattcta
taggaagtgtagaattaggttaatttaaacttttagttttcaaaactaagaatttttcta
tagtaagtgtagatttaggttaatttaaactattagttttcaaaactgaagatttttcta
tagtaagtgtagatgtaggttaatttaaacttttagttttcaaaactgaagatttttcta
tagtaagtgtagatttaggttaaattaaactattagttttcaaaactgaagatttttcta
tagtaagtgtagatttaggttaattaaaactattagttttcaaaactaaagatttttcta
tagtaagtgtagatttaggttaatttaaacttttagttttcaaaactaaagatttttcta
tagtaagtatagatataggttaatttaaacttttagttttcaaaactaaagatttttcta
tactgaaagtagatttaggttaatttaaacttttaattttcaaaattaaagatagatcta
tactaagtgtagatttaggttaatttaaactattaattttcaaaattaatgattgttcta
tagtaagtgtagatttaggttaattaaaacttttagttttcaaaactaaagattattcta
tagaaagagtagatttaggttaatttaaactattagttttcaaaactaatgatttttcta
tagaaagagtagatttaggttaatttaaactattagttttcaaaactaatgatttttcta
tagaaagagtagatttaggttaatttaaactattagttttcaaaactaatgatttttcta
tagaaagagtagatttaggttaatttaaactattagttttcaaaactaatgatttttcta
tagaaagagtagatttaggttaatttaaactattagttttcaaaactaatgatttttcta
tagaaagagtagatttaggttaatttaaactattagttttcaaaactaatgatttttcta
tagaaagagtagatttaggttaatttaaactattagttttcaaaactaatgatttttcta

ttaaaattgttaaattacttattttttg----tttttattttatttttttattttagtta
tttggttattagaatttttagtttattttaacttttattttatttattttattttttttt
ttaaaattttaaaattttttgttttttatttttattactttattttttttattgtagttt
ttaaaattttaaaattttttgttttttatttttattactttattttttttattgtagttt
ttaaaattttaaaattttttgttttttatttttattactttattttttttattgtagttt
ttaaaatttttgaattttttgttttttatttttgttgttttattttttttattttagttt
ttaaaatttttgaattttttgttttttatttttgttgttttattttttttattttagttt
ttaaaatttttgaattttttgttttttatttttgttgttttattttttttattttagttt
ttaaaatttttgaattttttgttttttatttttgttgttttattttttttattttagttt
ttaaaatttttgaattttttgttttttatttttgttgttttattttttttattttagttt
ttaaaatttttgaattttttgttttttatttttgttgttttattttttttattttagttt
ttaaaatttttgaattttttgttttttatttttgttgttttattttttttattttagttt
ttaaaatttttgaattttttgttttttatttttgttgttttattttttttattttagttt
ttaaaatttttgaattttttgttttttatttttgttgttttattttttttattttagttt
ttaaaatttttgaattttttgttttttatttttgttgttttattttttttattttagttt
ttaaaatttttgaattttttgttttttatttttgttgttttattttttttattttagttt
ttaaaatttttgaattttttgttttttatttttgttgttttattttttttattttagttt
ttaaaatttttgaattttttgttttttatttttgttgttttattttttttattttagttt
ttaaaatttttgaattttttgttttttatttttgttgttttattttttttattttagttt
ttaaaatttttgaattttttgttttttatttttgttgttttattttttttattttagttt
ttgagttgattattttttttgtttttagttttttttatattattttttttattttggttt
ttgagttgattattttttttgtttttagttttttttatattattttttttattttggttt
ttgagttgattattttttttgtttttagttttttttatattattttttttattttggttt
t---------------------------atttttttgttgtattttttgtattttaggtt
ttaaagttatagaattttttatttttttacttttttgttatattttttttattttagttt
ttaaagttatagaattttttgtttttttacttttttgttatattttttttatcttagttt
ttaaagttatagaattttttatttttttacttttttgttatattttttttattttggttt
tttgattattagaa-------ttttttttttttgtaatctttgtttttttatattgttgt
tgaagttttagaattgttttgttttttatttttgttgttttattttttttattgtagttt
ttaaaattttaaaattttttgttttttatttttattgttttattttttttattttagttt
ttaaaattttaaaattttttgttttttatttttattactttattttttttattgtagttt
tagagatgatagaaagtttgattttttttctctattgtattatttgatttattttagtat
tgaaattttatgatttttaaattttttattttatttgttttactttttttatattagtat
tggaattaataaaatttttgagttttttagttttttttacgttttgatatattgtagatt
ttaaattaattaaattttgagttgtgttaattttttttattatcttttatattgtagttt
ttaaattaattgaattctgagttttattaattttttttcttactttttatattgtagttt
tgaagtttttagaattataggttttttaatttctttgtttatttttttttacataagaat
tgaagttatgaaatttattagttttttaatttttttgtttgtttttttttatgttaggat
tgagcttttaaaataatgttttttttggagttttttgtttatttttttttatgttagggt
tgagcttttaaaaataatgatttttttgggttttttgtttatttttttttatgttagggt
ttgaatttttataatttttaatttttatatttttttgtttaattttttatatgttagtgt
ttaaatatttataatagtttgttttaatattttttttgtatttttattttattttagtat
ttgaggttttagaattttttattt-aaaattttttgggttttttttttattttttatagt
ttaaaatttttagtaatttggttttttt-----ttttttgtttatttttttttttgtgtt
taaagttgttagaattttttgtttttt-acttttttgttgtgttttttttattttagttt
ttaaaattttaaaattttttgttttttatttttattactttattttttttattgtagttt
ttaaaattttaaaattttttgttttttatttttattactttattttttttattgtagttt
ttaaaattttaaaattttttgttttttatttttattactttattttttttattgtagttt
ttaaaattttaaaattttttgttttttatttttattactttattttttttattgtagttt
ttaaaattttaaaattttttgttttttatttttattactttattttttttattgtagttt
ttaaaattttaaaattttttgttttttatttttattactttattttttttattgtagttt
ttaaaattttaaaattttttgttttttatttttattactttattttttttattgtagttt

ttttttagctttgtttttcttttgtttaagttttcttgattgagatccattaaagagttg
ctttttttctattttaatgttttgttacagttttttagagtgagatcctttaaaaagttg
tttttttgctttttttatattttgtttaagttttttagaatgggatcctttaaaaagttg
tttttttgctttttttatattttgtttaagttttttagaatgggatcctttaaaaagttg
tttttttgctttttttatattttgtttaagttttttagaatgggatcctttaaaaagttg
ttttttttcttttttatttttttttttaagttttttggagtgggatccattaaaaagttg
ttttttttcttttttatttttttttttaagttttttggagtgggatccattaaaaagttg
ttttttttcttttttatttttttttttaagttttttggagtgggatccattaaaaagttg
ttttttttcttttttatttttttttttaagttttttggagtgggatccattaaaaagttg
ttttttttcttttttatttttttttttaagttttttggagtgggatccattaaaaagttg
ttttttttcttttttatttttttttttaagttttttggagtgggatccattaaaaagttg
ttttttttcttttttatttttttttttaagttttttggagtgggatccattaaaaagttg
ttttttttcttttttatttttttttttaagttttttggagtgggatccattaaaaagttg
ttttttttcttttttatttttttttttaagttttttggagtgggatccattaaaaagttg
ttttttttcttttttatttttttttttaagttttttggagtgggatccattaaaaagttg
ttttttttcttttttatttttttttttaagttttttggagtgggacccattaaaaagttg
ttttttttcttttttatttttttttttaagttttttggagtgggatccattaaaaagttg
ttttttttcttttttatttttttttttaagttttttggagtgggatccattaaaaagttg
ttttttttcttttttatttttttttttaagttttttggagtgggatccattaaaaagttg
ttttttttcttttttatttttttttttaagttttttggagtgggatccattaaaaagttg
ttttttgtctattttttttttttgtctaagttttttagagcttgatcctttaaagagttg
ttttttgtctattttttttttttgtctaagttttttagagcttgatcctttaaagagttg
ttttttgtctattttttttttttgtctaagttttttagagcttgatcctttaaagagttg
tttattttcttttttgtttttttgtttgagttttttggattgggatcctttaaagagttg
ttttttatctattttatttttttgcttaagttttttagattgggatcctatgaaaagttg
ttttttatctgttttgtttttttgtttgaggtttttagattgagatcctataaaaagttg
ttttttttctattttatttttttgtttaagtttcttagattgagatcctataaaaagttg
ttttttttctttttttttattttgtttaagttttttagaatgagatccattgaaaagttg
tttttttgcttttttttttttttgtttgaggtttttagagtgggattctttgaagagttg
ttttcttgctttttttatattttgtttaagttttttggaatgagatcctttgaaaagttg
tttttttgctttttttatgttttgtttaagttttttagagtgggatcctttaaaaagttg
ttttttatcttttttatttttttgtttaaggtttttgagtacggatccgctgatgagttg
tttttttgcttttttattttttagtttgagttttttggattgagatccattgaagagttg
ttttttttctgtgttaatgttttgttttagttgtttggagtgaaatcctttaaaaagttg
ttttgtctctgtgttgatattttgttttagttttcttgagtgggatcctttgaaaagtag
ttttatttctatgttggtgttttgttttagttttttagagggggaccctttaaagagtag
tttttttgcttttatatttttttgtttgagctttttggattgggatccttcaaagagttg
tttatttgcttttgtgtttttttgtttaagttttttagattgggatcctttgaaaagttg
attttttgcttttgtttttttttgtttgagttttttggattgggatccgttgaagagttg
attttttgcttttgtttttttttgtttgagttttttggattgggatccgttgaaaagttg
tttgttttctgtattttttttttttttgagttttttggattgggatcctttaaagagttg
tgttttttctattttatttttttttttaagttttttagattgagatccattaaagagttg
ttttatttctttattatgtttttgtttatgtttttgggatggtgaacctttgaagagttg
gtttgtttctattttttttttttgtgtgtgttttttggaatgggagccgttaaagagttg
ttttttatctttgttgtttttttgtttaagttttttggattgggatccaataaaaagttg
tttttttgctttttttatattttgtttaagttttttggaatgggatcctttaaaaagttg
tttttttgctttttttatattttgtttaagttttttggaatgggatcctttaaaaagttg
tttttttgctttttttatattttgtttaagttttttggaatgggatcctttaaaaagttg
tttttttgctttttttatattttgtttaagttttttggaatgggatcctttaaaaagttg
tttttttgctttttttatattttgtttaagttttttggaatgggatcctttaaaaagttg
tttttttgctttttttatattttgtttaagttttttggaatgggatcctttaaaaagttg
tttttttgctttttttatgttttgtttaagttttttagagtgggatcctttaaaaagttg

tgttataatgtgtttgggtattttaagtatgagttgttatgtttctttaggtgttcatgt
tattataatgtgtttgggcattttatctataagttgttatatttctttgggtgttcatgt
tgttataatgtgtttaggtattttatttatgagttgttatttgtctttaggtgtgcatgt
tgttataatgtgtttaggtattttatttatgagttgttatttgtctttaggtgtgcatgt
tgttataatgtgtttaggtattttatttatgagttgttatttgtctttaggtgtgcatgt
tattatgatgtgtttaggtattttgtttataagatgttatttatctttgggtattcatgt
tattatgatgtgtttaggtattttgtttataagatgttatttatctttgggtattcatgt
tattatgatgtgtttaggtattttgtttataagatgttatttatctttgggtattcatgt
tattatgatgtgtttaggtattttgtttataagatgttatttatctttgggtattcatgt
tattatgatgtgtttaggtattttgtttataagatgttatttatctttgggtattcatgt
tattatgatgtgtttaggtattttgtttataagatgttatttatctttgggtattcatgt
tattatgatgtgtttaggtattttgtttataagatgttatttatctttgggtattcatgt
tattatgatgtgtttaggtattttgtttataagatgttatttatctttgggtattcatgt
tattatgatgtgtttaggtattttgtttataagatgttatttatctttgggtattcatgt
tattatgatgtgtttaggtattttgtttataagatgttatttatctttgggtattcatgt
tattatgatgtgtttaggtattttgtttataagatgttatttatctttgggtattcatgt
tattatgatgtgtttaggtattttgtttataagatgttatttatctttgggtattcatgt
tattatgatgtgtttaggtattttgtttataagatgttatttatctttgggtattcatgt
tattatgatgtgtttaggtattttgtttataagatgttatttatctttgggtattcatgt
tattatgatgtgtttaggtattttgtttataagatgttatttatctttgggtattcatgt
tatttttttgtgttttggtattttatgtatgagttgttatatttctcttggtgttcatgt
tatttttttgtgttttggtattttatgtatgagttgttatatttctcttggtgttcatgt
tatttttttgtgttttggtattttatgtatgagttgttatatttctcttggtgttcatgt
tgttatgacgtgtttgggtattttatttttgagttgttatatgtctttgggggtgcatgt
catcatgatatgtttaggtattttatttataagttgttatatttctttgggtgttcatgt
tattatgatatgtttgggaattttatttataagttgctatatttctttaggtgttcatgt
tattatgatatgtctaggtattttatttataagttgttatatttctttgggtgtccatgt
tattattatgtgtatgggtattatttctataagtttttatgtttctttgggtgttcatgt
tgttatgatgtgtttaggcattgtttttataagttgttatttatcttttggcattcatgt
tgttataatgtgtttgggtattttgtttataagttgttatttgtctttaggtgtgcatgt
tgttataatgtgtttaggtattttgtttatgagttgttatttgtctttaggtgtgcatgt
cgttatgatatgtgtgggtattttttttttgagttgctatgtgtctcttgggttgcatgt
tattatgatatgtttaggtattttgtttatgagttgttatatttctttgggtgtccatat
tgtatctttatgtttaggtattttgtttatgagatgttatatttctttgggattgcatgt
tgtgttgatgtgtctaggtattttgtttatgagttgttatatttctttaggtttacatgt
tgtattaatgtgtttaggtattttattcataagttgttatatttctttaggtttacatgt
tattataatatgtttaggtattctgtctataagttgttatatttcattgggtgtacatgt
tgttatgatatgtttgggtattctttctatgagttgttatatgtctttgggtgttcatgt
tgttatgatgtgtttgggtattatgtctataagttgttatgtttctttgggtattcatgt
tgttataatgtgtttaggtgttatgtctataagttgttatgtttctttaggtgttcatgt
tcttatgatgtgtgttggtattatttttataggtttttatgtatctttaggaattcattc
tttaataatatgtattggaattatttttataagttgttatatgtctttaggtattcattc
tattctttttggtttaggggtcttgtttataagtatttttgtttctctaggtattcatgt
tttgtgttttagttttggtgtgttgttgatgaggttttatttttcttttggtttgtatgt
tattagaatatgtttaggtattttgtttatgagatgttatatttctttgggagttcatgt
tgttataatgtgtttaggtattttgtttataagttgttatttgtctttaggtgtgcatgt
tgttataatgtgtttaggtattttgtttataagttgttatttgtctttaggtgtgcatgt
tgttataatgtgtttaggtattttgtttataagttgttatttgtctttaggtgtgcatgt
tgttataatgtgtttaggtattttgtttataagttgttatttgtctttaggtgtgcatgt
tgttataatgtgtttaggtattttgtttataagttgttatttgtctttaggtgtgcatgt
tgttataatgtgtttaggtattttgtttataagttgttatttgtctttaggtgtgcatgt
tgttataatgtgtttaggtattttgtttatgagttgttatttgtctttaggtgtgcatgt

ttggtattcttattttattgttttaatttttttaagtggggttttttctttgttgactta
ctgatattcttattttattgttttgatttttttgagtggtattttttctttgttaactta
ttggtattcttattttgttattttggtttttcttagtggtattttttctttattgactta
ttggtattcttattttgttattttggtttttcttagtggtattttttctttattgactta
ttggtattcttattttgttattttggtttttcttagtggtattttttctttattgactta
ttgatattcttattttgttgttttagtatttcttagtgggattttttctttgttgactta
ttgatattcttattttgttgttttagtatttcttagtgggattttttctttgttgactta
ttgatattcttattttgttgttttagtatttcttagtgggattttttctttgttgactta
ttgatattcttattttgttgttttagtatttcttagtgggattttttctttgttgactta
ttgatattcttattttgttgttttagtatttcttagtgggattttttctttgttgactta
ttgatattcttattttgttgttttagtatttcttagtgggattttttctttgttgactta
ttgatattcttattttgttgttttagtatttcttagtgggattttttctttgttgactta
ttgatattcttattttgttgttttagtatttcttagtgggattttttctttgttgactta
ttgatattcttattttgttgttttagtatttcttagtgggattttttctttgttgactta
ttgatattcttattttgttgttttagtatttcttagtgggattttttctttgttgactta
ttgatattcttattttgttgttttagtatttcttagtgggattttttctttgttgactta
ttgatattcttattttgttgttttagtatttcttagtgggattttttctttgttgactta
ttgatattcttattttgttgttttagtatttcttagtgggattttttctttgttgactta
ttgatattcttattttgttgttttagtatttcttagtgggattttttctttgttgactta
ttgatattcttattttgttgttttagtatttcttagtgggattttttctttgttgactta
ttgatattcttattttgttgttttagtttttttaagtggtattctttctttattaactta
ttgatattcttattttgttgttttagtttttttaagtggtattctttctttattaactta
ttgatattcttattttgttgttttagtttttttaagtggtattctttctttattaactta
gtggtattcttattttattgttttaatttttttaagtggtgttttttctttgttgactta
gtgatattcttattttattgtattgatttttttgagtggtattttttctttgttaactta
atgatactcttattttattgttctaatttttttgagtggtattttttctttgttaactta
gtgatattcttattttattgtgttaatttttttgagtggtattttttctttgttaaccta
atggtataggtattttattgtattgttatttttaagtggtattttttctttattaactta
ttgatattcttattttattgttttggttttttttagtggtattttttctttgttaactta
ttggtattcttattttgttattttgatttttcttagtggtattttttctttgttgactta
ttggtattcttattttgttattttggtttttcttagtggtattttttctttattgactta
ttggtattgctactttgtcgttttaatttttttaagtggtattttttctttgttgacata
ttggtattcttattttattattttgttatttttgagtggtattttttctttgttgactta
ttggtattcttattttatcattttgatttttttaaggggtgttttttctttattaacata
ttggtattcttactttgttattttgatttttttgagtggtgttttttccttgttgactta
ttgatattcttattttgttattttggtttttttgagaggtgttttttctttgttaactta
atgatattcttattttgtcgttttgattttttttagtggtattttttctttgttaactta
ttggtattcttattttattgttttgattttttttagtggtattttttctttgttgactta
atgatattcttattttgttgttttaattttttttagtggtattttttctttgttgactta
atggtattcttattttgttgttttaattttttttagtggtattttttctttgttgactta
ttgatattcttattttattattttagtttttttgagtggtattttttctttattaactta
ttggtattcttattttattattttgatttttttaagtggtattttttctttattaactta
ttggtattcttatttta-tggtttaatttttttaagtggggttttgtctttgttgactta
atgatattcttattttgttgtgttggtatttttgaggggggtgatgtctttgataagata
ttgatattcttattttattgttttaattttcttaagtggtattttttctttgttaactta
ttggtattcttattttgttattttgatttttcttagtggtattttttctttattaactta
ttggtattcttattttgttattttgatttttcttagtggtattttttctttattaactta
ttggtattcttattttgttattttgatttttcttagtggtattttttctttattaactta
ttggtattcttattttgttattttgatttttcttagtggtattttttctttattaactta
ttggtattcttattttgttattttgatttttcttagtggtattttttctttattaactta
ttggtattcttattttgttattttgatttttcttagtggtattttttctttattaactta
ttggtattcttattttgttattttggtttttcttagtggtattttttctttattgactta

tttttgtagaatatctaattttagtttttattataattatttttatttttttattatttt
tttttgtagtttgtctaattttgtttattattataattatttttatttttattttttttt
tttttgtagtataattagttttaattatttttataattattattattttgtttttttttt
tttttgtagtataattagttttaattatttttataattattattattttgtttttttttt
tttttgtagtataattagttttaattatttttataattattattattttgtttttttttt
tttttgtagtatggctaattttaatttttattataattattattattttttttttttttt
tttttgtagtatggctaattttaatttttattataattattattattttttttttttttt
tttttgtagtatggctaattttaatttttattataattattattattttttttttttttt
tttttgtagtatggctaattttaatttttattataattattattattttttttttttttt
tttttgtagtatggctaattttaatttttattataattattattattttttttttttttt
tttttgtagtatggctaattttaatttttattataattattattattttttttttttttt
tttttgtagtatggctaattttaatttttattataattattattattttttttttttttt
tttttgtagtatggctaattttaatttttattataattattattattttttttttttttt
tttttgtagtatggctaattttaatttttattataattattattattttttttttttttt
tttttgtagtatggctaattttaatttttattataattattattattttttttttttttt
tttttgtagtatggctaattttaatttttattataattattattattttttttttttttt
tttttgtagtatggctaattttaatttttattataattattattattttttttttttttt
tttttgtagtatggctaattttaatttttattataattattattattttttttttttttt
tttttgtagtatggctaattttaatttttattataattattattattttttttttttttt
tttttgtagtatggctaattttaatttttattataattattattattttttttttttttt
tttttgtagtttatgtaggtttagtgtttgtgggtactataattatttttttttttcctt
tttttgtagtttatgtaggtttagtgtttgtgggtactataattatttttttttttcctt
tttttgtagtttatgtaggtttagtgtttgtgggtactataattatttttttttttcctt
tttttgtagtatgtctagttttattttttattataattattattattgttttttgttttt
tttttgtagtatttctggctgtaattattattataattatggctattttgttgtttttat
tttttgtagtatttctagttgtagttactattataattatggttattttgttgtttttgt
tttttgtagtatttctagttgtaattattattataattatagctattttgttgtttttat
tttttgtagtttatctttttgtgtttctaattataattatcgttatttttttttcttttt
tttttgtagtatgattaacattaattattattataattattattattttttttttttttt
tttttgtagtataattagttttaattatttttacaattattattattttttttttttttt
tttttgtagtataattagttttaactatttctataattattattttgttttttttttttt
tttttgtagaatgtgcaattatggctattgtctggactatcgtgttgttttttttttttt
tttttgtagtatatctaattttatttttttttataattataattatttttatttatttag
cttttgtagtatgtctaattttagttactatgagaattatttttatattgttatgttttt
tttctgtagtttatcaaattttagtgattataataattatttctactttgttgttcttat
tttttgtagtctatctaattttaatagctataataattatttttattttgttgttctttt
tttttgtagtataactaattttgttttttattacaattattatttttttttttttttttt
tttttgtagtatgactaattttgtttttcgttataattattatttttttttttttctgtt
tttttgtagtatgagtaattttgttttttattataattattttttttttttttctttgtt
tttttgtagtatgagtaattttattttttattataattattttttttttttttctttgtt
tttttgcagtttatgtaattataatttgtatgttaattattattatgtatattttttttt
tttttgtagattatgtaattataatttttatattaattattattataatttttttttttt
tgtttgtgggttggtgaattataatatatattacaattatgttttttttggagttttatt
tttgtgtaggttggttaattatggattttatgttaattgttatagtttttttgtttttgt
tttttgtagtctttctggatattgttattattataattataattatttgtttgtttttat
tttttgtagtataattagttttaactatttttataattattattattttttctttttttt
tttttgtagtataattagttttaactatttttataattattattattttttctttttttt
tttttgtagtataattagttttaactatttttataattattattattttttctttttttt
tttttgtagtataattagttttaactatttttataattattattattttttttttttttt
tttttgtagtataattagttttaactatttttataattattattattttttttttttttt
tttttgtagtataattagttttaactatttttataattattattattttttttttttttt
tttttgtagtataattagttttaactatttctataattattattttgttttttttttttt

tgtttttgtttttttattttttataaatattgattttttttatttttattttgattataa
tatttttttattttttttttttttcgattatgattttttttctttttatttggattttaa
tatttttttttttttttttttttttgattttgatttttcttttttttttcttgatcataa
tatttttttttttttttttttttttgattttgatttttcttttttttttcttgatcataa
tatttttttttttttttttttttttgattttgatttttcttttttttttcttgatcataa
tttttttattttcttttttttttttgattttgatttttttttatttttttttgattttaa
tttttttattttcttttttttttttgattttgatttttttttatttttttttgattttaa
tttttttattttcttttttttttttgattttgatttttttttatttttttttgattttaa
tttttttattttcttttttttttttgattttgatttttttttatttttttttgattttaa
tttttttattttcttttttttttttgattttgatttttttttatttttttttgattttaa
tttttttattttcttttttttttttgattttgatttttttttatttttttttgattttaa
tttttttattttcttttttttttttgattttgatttttttttatttttttttgattttaa
tttttttattttcttttttttttttgattttgatttttttttatttttttttgattttaa
tttttttattttcttttttttttttgattttgatttttttttatttttttttgattttaa
tttttttattttcttttttttttttgattttgatttttttttatttttttttgattttaa
tttttttattttcttttttttttttgattttgatttttttttatttttttttgattttaa
tttttttattttcttttttttttttgattttgatttttttttatttttttttgattttaa
tttttttattttcttttttttttttgattttgatttttttttatttttttttgattttaa
tttttttattttcttttttttttttgattttgatttttttttatttttttttgattttaa
tttttttattttcttttttttttttgattttgatttttttttatttttttttgattttaa
tttttttatttttattatattttttgattatgattttatttctttttatttagattttaa
tttttttatttttattatattttttgattatgattttatttctttttatttagattttaa
tttttttatttttattatattttttgattatgattttatttctttttatttagattttaa
tttagtttgtttctttttttcttttggttttgatttttcttatttttattttgattgtaa
ttttttttgtttttttattttttttgattatgatttttttttttttaattttgattatga
ttttttttgttttcttattttttttgattatgatttttttttttttaattttgattatga
tttttttttttttttttttttttttgattatgatttttttttttttaattttgattatga
gttttttgtttttctttttttttttaattatgattttgtttctttttttttagattttaa
gttttttttttttttttttttttttgattatgatttttttttttttttttttgatggtaa
tatttttttttttttttttttttttgattttgatttttcttttttttttcttgattataa
tatttttttttttttttttttttttgattttgatttttttttttttttttttgatcataa
gtttttttgttttttattttttgttgatttggatttttctttttttttttacaatggtaa
ttttttttgttttttgttttgttttgattatgattttttttctgtttattttgattttaa
tgtagtgttgtttttgtttttttttgattatgattttttttctcactatttagattttaa
tttttcattacttgtatttttttttgattatgatttttttttttgtcatttagatttaaa
ttttttgctgttttattttttttttgattacgatttttttttttgtcatttagatttgaa
ttgattgttttttgtgtttatattagattatgattttttttctttttttttcgattttaa
tttagttagttttgtttttgttttggattttgatttttttttgtttttttatgattttaa
tttggttagttttgtatttgttgtagattttgatttttttttgtttttttgtgattttaa
tttggttagttttgtatttgttgtagattttgatttttctttgtttttttctgattttaa
ttttt-----tttgtttttttttttgatttagatttttgttttttttattttgattataa
gtttttttgttgtttatttttttttgattttgattattcaatgttttattttgacaataa
tttttttgtctggtattttttttttggaggggattattttgatttttttagggattttaa
tttttttgttttgttgttttttgttgattttgactatgattatttgtattttgattgtga
ttttttttgtttctttgttttttttgattatgattttttttcttttaatttgggttatga
tatttttttttttttttttttttttgattttgatttttcttttttttttcttgatcataa
tatttttttttttttttttttttttgattttgatttttcttttttttttcttgatcataa
tatttttttttttttttttttttttgattttgatttttcttttttttttcttgatcataa
tatttttttttttttttttttttttgattttgatttttcttttttttttcttgatcataa
tatttttttttttttttttttttttgattttgatttttcttttttttttcttgatcataa
tatttttttttttttttttttttttgattttgatttttcttttttttttcttgatcataa
tatttttttttttttttttttttttgattttgatttttcttttttttttcttgatcataa

ttttttaagtatttgttataattttaattattattttattttttggattatttttatttt
ttttttaagtatttattatgattttagttattattatattttttgaattgtttttattct
ttttttatgtatttactatgattttaattattattatgttttttggattatttttgtttt
ttttttatgtatttactatgattttaattattattatgttttttggattatttttgtttt
ttttttatgtatttactatgattttaattattattatgttttttggattatttttgtttt
tttttttgttatttattatgattttagttattattatattttttgaattgtttttatttt
tttttttgttatttattatgattttagttattattatattttttgaattgtttttatttt
tttttttgttatttattatgattttagttattattatattttttgaattgtttttatttt
tttttttgttatttattatgattttagttattattatattttttgaattgtttttatttt
tttttttgttatttattatgattttagttattattatattttttgaattgtttttatttt
tttttttgttatttattatgattttagttattattatattttttgaattgtttttatttt
tttttttgttatttattatgattttagttattattatattttttgaattgtttttatttt
tttttttgttatttattatgattttagttattattatattttttgaattgtttttatttt
tttttttgttatttattatgattttagttattattatattttttgaattgtttttatttt
tttttttgttatttattatgattttagttattattatattttttgaattgtttttatttt
tttttttgttatttattatgattttagttattattatattttttgaattgtttttatttt
tttttttgttatttattatgattttagttattattatattttttgaattgtttttatttt
tttttttgttatttattatgattttagttattattatattttttgaattgtttttatttt
tttttttgttatttattatgattttagttattattatattttttgaattgtttttatttt
tttttttgttatttattatgattttagttattattatattttttgaattgtttttatttt
ttttttatcgatttattatgattttagtttttattatgttttttggttggtttttatttt
ttttttatcgatttattatgattttagtttttattatgttttttggttggtttttatttt
ttttttatcgatttattatgattttagtttttattatgttttttggttggtttttatttt
ctttttggttatttattatgattttaattattattatgttttttggattgtttttgtact
ttttttaagtatttgctatgattttaatttttattatgttttttgggtggttttgatttt
tttattaagtatttgttatgactttaatttttattatgttttttgggtaattttggtttt
ttttttaagtatttgttatgattttaatttttattatgttttttgggtaattttgatttt
ttttttgaatatttattatgtttttaatttttattatattttttggattgtttttatttt
ttttttgtatgtttattatgattttaatttttgttatgttttttggattatttttgtttt
ttttttgtgtatttattatgattttaattattattatgttttttggattatttttgtttt
ttttttatgtatttattatgattttaattattattatgttttttggattatttttgtttt
ttttttatatatctattatgattttaggtattattatgttttttggattgtgatggtttt
ttttttgtctatttattatgattttagatattattatgttttttggattatttttatttt
ttttctctgtgtttattatgacttcaattattattatattttttgggtcatttctctatt
ctttttatatatttactatgatttcaattattattatattttttggattgtttttgtctt
ttttttgtgtatctattatgattttaattattactatattttttggattgtttttgtttt
ttttttgtcaatttgttatgattttagttattattatgttttttgagttgtttttatttt
ttttttgtctttgtgttatgattttaattattattatgttttttggattgtttttgtttt
ttttctttatgtttgttatgattttagttattattatgttttttgagtagtttttgtttt
ttttctttatgtttgttatgattttagttattattatgttttttgagtagtttttatttt
ttttgtttgtatttattatgattttaattattattatattttttggattatttttgtttt
ttttattgttatttattatgattttaattattattatattttttgaattgtttttgtttt
ttttttactattatattatgatattaattatttatccgttttttggttagttattatttt
tttttttttattgggttatgatttttattatttgtttgttttttggttggtttttatttt
ttttttgggcatttgttatgattttaatttttattacgttttttgggttgttttagtttt
ttttttatgtatttattatgattttaattattattatgttttttgaattatttttgtttt
ttttttatgtatttattatgattttaattattattatgttttttgaattatttttgtttt
ttttttatgtatttattatgattttaattattattatgttttttgaattatttttgtttt
ttttttatgtatttattatgattttaattattattatgttttttgaattatttttgtttt
ttttttatgtatttattatgattttaattattattatgttttttgaattatttttgtttt
ttttttatgtatttattatgattttaattattattatgttttttgaattatttttgtttt
ttttttatgtatttattatgattttaattattattatgttttttggattatttttgtttt

atttttgttattaagattagtaagattagtttttaagagaggggcctatatacgagggtt
ttttttatttttatttatgataagttttagttttggtaataattgttttttacgtggttt
gtttctttttttgattttatttagttttagctttaatggtggtggttatatgcgtggttt
gtttctttttttgattttatttagttttagctttaatggtggtggttatatgcgtggttt
gtttctttttttgattttatttagttttagctttaatggtggtggttatatgcgtggttt
gtttttgttgttgatttttattagttttagtttaagtagtaagaattttatacgtggttt
gtttttgttgttgatttttattagttttagtttaagtagtaagaattttatacgtggttt
gtttttgttgttgatttttattagttttagtttaagtagtaagaattttatacgtggttt
gtttttgttgttgatttttattagttttagtttaagtagtaagaattttatacgtggttt
gtttttgttgttgatttttattagttttagtttaagtagtaagaattttatacgtggttt
gtttttgttgttgatttttattagttttagtttaagtagtaagaattttatacgtggttt
gtttttgttgttgatttttattagttttagtttaagtagtaagaattttatacgtggttt
gtttttgttgttgatttttattagttttagtttaagtagtaagaattttatacgtggttt
gtttttgttgttgatttttattagttttagtttaagtagtaagaattttatacgtggttt
gtttttgttgttgatttttattagttttagtttaagtagtaagaattttatacgtggttt
gtttttgttgttgatttttattagttttagtttaagtagtaagaattttatacgtggttt
gtttttgttgttgatttttattagttttagtttaagtagtaagaattttatacgtggttt
gtttttgttgttgatttttattagttttagtttaagtagtaagaattttatacgtggttt
gtttttgttgttgatttttattagttttagtttaagtagtaagaattttatacgtggttt
gtttttgttgttgatttttattagttttagtttaagtagtaagaattttatacgtggttt
gtttttgcttttaactatgatgagttatagttttagtgatttttgttatatgcgtgggtt
gtttttgcttttaactatgatgagttatagttttagtgatttttgttatatgcgtgggtt
gtttttgcttttaactatgatgagttatagttttagtgatttttgttatatgcgtgggtt
tattttattattaagtttggccaggtttgggctaggaggttttggatatatacgtggttt
atttattttattaagtttaattagatttaatttgggttgtgataggtttatacgtggttt
atttattttgttaagtataattagatttaatttaggttgcgacaggtttatacgtggatt
atttattttattaagtttaattagatttaatttaggtcgcaatagatttatacgtggatt
atttttattacttagattaattagttttagttttggtaatggatgttatatgcgtggttt
gtttttgttgttgattataattaggtttagttttaacgggggtggttatatgcgtgggtt
atttctttttttggttttatttagttttagttttaatggtggtggttatatacgtggttt
gtttctttttttgattttatttagatttagctttaatggtggtggttatatgcgtggttt
gtttttgttactgttgttgttaagttttaattttggggatggttgctatatacgtggatt
atttttattgttggttttagttagatttaattttggtagtgattgttttatgcgtggttt
gttgttatttttaaatttaatcagctataacttaggggataagtgctatatacgtggatt
gttgttatttttaagtttaattagttttagtttgagtagaggagtttttatacgggggct
gttgttatttttgagtttgatcagttttagtttgagtggtagaatttttatacgaggact
gtttttgtttttaattatagttagttttaggcttaatggttctggatttatacgtagttt
atttttgtttttggttttagttaggtttgctcttaatggttcgggttttatgcgtagttt
gtttttgtttttggttttggttagatttaggtttaatggttttggttatatgcgtagctt
gtttttatttttgattttgattagatttagacttaatggtttcggttatatgcgtagttt
gttgttgttattgaatttgattagtttttcttttaatggtggtggttttatacgtggttt
attattattattaaatttaattagttattcttttagtggtttaagttatatacgtagatt
gattttgttgttaaattttattagttttaatttaaagggtacctattgtttacgggggtt
gttgttgtttttgtgtttaattagttttgtttttgatagttattgttgtttgcgtgggtt
atttttattgttgagtttaattagtattaatttgaggtatggtatgtttatgcgtggttt
gtttctttttttgattttgtttagttttagctttaatggtggtggttatatacgtggttt
gtttctttttttgattttgtttagttttagctttaatggtggtggttatatacgtggttt
gtttctttttttgattttgtttagttttagctttaatggtggtggttatatacgtggttt
gtttctttttttgattttgtttagttttagctttaatggtggtggttatatacgtggttt
gtttctttttttgattttgtttagttttagctttaatggtggtggttatatacgtggttt
gtttctttttttgattttgtttagttttagctttaatggtggtggttatatacgtggttt
gtttctttttttgattttatttagatttagctttaatggtggtggttatatgcgtggttt

ataaatataaaatagataaactatatctgattacggctcagttagatttttttggattta
ataaatattaaatagattaactatacctgattacggctcagttagatttttttggattta
gtaaatataaaatagatttactatatctgattacggctcagctagatttttttggattta
gtaaatataaaatagatttactatatctgattacggctcagctagatttttttggattta
gtaaatataaaatagatttactatatctgattacggctcagctagatttttttggattta
gtaaatataaaatagatttactatgtctgattacggctcagttagatttttttggattta
gtaaatataaaatagatttactatgtctgattacggctcagttagatttttttggattta
gtaaatataaaatagatttactatgtctgattacggctcagttagatttttttggattta
gtaaatataaaatagatttactatgtctgattacggctcagttagatttttttggattta
gtaaatataaaatagatttactatgtctgattacggctcagttagatttttttggattta
gtaaatataaaatagatttactatgtctgattacggctcagttagatttttttggattta
gtaaatataaaatagatttactatgtctgattacggctcagttagatttttttggattta
gtaaatataaaatagatttactatgtctgattacggctcagttagatttttttggattta
gtaaatataaaatagatttactatgtctgattacggctcagttagatttttttggattta
gtaaatataaaatagatttactatgtctgattacggctcagttagatttttttggattta
gtaaatataaaatagatttactatgtctgattacggctcagttagatttttttggattta
gtaaatataaaatagatttactatgtctgattacggctcagttagatttttttggattta
gtaaatataaaatagatttactatgtctgattacggctcagttagatttttttggattta
gtaaatataaaatagatttactatgtctgattacggctcagttagatttttttggattta
gtaaatataaaatagatttactatgtctgattacggctcagttagatttttttggattta
ttagtattaaaatagatttactatatctgattacggctcagctagatttttttggattta
ttagtattaaaatagatttactatatctgattacggctcagctagatttttttggattta
ttagtattaaaatagatttactatatctgattacggctcagctagatttttttggattta
gtaaaatataaatagaaggactatatctgattacggatcagctagatttttttggattta
gtaaatattaaatagatttactatatctgattacggctcagctagatttttttggattta
gtaaatattaaatagatttactatatctgattacggctcagctagatttttttggattta
gtaaatattaaatagatttactatatctgattacggctcagctagattttttggatttta
ttaaatattaaatagatgtcctatatctgattacggttcagtgagatttttttggaatta
gtaaatataaaatagatttactatgtctgattacggctcagttagatttttttggattta
ataaatataaaatagatttactatatctgattacggctcagctagatttttttggattta
gtaaatataaaatagatttactatatctgattacggctcagctagatttttttggattta
atgaatataaaatagatgtgctatgtctggttacggctcagaaagatttttttggattta
gtaaatattaaatagattaactatgtctgattacggttcaggaagatttttttggattta
gtaatattaaaatagattttctatatctgattacggctcagctagatttttttggattta
ttaatattaaaatagattgtctatatctgattacggctcagctaggattgtttggattta
ttgatattaaaatagattttctatatctgattacggctcagctagatttttttggattta
gtaaatataaaatagatttactatatctgattacggctcagctagatttttttggattta
gtaaatataaaatagatttactatatctgattacggatcagctagatttttttggattta
gtaaatataaaatagatttactatatctgattacggctcagctagatttttttggattta
gtaaatataaaatagatttactatatctgattacggctcagctagatttttttggattta
gtaaatattaaatagatttactatatctgattacggatcagctagaattttttggatgta
ataaatactaaatagattaactatatctgattacggttcagctagatttttttggattta
ataaatattaaataaatttgctatgtctgattacggtccagttaaatatttttagggtta
gtgaatataaaatagattttctatgattgattacggatcagtaagattttttttagatta
gtaaatattaaatagatttactatatctgattacggctcagctagatttttttggattta
gtaaatataaaatagatttactatatctgattacggctcagctagatttttttggattta
gtaaatataaaatagatttactatatctgattacggctcagctagatttttttggattta
gtaaatataaaatagatttactatatctgattacggctcagctagatttttttggattta
gtaaatataaaatagatttactatatctgattacggctcagctagatttttttggattta
gtaaatataaaatagatttactatatctgattacggctcagctagatttttttggattta
gtaaatataaaatagatttactatatctgattacggctcagctagatttttttggattta
gtaaatataaaatagatttactatatctgattacggctcagctagatttttttggattta

gtttaattaaaatttctttttttggattagaagatttttccaaaatttataatttcttaa
gtttaattaaaatttctttttttggattagaagatttttccaaaaataatgttgttttta
gtttaattaaaatttttgtttttggatcagaagatttttccaagattattggtatgttaa
gtttaattaaaatttttgtttttggatcagaagatttttccaagattattggtatgttaa
gtttaattaaaatttttgtttttggatcagaagatttttccaagattattggtatgttaa
gtttaattaaaatttttgtttttggttcaaaagatttttccaagattgctgtttttttta
gtttaattaaaatttttgtttttggttcaaaagatttttccaagattgctgtttttttta
gtttaattaaaatttttgtttttggttcaaaagatttttccaagattgctgtttttttta
gtttaattaaaatttttgtttttggttcaaaagatttttccaagattgctgtttttttta
gtttaattaaaatttttgtttttggttcaaaagatttttccaagattgctgtttttttta
gtttaattaaaatttttgtttttggttcaaaagatttttccaagattgctgtttttttta
gtttaattaaaatttttgtttttggttcaaaagatttttccaagattgctgtttttttta
gtttaattaaaatttttgtttttggttcaaaagatttttccaagattgctgtttttttta
gtttaattaaaatttttgtttttggttcaaaagatttttccaagattgctgtttttttta
gtttaattaaaatttttgtttttggttcaaaagatttttccaagattgctgtttttttta
gtttaattaaaatttttgtttttggttcaaaagatttttccaagattgctgtttttttta
gtttaattaaaatttttgtttttggttcaaaagatttttccaagattgctgtttttttta
gtttaattaaaatttttgtttttggttcaaaagatttttccaagattgctgtttttttta
gtttaattaaaatttttgtttttggttcaaaagatttttccaagattgctgtttttttta
gtttaattaaaatttttgtttttggttcaaaagatttttccaagattgctgtttttttta
gtttaattaaaatttctttttttggtttagaagattgttccaattttcgtgttatattaa
gtttaattaaaatttctttttttggtttagaagattgttccaattttcgtgttatattaa
gtttaattaaaatttctttttttggtttagaagattgttccaattttcgtgttatattaa
gtttaattaaaatttctatttttggattaggggatttttccaaagtgtctatttttttta
gtttaattaaaatttctttttttggattagaagatttttccaaaatagttggttttttaa
gtttaattaaaatttctttttttggattagaagatttttccaaaatagttggttttttaa
gtttaattaaaatttctttttttggattagaagatttttccaaaatagttggttttttga
gtttaattaaaatttctttttttggataagaagattttttccaaa------ttattttga
gtttaattaaaatttttgtttttggttcgaaagatttttccaagattgttggtgttttta
gtttaattaaaatttttgtttttggatcagaagatttttccaagattattggtgtattaa
gtttaattaaaatttttgtttttggatcagaagatttttccaagattattggtatgttaa
gtttatttaaaatttttatttttggtgtaaaagatta--------gatctaaggtgttaa
gtttaattaaaatttctttttttgggttagaagatttttccaagattaatatagttttta
gtttaattaaaatttctttttttggattagaagatttttccaaaatacatgtttttttaa
gtttaattaaaatttctttttttgggttagaagatttttccaaaatatatgtttttttga
gtttaattaaaatttctttttttgggttagaagatttttccaaagtgtatatttttttga
gtttaattaaaatttttgtttttggatcaagagatatttccaagattttagttcttttta
gtttaattaaaatttttgtttttggatcaaaagatatttccaaggttgttgtttttttta
gtttaattaaaatttttgtttttggatcaagagatttttccaaggttattgttattttta
gtttaattaaaatttttgtttttggatcaagagatgtttccaaggttattgctattttta
gtttaattaaaatttttgtttttggtgcataagattattccaagtttgttagttttttta
gtttaattaaaatttttgtttttggtgcataagatttttccaagtttattagttttttta
gtttaatgaaaatttttaattttggtttaaaaaatat--ccaaaa------gtttggtta
gtttaattaaaatttttgattttggttcattagattggtctaaattttggaaagttttaa
gtttaattaaaatttctttttttggattagaagatttttccaaaatagttagttttttga
gtttaattaaaatttttgtttttggatcaaaagatttttccaagattattggtatgttaa
gtttaattaaaatttttgtttttggatcaaaagatttttccaagattattggtatgttaa
gtttaattaaaatttttgtttttggatcaaaagatttttccaagattattggtatgttaa
gtttaattaaaatttttgtttttggatcaaaagatttttccaagattattggtatgttaa
gtttaattaaaatttttgtttttggatcaaaagatttttccaagattattggtatgttaa
gtttaattaaaatttttgtttttggatcaaaagatttttccaagattattggtatgttaa
gtttaattaaaatttttgtttttggatcagaagatttttccaagattattggtatgttaa

attcgttagtttttcttcctgctagttttactttaacttatatgtgaaattttggtagca
attctttaatttttttacctgctagttttactttaacttatatatgaaattttggtagta
attctttattttttcttcctgctagttttactttaagttatatatggaattttggtagta
attctttattttttcttcctgctagttttactttaagttatatatggaattttggtagta
attctttattttttcttcctgctagttttactttaagttatatatggaattttggtagta
attctttgatttttcttcctgctagttttactttgagttatatgtggaattttggtagta
attctttgatttttcttcctgctagttttactttgagttatatgtggaattttggtagta
attctttgatttttcttcctgctagttttactttgagttatatgtggaattttggtagta
attctttgatttttcttcctgctagttttactttgagttatatgtggaattttggtagta
attctttgatttttcttcctgctagttttactttgagttatatgtggaattttggtagta
attctttgatttttcttcctgctagttttactttgagttatatgtggaattttggtagta
attctttgatttttcttcctgctagttttactttgagttatatgtggaattttggtagta
attctttgatttttcttcctgctagttttactttgagttatatgtggaattttggtagta
attctttgatttttcttcctgctagttttactttgagttatatgtggaattttggtagta
attctttgatttttcttcctgctagttttactttgagttatatgtggaattttggtagta
attctttgatttttcttcctgctagttttactttgagttatatgtggaattttggtagta
attctttgatttttcttcctgctagttttactttgagttatatgtggaattttggtagta
attctttgatttttcttcctgctagttttactttgagttatatgtggaattttggtagta
attctttgatttttcttcctgctagttttactttgagttatatgtggaattttggtagta
attctttgatttttcttcctgctagttttactttgagttatatgtggaattttggtagta
attctttgttttttttgcctgctagttttactttgacttatatgtggaattttggtagta
attctttgttttttttgcctgctagttttactttgacttatatgtggaattttggtagta
attctttgttttttttgcctgctagttttactttgacttatatgtggaattttggtagta
attctttagtttttttgccggctagttttactttaacttatatatggaattttggtagta
attctttaatttttcttcctgctagttttagtttaagttatatatgaaattttgggagta
attctttgatttttcttcctgctagttatagtttgagctatatatggaattttggaagta
attctttaatttttcttcctgctagttttagtttgagttatatgtgaaattttggaagta
attctttattttttttacctgctagttttactttaacttatatgtgaaattttggtagta
attctttagtgtttcttcctgctaggttttctttgagttatatatggaattttggaagta
attctttattttttcttcctgctagttttactttgagttatatgtggaattttggtagta
attctttgttttttcttcctgctagttttactttgagttatatgtggaattttggtagta
attctcttttttttcttcctgctagttttactcttagatatatatggaattatgggagta
attctttagtttttttgccagctagttttactttaagatatatgtggaattttggtagta
attctttgttttttttacctactagttttactttaacttatatatggaattacggtagta
attctttgttttttctgcctgctagttttactttaacttatatatggaattatggtagca
attctttattttttctgcctgctagtttcactctaacttatatatgaaattatggtagga
attctttaatttttttacctgctagttttactttaagttatatgtgaaattttggtagta
attctttaatttttttgcctgctagttttactttgagttatatgtggaattttggaagta
attctttagtttttttgcctgctagttttactttgagttatatgtgaaattttggtagta
attctttagtttttttgcctgctagttttactttaagttatatgtggaattttggtagta
attctgttatttttttgcctgctagttttagtttgagctatatgtggaattttggtagta
aatctgttatttttttacctgctagttttactttgagttatatatgaaattttggtagta
agtctttggggtttttgcctgcaagtttttctttgagttatttatgaaattttggtagta
attctgttgtttttttgcctgctagtttttctttgagttatatgtgaaattttggtagta
attttttagtttttcttcctgctagatttactttaagttatatgtggaattttggtagta
attctttgttttttcttcctgctagttttactttgagttatatgtggaattttggtagta
attctttgttttttcttcctgctagttttactttgagttatatgtggaattttggtagta
attctttgttttttcttcctgctagttttactttgagttatatgtggaattttggtagta
attctttgttttttcttcctgctagttttactttgagttatatgtggaattttggtagta
attctttgttttttcttcctgctagttttactttgagttatatgtggaattttggtagta
attctttgttttttcttcctgctagttttactttgagttatatgtggaattttggtagta
attctttgttttttcttcctgctagttttactttgagttatatgtggaattttggtagta

tattgggtgttatgttgatatctcagatttttactggtttttttttaactttttattatt
tgttaggtattatattaatatctcaaatttttactggtttttttttaactttttattata
tattgtttattatattaatgtcacagattgtgactggtttttttttaactttttattata
tattgtttattatattaatgtcacagattgtgactggtttttttttaactttttattata
tattgtttattatattaatgtcacagattgtgactggtttttttttaactttttattata
tgttaggtatcatattgatatctcagatttttactggtttttttttaactttttattata
tgttaggtatcatattgatatctcagatttttactggtttttttttaactttttattata
tgttaggtatcatattgatatctcagatttttactggtttttttttaactttttattata
tgttaggtatcatattgatatctcagatttttactggtttttttttaactttttattata
tgttaggtatcatattgatatctcagatttttactggtttttttttaactttttattata
tgttaggtatcatattgatatctcagatttttactggtttttttttaactttttattata
tgttaggtatcatattgatatctcagatttttactggtttttttttaactttttattata
tgttaggtatcatattgatatctcagatttttactggtttttttttaactttttattata
tgttaggtatcatattgatatctcagatttttactggtttttttttaactttttattata
tgttaggtatcatattgatatctcagatttttactggtttttttttaactttttattata
tgttaggtatcatattgatatctcagatttttactggtttttttttaactttttattata
tgttaggtatcatattgatatctcagatttttactggtttttttttaactttttattata
tgttaggtatcatattgatatctcagatttttactggtttttttttaactttttattata
tgttaggtatcatattgatatctcagatttttactggtttttttttaactttttattata
tgttaggtatcatattgatatctcagatttttactggtttttttttaactttttattata
tgttgggtattgttttggtatctcaaattttgactggtttttttcttactttttattata
tgttgggtattgttttggtatctcaaattttgactggtttttttcttactttttattata
tgttgggtattgttttggtatctcaaattttgactggtttttttcttactttttattata
tgttgggtattatattggtgtctcaggttattactggtttttttttgactttttattata
tgttgggtattatgttaatatcccaaattattactggtttttttttaactttttactata
tgttgggtatcatattaatgtctcaaattattactggtttttttttgactttttattata
tattgggtattatgttaatgtctcaaattattactggtttttttttaactttctattata
tattaggtattatattgatatctcagatttttactggtttttttttaactttttattata
tattgtttgttatgttggtttctcagatttttactggattttttttgactttttattata
tgttgtttgttatgttgatatcgcagattgtaactggtttttttttaactttttattata
tattgtttgttatattaatgtcacagattgtaactggtttttttttgactttttattaca
tgttgggtgttatgttggtgtctcagatttttactgggttttttttaactttttattata
tgcttggtattatgttaatatctcagattattactggtttttttttaactttttattata
tgttaggtattatattgatgtctcaaattgttactggtttttttctgactttttactata
tattgggtattatgttgatatcgcaaattgttactggtttttttttaactttttattata
tattgggtattatgttgatgtcgcaaattgttactggtttttttttaactttttattata
tgttgggtattatgttgatatctcagattttgactggtttttttttgactttttattata
tgttaggtattatgttgatgtctcagattttaactggtttttttttgactttttattata
tgttgggtattatgttgatgtctcagattttaactggtttttttttgactttttactata
tgttaggcattatgttgatgtctcagattttaactggtttttttttgactttttattata
tgttgggtattatattattttctcaaattttgactggtttttttttaactttttattata
tattaggtattatattagtttcacagattttaactggtttttttttgactttttattata
tgttgggcgttatattattatcacaaatttttactggtttatttttaactttttattata
tgttaggaattgttttattgtttcaggtgtttactgggttttttttgactttttattatt
tgttgggggttatgttaatatctcagattattactggtttttttttgactttttattata
tattatttgttatattaatatcacagattgtaactggtttttttttgactttttattata
tattatttgttatattaatatcacagattgtaactggtttttttttgactttttattata
tattatttgttatattaatatcacagattgtaactggtttttttttgactttttattata
tattatttgttatattaatatcacagattgtaactggtttttttttgactttttattata
tattatttgttatattaatatcacagattgtaactggtttttttttgactttttattata
tattatttgttatattaatatcacagattgtaactggtttttttttgactttttattata
tattgtttgttatattaatgtcacagattgtaactggtttttttttgactttttattaca

caacgaatgctgcatttagcactgtgcaatatgtaatgtttgaagttaattttggatgat
cttctggtgatgcttttaggagtgtacaatatattatatttgaagttaattttggttgac
cttctggtgatgcttttagttctgttcagtatattatatttgaggttaattttggttgat
cttctggtgatgcttttagttctgttcagtatattatatttgaggttaattttggttgat
cttctggtgatgcttttagttctgttcagtatattatatttgaggttaattttggttgat
ctgctggtgatgcttttaggtctgttcaatatattatgtttgaggttaatttgggttgat
ctgctggtgatgcttttaggtctgttcaatatattatgtttgaggttaatttgggttgat
ctgctggtgatgcttttaggtctgttcaatatattatgtttgaggttaatttgggttgat
ctgctggtggtgcttttaggtctgttcaatatattatgtttgaggttaatttgggttgat
ctgctggtgatgcttttaggtctgttcaatatattatgtttgaggttaatttgggttggt
ctgctggtgatgcttttaggtctgttcaatatattatgtttgaggttaatttgggttggt
ctgctggtgatgcttttaggtctgttcaatatattatgtttgaggttaatttgggttgat
ctgctggtgatgcttttaggtctgttcaatatattatgtttgaggttaatttgggttgat
ctgctggtgatgcttttaggtctgttcaatatattatgtttgaggttaatttgggttggt
ctgctggtgatgcttttaggtctgttcaatatattatgtttgaggttaatttgggttggt
ctgctggtgatgcttttaggtctgttcaatatattatgtttgaggttaatttgggttgat
ctgctggtgatgcttttaggtctgttcaatatattatgtttgaggttaatttgggttggt
ctgctggtgatgcttttaggtctgttcaatatattatgtttgaggttaatttgggttggt
ctgctggtgatgcttttaggtctgttcaatatattatgtttgaggttaatttgggttgat
ctgctggtgatgcttttaggtctgttcaatatattatgtttgaggttaatttgggttggt
ctactggtgatgcttttttttctgttcagtatattatgtttgaggttaatatgggttgat
ctactggtgatgcttttttttctgttcagtatattatgtttgaggttaatatgggttgat
ctactggtgatgcttttttttctgttcagtatattatgtttgaggttaatatgggttgat
cttctggggatgcttttagttccgttcagtatgttatatatgaagttaatatggggtgac
cagctggtgatgcttttagtagagttcagtatattatatttgaagttaatttgggttggc
cagctggtgacgcttttagtagtgttcagtatgttatatttgaagttaatctgggttggc
cggctggtgatgcttttagtagtgttcaatatattatatttgaggttaatttgggttgac
cttctggtgatgcttttggtagtgttcaatatattatatatgaggttaatttgggttgat
cttctgggggggcttttgcttctgttcagtatattatatttgaggttaatatgggttggt
cttctggggatgcttttagttctgttcagtatattatatttgaagttaattttggttgat
cttctggtgatgcttttagttctgttcagtatattatatttgaggttaattttggttgat
gtgctggggatgcttttagctctgtacagtatttgatgtttgaggtaaattttgggtgac
ctgctggtgatgcttttagtactgttcagtatattatatttgaggttaattttggttgac
ctgctggtgatgcttttagttctgttcagtatgttatgtttgaagttaatttgggttgat
cttctggtgatgcttttagttctgttcagtatgttatgtttgaagttaattttggttggc
ctgcaggggatgcttttagttctgttcagtatgttatattcgaagttaattttggttggc
ctgcaggtgatgcttttagttctgttcaatatattatatttgaagttaatttaggttggt
ctgctggggatgcttttaggtccgttcagtatattatgtttgaggttaatttgggttggc
cggctggggaagcttttaggtctgttcagtatattatgtttgaggttaatttgggttggt
cggcggggggagcttttaggtctgttcagtatattatgtttgaggttaatttgggctggt
gtgctggtgatgcttttagtagtgttcagtatattatgtttgaggttaattttggttggc
cttctggagattcttttagtagagtacaatatattatatttgaggttaattttggttgat
ctgcgggggagtctttctttagtgttcagtatattatatttgaagttaagatgggttgat
cttcttttgatgcttttttttctgttcagtatattatgtttgatgttaattttggttgat
ctgccggggatgcttttagtagtgttcagtatattatgtttgaggttaatttgggttgac
cttctggtgatgcttttagttctgttcagtatattatgtttgaggttaattttggttgat
cttctggtgatgcttttagttctgttcagtatattatgtttgaggttaattttggttgat
cttctggtgatgcttttagttctgttcagtatattatgtttgaggttaattttggttgat
cttctggtgatgcttttagttctgttcagtatattatgtttgaggttaattttggttgat
cttctggtgatgcttttagttctgttcagtatattatgtttgaggttaattttggttgat
cttctggtgatgcttttagttctgttcagtatattatgtttgaggttaattttggttgat
cttctggtgatgcttttagttctgttcagtatattatatttgaggttaattttggttgat

ttatccgcattatacattctaatggtgcctctatattttttttttttatttatttgcata
ttgttcgtgtgctgcattctaatggtgcttctatgttttttctttttatttatttacata
tattgcgtattattcattctaatggtgcttctatattttttttatttatttattttcata
tattgcgtattattcattctaatggtgcttctatattttttttatttatttattttcata
tattgcgtattattcattctaatggtgcttctatattttttttatttatttattttcata
ttttgcgtattttacattctaatggagcttctgctttttttttttttatttatttgcata
ttttgcgtattttacattctaatggagcttctgctttttttttttttatttatttgcata
ttttgcgtattttacattctaatggagcttctgctttttttttttttatttatttgcata
ttttgcgtattttacattctaatggagcttctgctttttttttttttatttatttgcata
ttttgcgtattttacattctaatggagcttctgctttttttttttttatttatttgcata
ttttgcgtattttacattctaatggagcttctgctttttttttttttatttatttgcata
ttttgcgtattttacattctaatggagcttctgctttttttttttttatttatttgcata
ttttgcgtattttacattctaatggagcttctgctttttttttttttatttatttgcata
ttttgcgtattttacattctaatggagcttctgctttttttttttttatttatttgcata
ttttgcgtattttacattctaatggagcttctgctttttttttttttatttatttgcata
ttttgcgtattttacattctaatggagcttctgctttttttttttttatttatttgcata
ttttgcgtattttacattctaatggagcttctgctttttttttttttatttatttgcata
ttttgcgtattttacattctaatggagcttctgctttttttttttttatttatttgcata
ttttgcgtattttacattctaatggagcttctgctttttttttttttatttatttgcata
ttttgcgtattttacattctaatggagcttctgctttttttttttttatttatttgcata
ttattcgtgttttgcattctaatggtgcttcaatgttttttttttttatttattttcata
ttattcgtgttttgcattctaatggtgcttcaatgttttttttttttatttattttcata
ttattcgtgttttgcattctaatggtgcttcaatgttttttttttttatttattttcata
ttgttcgtattatgcattctaacggtgcttctatgttttttttttttatttatttgcata
ttgttcgtatcatgcactctaacggtgcttctatattttttttatttatttatttacata
ttattcgtattatgcactctaatggtgcttctatattttttttgtttgtttatttacata
ttgttcgtattattcactctaacggtgcttctatattttttttatttatttatttacata
tggttcgtgttttgcattctaatggtgcttctatgttttttttgtttatttatttacata
ttttgcgtattttgcactctaatggggcttctatgttttttttgtttatttattttcata
tattgcgtattattcattctaatggtgcttctatattttttttatttatttattttcata
tattgcgtattattcattctaatggtgcttctatattttttttatttatttattttcata
ttgttcgtattattcattctaatggtgcttcgatattttttttttttatgtatttacatg
ttattcgtattatgcactctaatggtgcttctatgttttttttatttatttatatacata
ttgttcgtgttatacattctaatggagcttcaatattttttttgtttatttatcttcata
ttgttcgtgttatacattctaatggtgcctctatgttttttttgtttatttatttacata
ttgttcgtgttatacattctaatggtgcttctatattttttttatttatttatttacata
tgttgcgtattatacattctaatggggcttctatgttttttttgtttatttatttacata
tgttgcgaattatgcattctaatggagcttctatgttttttttgtttgtttatttgcata
tgttgcgtattatgcattctaatggggcttctatgttttttttgtttatttatttacata
tgctgcgtattatgcattctaatggggcttctatgttttttttatttatttatttacata
ttttgcgtgttatgcattctaatggtgcttctatgttttttttgtttgtttattttcata
tattacgtattatgcattctaatggtgcttcgatattttttttatttgtatatatacata
tgttacgtattttacattctaatggagcttctttattttttttttgtatttatattcata
tttttcgtgtttttcattctaacggggcttctttgttttttttgtgtgtttatgttcata
ttattcgtattttacattctaatggtgcttctatgttttttttgtttgtttattttcata
tattgcgtattattcattctaatggtgcttctatattttttttatttatttattttcata
tattgcgtattattcattctaatggtgcttctatattttttttatttatttattttcata
tattgcgtattattcattctaatggtgcttctatattttttttatttatttattttcata
tattgcgtattattcattctaatggtgcttctatattttttttatttatttattttcata
tattgcgtattattcattctaatggtgcttctatattttttttatttatttattttcata
tattgcgtattattcattctaatggtgcttctatattttttttatttatttattttcata
tattgcgtattattcattctaatggtgcttctatattttttttatttatttattttcata

tttttaaaggtttaattactggcagatatcgtcttactaatgtttgactaagaggggttt
tttttaaaggtttaatttatggtagttatcgtcttactggtgtttggttaagaggtgttt
tttttaaaggtttgatttatggtaggtatcgtcttgttttggtttggcttagtggtgttt
tttttaaaggtttgatttatggtaggtatcgtcttgttttggtttggcttagtggtgttt
tttttaaaggtttgatttatggtaggtatcgtcttgttttggtttggcttagtggtgttt
tttttaagggtttagtttacagtaggtatcgtttagtaagtgtctggttaagtggtattt
tttttaagggtttagtttacagtaggtatcgtttagtaagtgtctggttaagtggtattt
tttttaagggtttagtttacagtaggtatcgtttagtaagtgtctggttaagtggtattt
tttttaagggtttagtttacagtaggtatcgtttagtaagtgtctggttaagtggtattt
tttttaagggtttagtttacagtaggtatcgtttagtaagtgtctggttaagtggtattt
tttttaagggtttagtttacagtaggtatcgtttagtaagtgtctggttaagtggtattt
tttttaagggtttagtttatagtaggtatcgtttagtaagtgtctggttaagtggtattt
tttttaagggtttagtttacagtaggtatcgtttagtaagtgtctggttaagtggtattt
tttttaagggtttagtttacagtaggtatcgtttagtaagtgtctgattaagtggtattt
tttttaagggtttagtttacagtaggtatcgtttagtaagtgtctgattaagtggtattt
tttttaagggtttagtttacagtaggtatcgtttagtaagtgtctggttaagtggtattt
tttttaagggtttagtttacagtaggtatcgtttagtaagtgtctggttaagtggtattt
tttttaagggtttagtttacagtaggtatcgtttagtaagtgtctggttaagtggtattt
tttttaagggtttagtttacagtaggtatcgtttagtaagtgtctggttaagtggtattt
tttttaagggtttagtttacagtaggtatcgtttagtaagtgtctggttaagtggtattt
tttttaagggtttaatatatggtggttatcgattaagaaaggtttggtttagtggggttg
tttttaagggtttaatatatggtggttatcgattaagaaaggtttggtttagtggggttg
tttttaagggtttaatatatggtggttatcgattaagaaaggtttggtttagtggggttg
tttttaaggggataatttttggtagttatcgtttatttggtgtgtgattgactggaattt
tttttaagggattaattaatagtagctaccgcctctctagtgtttgaattagtggtatcg
tttttaaaggtctaatttatggtagttaccgtttgtctggtgtttgaattagtggtgtta
tttttaaggggtttattaatagtagttatcgtttatctagtgtttgaattagcggtattg
tttttaagggtttgatttatggaagttatcggttatcaggtgtttggttgagtggtattt
tttttaagggtttagtttatggtaggtatcgtcttcgttttgtttgattaagtggtattt
tttttaagggtttggtttatggtaggtatcgtcttgttttggtttggcttagtggtattt
tttttaaaggtttgatttatggtaggtatcgtcttgttttagtttggcttagtggtgttt
tttttaaaggtttgatttttgggggttatcgtttgactaatgtttgattggttggtatta
tttttaaaggtttgatttatggaagttatcgtcttattggtgtttgattaagtggtgttt
tttttaagggcttgatttacggtagttatcgtttaaataaagtttgaataagtggtattg
tttttaagggattaatttatggtagttatcgtcttactaaggtttggttgagtggcattg
tttttaagggattgatctatggtagctatcgtcttacaaaggtatgactaagtggtattg
tttttaagggtttgatttatggtagatatcgtcttgttggtgtttggttgagtggtgttg
tttttaaggggttgatttatggtaggtatcgtcttgttggagtgtggttgagtggtattg
tttttaagggtctgatttatggtagatatcgtcttattggtgtatggttgagtggtattt
tttttaagggtttaatttatggtagatatcgtcttattggtgtgtgattgagtggtattt
tttttaagggtttaatttatggtagttatcgtttggttttagtttgggttagtggtgtta
tttttaagggtttgatttttggtagttatcgtttaataatagtttgatgtagaggagtaa
tttttaagggtttaatttgtggtagttatcgtttgattaatgtttggttaaggggggtgg
tttttaagggcttgatctatggtagctttcgtcttaatagtgtgtgatgaagtggtattt
tttttaaaggtttggtttatggtagttatcgtctttctttgttatggataagtggtgttg
tttttaaaggtcttatttatggtaggtatcgtcttgttttggtttggcttagtggtgttt
tttttaaaggtcttatttatggtaggtatcgtcttgttttggtttggcttagtggtgttt
tttttaaaggtcttatttatggtaggtatcgtcttgttttggtttggcttagtggtgttt
tttttaaaggtcttatttatggtaggtatcgtcttgttttggtttggcttagtggtgttt
tttttaaaggtcttatttatggtaggtatcgtcttgttttggtttggcttagtggtgttt
tttttaaaggtcttatttatggtaggtatcgtcttgttttggtttggcttagtggtgttt
tttttaaaggtttgatttatggtaggtatcgtcttgttttagtttggcttagtggtgttt

ttatctatttttttttgatgggtattgcttttactggatatgctttaatttgaggtcaaa
gtatttactttattttaatgggtattgcttttactggttatgtattaatttgaggtcaga
ttatttatttttttttgatgggtattgcttttactggttatgttttaatttggggtcaga
ttatttatttttttttgatgggtattgcttttactggttatgttttaatttggggtcaga
ttatttatttttttttgatgggtattgcttttactggttatgttttaatttggggtcaga
tgatttatttttttttgatgggtattgcttttactggttatgttttgatttgaggacaaa
tgatttatttttttttgatgggtattgcttttactggttatgttttgatttgaggacaaa
tgatttatttttttttgatgggtattgcttttactggttatgttttgatttgaggacaaa
tgatttatttttttttgatgggtattgcttttactggttatgttttgatttgaggacaaa
tgatttatttttttttgatgggtattgcttttactggttatgttttgatttgaggacaaa
tgatttatttttttttgatgggtattgcttttactggttatgttttgatttgaggacaaa
tgatttatttttttttgatgggtattgcttttactggttatgttttgatttgaggacaaa
tgatttatttttttttgatgggtattgcttttactggttatgttttgatttgaggacaaa
tgatttatttttttttgatgggtattgcttttactggttatgttttgatttgaggacaaa
tgatttatttttttttgatgggtattgcttttactggttatgttttgatttgaggacaaa
tgatttatttttttttgatgggtattgcttttactggttatgttttgatttgaggacaaa
tgatttatttttttttgatgggtattgcttttactggttatgttttgatttgaggacaaa
tgatttatttttttttgatgggtattgcttttactggttatgttttgatttgaggacaaa
tgatttatttttttttgatgggtattgcttttactggttatgttttgatttgaggacaaa
tgatttatttttttttgatgggtattgcttttactggttatgttttgatttgaggacaaa
ttatttattttattcttatgggtatttcttttactggatatgttttaatttgaggtcaaa
ttatttattttattcttatgggtatttcttttactggatatgttttaatttgaggtcaaa
ttatttattttattcttatgggtatttcttttactggatatgttttaatttgaggtcaaa
ttatttattttttgttgatgggtattgcttttactgggtatgttttgatttgagggcaaa
ctatgtatttagttttaataggcattgcatttactgggtatgttttaatttggggtcaaa
cgatatatttagttttaatagggattgcttttactgggtatgtattaatttgaggacaga
ttatgtatttagttttgataggtattgcttttactggatatgttttaatttggggtcaga
gtatttatttttttttaatgagtattgcttttactggttatgttttgatttggggtcaaa
ttatttattttttacttaagggagttgcttttactggttatgttttgatttgaggtcaga
ttatttatttttttttaataggtgttgcttttactggttatgttttgatttggggtcaga
ttatttatttttttttgatgggtattgcttttactggttatgttttaatttggggtcaga
taatttattttttgttgatagggattgcttttactggttatgttttgatttgggggcaaa
gtatttattttttattgatgggtattgcttttactggctatgttttaatttgaggtcaaa
ttatttattttattcttatgggcattgcttttactggctatgttttaatttggggtcaaa
ttatgtattttttacttatgggtattgcttttactggttatgtgttgatttgaggacaaa
ttatgtattttttactaatgggtattgcttttactggttatgtgttaatttgggggcaaa
ttgtttattttttgttaataggaattgcttttactggttatgttttgatttgagggcaga
ttatttattttttgttgatgggtattgcttttactggttatgttttaatttgagggcaaa
ttatttattttttattgataggtattgcttttactggttatgttttgatttgaggtcaaa
ttatttattttttattaataggtattgcctttactggttatgttttgatttgaggccaaa
ttatttattttttacttataggggtggcttttactggttatgttttgatttgaggtcaga
ttatttattttttgttaatgggtattgcttttactggttatgttttgatttggggtcaaa
ttatttattttttaatgatggggattgcttttactggttatgctgtaatttgagggcaaa
ttatttattttttattgatgttagttgcttttactggttatgtgttaatttggggtcaga
ttatgtatcttgttttaatggggattgcttttactggttatgttttaatttggggtcaaa
ttatttatttttttttgatgggtattgcttttactggttatgttttaatttggggtcaga
ttatttatttttttttgatgggtattgcttttactggttatgttttaatttggggtcaga
ttatttatttttttttgatgggtattgcttttactggttatgttttaatttggggtcaga
ttatttatttttttttgatgggtattgcttttactggttatgttttaatttggggtcaga
ttatttatttttttttgatgggtattgcttttactggttatgttttaatttggggtcaga
ttatttatttttttttgatgggtattgcttttactggttatgttttaatttggggtcaga
ttatttatttttttttgatgggtattgcttttactggttatgttttaatttggggtcaga

tgagttattgggctgctgttgtgattactagtttggtgacttctttgccttttattggta
taagttactgagcagctgttgttattactagtttaataacttctattccttatttaggta
taagatattgagctgcggttgttattactagtttaataacttctgttccttatttaggta
taagatattgagctgcggttgttattactagtttaataacttctgttccttatttaggta
taagatattgagctgcggttgttattactagtttaataacttctgttccttatttaggta
taagttattgagctgcggtggttattactagtttgataacttctgttccttattttggta
taagttattgagctgcggtggttattactagtttgataacttctgttccttattttggta
taagttattgagctgcggtggttattactagtttgataacttctgttccttattttggta
taagttattgagctgcggtggttattactagtttgataacttctgttccttattttggta
taagttattgagctgcggtggttattactagtttgataacttctgttccttattttggta
taagttattgagctgcggtggttattactagtttgataacttctgttccttattttggta
taagttattgagctgcggtggttattactagtttgataacttctgttccttattttggta
taagttattgagctgcggtggttattactagtttgataacttctgttccttattttggta
taagttattgagctgcggtggttattactagtttgataacttctgttccttattttggta
taagttattgagctgcggtggttattactagtttgataacttctgttccttattttggta
taagttattgagctgcggtggttattactagtttgataacttctgttccttattttggta
taagttattgagctgcggtggttattactagtttgataacttctgttccttattttggta
taagttattgagctgcggtggttattactagtttgataacttctgttccttattttggta
taagttattgagctgcggtggttattactagtttgataacttctgttccttattttggta
taagttattgagctgcggtggttattactagtttgataacttctgttccttattttggta
taagttattgggctgctgttgttattactagtttggtcacttctgttccttattttggga
taagttattgggctgctgttgttattactagtttggtcacttctgttccttattttggga
taagttattgggctgctgttgttattactagtttggtcacttctgttccttattttggga
tgaggtattgggctgcggttgttattactagtttgataacttctgttccttatttaggga
taagatattgagcagcggttgttattactagtctgataacttctgtaccttatttaggta
taagatattgggcagcagttgttatcactagtttgataacttctgtgccatatttgggta
taagatattgagcagcagttgttattactagcttgataacttctgtgccttatcttggta
taagttattgagctgctgtagttattactagtttaattacatcagttccatattttggta
tgagttattgagctgctgttgttattactagtttgataacttctgtgccttatttaggca
taagatattgagctgcggttgttattactagtttaatgacttctattccttatttgggta
taagatattgagctgcggttgttattactagtttaataacttctgttccttatttaggta
tgagctattgggctgcggtggtgattactaggttgattacttcagtacctttttttggta
tgaggtattgagctgctgtagttattactagtttgataacgtctattccttatttgggta
tgagttattgggcggctgttgttattactagtttgattacttctattccgcatttaggga
taaggtattgagccgctgtagttattactagacttataacttctattccgtatttgggta
taaggtactgagctgctgtggttattactagtcttataacttcaattccttacttgggta
taagttattgagcagctgtggttattactagtttgataacttctgttccttatttgggta
taagttattgggcagctgtggttattactagtttgataacttctattccttacttaggta
taagttattgggcggcagtagttattactagtttaataacttctgttccttatttaggta
taagttattgggcggcagtagttattactagtctgatgacttctgttccttatttgggca
tgagttattgagctgctgttgttattactagtttgatgacttctgttccttatttgggta
taagttattgagctgctgttgttattactagtttaattacttctgttccttatttaggta
tgagttattgggcggcggttgttattactagtttgatgacttctgtaccgtattttggta
tgagttattgggcagcagtagttattactagattgatgacttctgtcccgtacgtaggga
tgagatactgggctgctgttgtgattactagtttgataacctctgtcccttattttggta
tgagatattgagctgcggttgttattactagtttaataacttctgttccttatttaggta
tgagatattgagctgcggttgttattactagtttaataacttctgttccttatttaggta
tgagatattgagctgcggttgttattactagtttaataacttctgttccttatttaggta
tgagatattgagctgcggttgttattactagtttaataacttctgttccttatttaggta
tgagatattgagctgcggttgttattactagtttaataacttctgttccttatttaggta
tgagatattgagctgcggttgttattactagtttaataacttctgttccttatttaggta
taagatattgagctgcggttgttattactagtttaataacttctgttccttatttaggta

aatatttagtttgatgaatttggggcggttttaatgtttgtgaaaatactttaaagtttt
agtatttagtttgatgaatttgaggaagttttagtgtttgcgaaaatactttaaaatttt
agtatttagtttgatgaatttggggtagatttagagtttgtgataatactttgaaatttt
agtatttagtttgatgaatttggggtagatttagagtttgtgataatactttgaaatttt
agtatttagtttgatgaatttggggtagatttagagtttgtgataatactttgaaatttt
aatttttggtatggtgaatttggggtagttttagtgtttgtgaaaatactttgaaatttt
aatttttggtatggtgaatttggggtagttttagtgtttgtgaaaatactttgaaatttt
aatttttggtatggtgaatttggggtagttttagtgtttgtgaaaatactttgaaatttt
aatttttggtatggtgaatttggggtagttttagtgtttgtgaaaatactttgaaatttt
aatttttggtatggtgaatttggggtagttttagtgtttgtgaaaatactttgaaatttt
aatttttggtatggtgaatttggggtagttttagtgtttgtgaaaatactttgaaatttt
aatttttggtatggtgaatttggggtagttttagtgtttgtgaaaatactttgaaatttt
aatttttggtatggtgaatttggggtagttttagtgtttgtgaaaatactttgaaatttt
aatttttggtatggtgaatttggggtagttttagtgtttgtgaaaatactttgaaatttt
aatttttggtatggtgaatttggggtagttttagtgtttgtgaaaatactttgaaatttt
aatttttggtatggtgaatttggggtagttttagtgtttgtgaaaatactttgaaatttt
aatttttggtatggtgaatttggggtagttttagtgtttgtgaaaatactttgaaatttt
aatttttggtatggtgaatttggggtagttttagtgtttgtgaaaatactttgaaatttt
aatttttggtatggtgaatttggggtagttttagtgtttgtgaaaatactttgaaatttt
aatttttggtatggtgaatttggggtagttttagtgtttgtgaaaatactttgaaatttt
agtttttggtttgatgagtttgaggtagttttagtgtttgtttgaatactttgaaatttt
agtttttggtttgatgagtttgaggtagttttagtgtttgtttgaatactttgaaatttt
agtttttggtttgatgagtttgaggtagttttagtgtttgtttgaatactttgaaatttt
aatatatggtttggtgaatttgaggtagttttagtgtgtgtggtaatactttaaagtttt
agtatatagtatggtgaatttgggggagatttagtgtttgtgaaaataccttgaaatttt
agtatttagtgtgatgaatctgggggagatttagtgtttgtgaaaatactttgaagtttt
aatatttagtatggtgaatttgggggagatttagtgtttgtgaaaatactttgaaatttt
agtatttggtatggtgaatttgaggtagtttcagtgtttgtgaaaatactttgaaatttt
aatatttggtttgatgaatttggggtagttttagtgtttgtgataatactttgaagtttt
agtatttggtttgatgaatttggggtagatttagagtttgtgataatactttaaagtttt
agtatttggtttgatgaatttggggtagatttagagtttgtgataatactttgaaatttt
aatatctggtttgatgaatttgaggggggtttagagtttgtcataatactttaaagtttt
aatatttggtttgatgaatttggggtagttttagtgtttgtgaaaatactttgaaatttt
agtatttagtttgatgaatttgaggtagttttagtgtatgtagaaatactttaaaatttt
aatatttagtttgatgaatttgaggtagctttagtgtttgtagtaatactctgaagtttt
agtatttggtttgatgaatttgaggtagttttagtgtttgcagtaatactttaaagtttt
aatatttagtttggtgaatttggggtagttttagtgtttgtgagaatactttaaagtttt
agtatttggtttgatgaatttggggtagttttagagtttgtgagaatactttaaagtttt
agtatttagtttgatggatttgggggagttttagtgtttgtgagaacactttaaagtttt
agtatttggtttgatggatttgggggagttttagtgtttgtgagaacactttgaagtttt
aatatttggtttgatggatttggggtagttttagtgtttgtgagaatactttaaagtttt
aatatttagtttggtgaatttgaggtagttttagtgtttgtgaaaatactttaaagtttt
agtatctagtttgatgagtttgaggtagatttagagtttgtgaaaatactttaaaatttt
agtttattgtttggtggatctggggtaggtttggtgtttgtgagaatactttaaaatttt
agtatttggtttggtgaatctggggtagtttcagtgtttgtgagaatactttaaagtttt
agtatttagtttgatgaatttggggtagatttagggtttgtgataatactttgaagtttt
agtatttagtttgatgaatttggggtagatttagggtttgtgataatactttgaagtttt
agtatttagtttgatgaatttggggtagatttagggtttgtgataatactttgaagtttt
agtatttagtttgatgaatttggggtagatttagggtttgtgataatactttgaagtttt
agtatttagtttgatgaatttggggtagatttagggtttgtgataatactttgaagtttt
agtatttagtttgatgaatttggggtagatttagggtttgtgataatactttgaagtttt
agtatttggtttgatgaatttggggtagatttagagtttgtgataatactttgaaatttt

tttattcaattcattttattttaccttgatttttgttgattttaatgattattcatttat
tttattctgttcattttattttaccttgattacttattattttaattgttactcatttat
tttattctgttcattttattttaccttgatttttattaattttgattgtttttcatcttt
tttattctgttcattttattttaccttgatttttattaattttgattgtttttcatcttt
tttattctgttcattttattttaccttgatttttattaattttgattgtttttcatcttt
tttattctattcattttattttgccttgacttttagtagttttagttgttgtgcatttgt
tttattctattcattttattttgccttgacttttagtagttttagttgttgtgcatttgt
tttattctattcattttattttgccttgacttttagtagttttagttgttgtgcatttgt
tttattctattcattttattttgccttgacttttagtagttttagttgttgtgcatttgt
tttattctattcattttattttgccttgacttttagtagttttagttgttgtgcatttgt
tttattctattcattttattttgccttgacttttagtagttttagttgttgtgcatttgt
tttattctattcattttattttgccttgatttttagtagttttagttgttgtgcatttgt
tttattctattcattttattttgccttgacttttagtagttttagttgttgtgcatttgt
tttattctattcattttattttgccttgacttttagtagttttagttgttgtgcatttgt
tttattctattcattttattttgccttgacttttagtagttttagttgttgtgcatttgt
tttattctattcattttattttgccttgacttttagtagttttagttgttgtgcatttgt
tttattctattcattttattttgccttgacttttagtagttttagttgttgtgcatttgt
tttattctattcattttattttgccttgacttttagtagttttagttgttgtgcatttgt
tttattctattcattttattttgccttgacttttagtagttttagttgttgtgcatttgt
tttattctattcattttattttgccttgacttttagtagttttagttgttgtgcatttgt
tttattctattcattttatttttccttggtttttgtttgttttggttatttttcatttat
tttattctattcattttatttttccttggtttttgtttgttttggttatttttcatttat
tttattctattcattttatttttccttggtttttgtttgttttggttatttttcatttat
tttattctattcattttattttaccttgacttttgtttgttttggttacagttcatttgt
tttattctattcatttcatttttccttggttgttgttggtcatggttatttttcatttat
tttattctattcattttatttttccttgactgctattagttttggttgtttttcacttat
tttattctattcattttatttttccttggttgttattgtttttggttgtttttcatttat
tttattctattcattttattttgccttgattgttgattgtgtttattgtttttcatttgt
tttattctattcattttattttgccttgatttttgttgttgttggttgttgttcatttgt
tttattctgttcactttattttaccttggtttttattaattttgattgtttttcatcttt
tttattctgttcattttattttaccttgatttttattaattttgattgtttttcatcttt
tttattctattcattttattttgccttgatttttattgttgataataattgttcatttgt
tttattctattcattttattttaccttgatctttgataattttaattatcgttcatttat
tttattctattcattttattttgccatggtttttgatagttttggtggtaactcatttat
tttattctatccattttattttaccgtgattattgatggttttggttatttttcatttgt
tttattctattcattttattttaccatgattattgatagttttggttatttttcatttat
tttattctattcattttattttaccttgattgttaatggttttagttattgttcatttat
tttattctgttcattttattttgccttggtttttagtggttttggttgttattcatttat
tttattctgttcattttattttaccttggtctttgatagttttagttgtttttcatttgt
tttattctgttcattttattttaccttggtctttgatagttttagttgtttttcatttgt
tttattctgttcattttatttttccttgggttttgatggttttggttgtttttcatttgt
tttattctattcattttattttgccttgatctttaattgttttaataatttttcatttat
tttattctattcactttattcttccgtggttattaattgttttagttatggttcatcttt
tttattctgttcattttattataccttgggctttggttgttttggtggtggttcatttgt
tttattctattcattttatttttccttggttgttgttggttctagttgctattcacttgt
tttattctgttcattttattttaccttgatttttattaattttgattgtttttcatcttt
tttattctgttcattttattttaccttgatttttattaattttgattgtttttcatcttt
tttattctgttcattttattttaccttgatttttattaattttgattgtttttcatcttt
tttattctgttcattttattttaccttgatttttattaattttgattgtttttcatcttt
tttattctgttcattttattttaccttgatttttattaattttgattgtttttcatcttt
tttattctgttcattttattttaccttgatttttattaattttgattgtttttcatcttt
tttattctgttcattttattttaccttgatttttattaattttgattgtttttcatcttt

tttttttacattttactggatctagttctagactttattgtcatggtgattatgataaaa
tttttttgcattttactggttctagttctagattatattgccatggtgattatgataaaa
tttttttgcattttactggttctagttctaggatttattgtcatggtgattatgataaga
tttttttgcattttactggttctagttctaggatttattgtcatggtgattatgataaga
tttttttgcattttactggttctagttctaggatttattgtcatggtgattatgataaga
tttttttacattttactggctctagttctggtctttattgtcatggtgattatgataaga
tttttttacattttactggctctagttctggtctttattgtcatggtgattatgataaga
tttttttacattttactggctctagttctggtctttattgtcatggtgattatgataaga
tttttttacattttactggctctagttctggtctttattgtcatggtgattatgataaga
tttttttacattttactggctctagttctggtctttattgtcatggtgattatgataaga
tttttttacattttactggctctagttctggtctttattgtcatggtgattatgataaga
tttttttacattttactggttctagttctggtctttattgtcatggtgattatgataaga
tttttttacattttactggctctagttctggtctttattgtcatggtgattatgataaga
tttttttacattttactggctctagttctggtctttattgtcatggtgattatgataaga
tttttttacattttactggctctagttctggtctttattgtcatggtgattatgataaga
tttttttacattttactggctctagttctggtctttattgtcatggtgattatgataaga
tttttttacattttactggctctagttctggtctttattgtcatggtgattatgataaga
tttttttacattttactggctctagttctggtctttattgtcatggtgattatgataaga
tttttttacattttactggctctagttctggtctttattgtcatggtgattatgataaga
tttttttacattttactggctctagttctggtctttattgtcatggtgattatgataaga
attttttgcattttactggctctagatcttctttattttgtcatggagattatgataaga
attttttgcattttactggctctagatcttctttattttgtcatggagattatgataaga
attttttgcattttactggctctagatcttctttattttgtcatggagattatgataaga
tttttttgcattttactggttctagatcttctatgtattgtcatggtgattatgataaga
tttttttacattttactgggtctagttctaggttatattgtcatggcgattatgataaga
tttttttgcattttactggctctagttctaggctatattgccatggtgattatgataaaa
tttttttacattttactgggtctagttctaggttatattgtcatggtgattatgacaagg
tttttttacattatactggatctagttctagactatattgtcatggagattatgataaga
tttttttacattttactggttctagttctgttatttattgtcatggtgattatgataagg
tttttttgcattttactggttctagttctagaatttattgtcatggtgattatgataaga
tttttttgcattttactggttctagttctaggatttattgtcatggtgattatgataaga
tttttttacattttactggttctaggtctaggatgttttgtcatggggattatgataaag
tttttttgcattttactggatctagttctagtttatattgtcatggtgattatgataaaa
tttttttacattttactgggtctagttcttctctttattgtcatggagattatgataaga
tttttttacattttactggttcaagatctgctctttattgtcatggggattatgataaaa
tttttttgcattttactggctctaggtctgctctttattgtcatggagattatgataaaa
tttttttacattttactggttctagttctagtttatattgtcatggtgattatgataaga
tttttttgcattttactggttctagttctaggttgtattgtcatggggattatgataaaa
tttttttgcattttactggttctagttctagtttgtattgtcacggggattatgataaga
tttttttgcattttactggttctagttctagtttgtattgtcatggagattatgataaga
tttttttgcattttactgggtctagttctagtttgttttgtcatggtgattatgataaga
tttttttacattttactggatctagttctagattattttgtcatggagattatgataaga
tatttttacatgttacgggtaggagttcaagtctttattgtcatggggattatgataaaa
ttttgttacattttagcggtagtagttcttatttgttttgtcatggtgattatgataaga
tttttttgcattttactggttctagttctagtttatattgccatggcgattatgataaga
tttttttgcattttactggttctagttctagaatttattgtcatggtgattatgataaaa
tttttttgcattttactggttctagttctagaatttattgtcatggtgattatgataaaa
tttttttgcattttactggttctagttctagaatttattgtcatggtgattatgataaaa
tttttttgcattttactggttctagttctagaatttattgtcatggtgattatgataaaa
tttttttgcattttactggttctagttctagaatttattgtcatggtgattatgataaaa
tttttttgcattttactggttctagttctagaatttattgtcatggtgattatgataaaa
tttttttacattttactggttctagttctaggatttattgtcatggtgattatgataaga

ttcatttttttccatatttttgattgaaagatagtttagatatttttttttatttttttt
ttcatttttttcctagtttttgatttaaagatggttttgatttatttttttatttttttt
ttcatttttttcctagtttttggtttaaggatggatttgatatttttttttatcttttat
ttcatttttttcctagtttttggtttaaggatggatttgatatttttttttatcttttat
ttcatttttttcctagtttttggtttaaggatggatttgatatttttttttatcttttat
ttcatttttttcctagttattgatttaaggatagtttagatgtttttttttatttttttt
ttcatttttttcctagttattgatttaaggatagtttagatgtttttttttatttttttt
ttcatttttttcctagttattgatttaaggatagtttagatgtttttttttatttttttt
ttcatttttttcctagttattgatttaaggatagtttagatgtttttttttatttttttt
ttcatttttttcctagttattgatttaaggatagtttggatgtttttttttatttttttt
ttcatttttttcctagttattgatttaaggatagtttggatgtttttttttatttttttt
ttcatttttttcctagttattgatttaaggatagtttggatgtttttttttatttttttt
ttcatttttttcctagttattgatttaaggatagtttagatgtttttttttatttttttt
ttcatttttttcctagttattgatttaaggatagtttggatgtttttttttatttttttt
ttcatttttttcctagttattgatttaaggatagtttggatgtttttttttatttttttt
ttcatttttttcctagttattgatttaaggatagtttagatgtttttttttatttttttt
ttcatttttttcctagttattgatttaaggatagtttggatgtttttttttatttttttt
ttcatttttttcctagttattgatttaaggatagtttggatgtttttttttatttttttt
ttcatttttttcctagttattgatttaaggatagtttagatgtttttttttatttttttt
ttcatttttttcctagttattgatttaaggatagtttggatgtttttttttatttttttt
ttcatttttttcctgctttttgacttaaggatggatttgattttcttttttatttttttt
ttcatttttttcctgctttttgacttaaggatggatttgattttcttttttatttttttt
ttcatttttttcctgctttttgacttaaggatggatttgattttcttttttatttttttt
ttcatttttttcctagatattggtttaaggatggtgttgatttagttttttatttttttt
ttcatttttttcctagttattgatttaaggacggttttgatatttttttttatttttttt
ttcacttttttcctagcttttgatttaaggatggttttgatatttttttttatttttttt
ttcatttttttcctagtttttggtttaaagatagttttgatatttttttttatttttttt
ttcatttttttcctaggttttgatttaaggatggttttgatattgtattttatttttttt
ttcatttttttccgggctattggttgaaggatggtttagatattttgttttatttttttt
ttcatttttttcctagtttttgatttaaggatggttttgatattcttttttatttttttt
ttcatttttttcctagtttttggtttaaggatggatttgatattcttttttatcttttat
ttcaattttttcctagatattggtttaaggatttttttgatttttatttttatttttttt
ttcacttttttcctagattttgattaaaggattcttttgatattattttttatttttttt
tccatttttttcctgggttttggattaaggatagttttgattttttattttactatatat
ttcattttttcccagggttttggattaaggatagttttgatttttttttttattatttgt
ttcatttttttccagggttttggattaaggatagttttgatttttttttttattatttat
ttcatttttttcctagtttttggctgaaggatggtcttgatatttttttttatttttttt
ttcatttttttcctagtttttggttaaaggatggtcttgatgtttttttttatttttttt
ttcatttttttcctagtttttgattgaaggatggttttgatatttttttttatttttttt
ttcatttttttcctagtttttgattgaaggatggttttgatatttttttttatttttttt
ttcatttttttcctagtttttgatttaaggatggtttggatatttttttttattttgttt
ttcatttttttcctagtttttggtttaaggatagtttagatatttttttttattttattt
ttaatttttttccgagcttttgggttaaagattctttagattttttcttgtatttatttt
ttatgttttttcctaggttttggttgaaggatattgtgaatttagttttatgtttttttt
ttcatttttttcctagtttttggtttaaggatgggcttgatatttttttttatttttttt
ttcatttttttcctagtttttgatttaaggatggatttgatattcttttttatcttttat
ttcatttttttcctagtttttgatttaaggatggatttgatattcttttttatcttttat
ttcatttttttcctagtttttgatttaaggatggatttgatattcttttttatcttttat
ttcatttttttcctagtttttgatttaaggatggatttgatattcttttttatcttttat
ttcatttttttcctagtttttgatttaaggatggatttgatattcttttttatcttttat
ttcatttttttcctagtttttgatttaaggatggatttgatattcttttttatcttttat
ttcatttttttcctagtttttggtttaaggatggatttgatattcttttttatcttttat

taattttatttggcctatatttttcttttaatttaagtgaccctatgatttttgtagagt
tgattttatttagtttgtatttttcttttagtttaattgatcctataatttttgttgaat
ttattttgtttagtttgtatttttcttttaatttaagtgatcctataatttttgttgagt
ttattttgtttagtttgtatttttcttttaatttaagtgatcctataatttttgttgagt
ttattttgtttagtttgtatttttcttttaatttaagtgatcctataatttttgttgagt
tgtttttgtttagtttatatttttcttttactttgagtgatcctatgatttttgttgagt
tgtttttgtttagtttatatttttcttttactttgagtgatcctatgatttttgttgagt
tgtttttgtttagtttatatttttcttttactttgagtgatcctatgatttttgttgagt
tgtttttgtttagtttatatttttcttttactttgagtgatcctatgatttttgttgagt
tgtttttgtttagtttatatttttcttttactttgagtgatcctatgatttttgttgagt
tgtttttgtttagtttatatttttcttttactttgagtgatcctatgatttttgttgagt
tgtttttgtttagtttatatttttcttttactttgagtgatcctatgatttttgttgagt
tgtttttgtttagtttatatttttcttttactttgagtgatcctatgatttttgttgagt
tgtttttgtttagtttatatttttcttttactttgagtgatcctatgatttttgttgagt
tgtttttgtttagtttatatttttcttttactttgagtgatcctatgatttttgttgagt
[truncated: 306,816 more chars]
