# Supplementary material for: Diverse Onchocercidae from Malaysian cats and Indonesian macaques: Morphological and molecular analysis of individual microfilariae using mitochondrial genomes, 28S rRNA, and Wolbachia endosymbiont sequences
Source: PLoS Negl Trop Dis. 2026 Jul 23;20(7):e0014015. doi: 10.1371/journal.pntd.0014015 (PMC13421770; doi:10.1371/journal.pntd.0014015)
Supplement: S1 Dataset — (ZIP) [file pntd.0014015.s008.zip › mito_genome.multifurcated.nwk]

(((((Cercopithifilaria_johnstoni_CAKAEH010000001:0.325737435,Litomosoides_sigmodontis_OY718809:0.4174183994,Acanthocheilonema_viteae_HQ186249:0.2382623231)100:0.0566961458,(((Onchocercidae_sp._NH-2021_LC745099:0.1895226011,Chandlerella_quiscali_HM773029:0.3080521332)100:0.0521954926,(((621596_1:0,621596_7:0):1.0002e-06,621596_3:1.0002e-06)100:0.3401148954,(Mansonella_ozzardi_OR271611:0.1835401367,(Mansonella_perstans_MT361687:0.0857549239,Mansonella_sp._DEUX_OQ633020:0.0705677256)100:0.1057270205)100:0.1588349595)100:0.0459442866)100:0.0479832812,Loa_loa_HQ186250:0.1916932391,(((Brugia_malayi_AF538716:0.0671879403,Brugia_timori_AP017686:0.0640546478)99:0.0212591992,Brugia_pahangi_AP017680:0.0896683235)100:0.0551965679,Wuchereria_bancrofti_HQ184469:0.1075078896)100:0.1410010892)100:0.0199257953)100:0.0176514317,(((((((Dirofilaria_sp._Thailand_II_MH823370:1.0002e-06,Dirofilaria_sp._Thailand_II_MH823371:0.002714724,Dirofilaria_sp._Thailand_II_MH823372:0.0005495578)100:0.0139309538,(Dirofilaria_sp._hongkongensis_KX265050:0.0009419443,Dirofilaria_asiatica_PQ131197:0.0001362605)100:0.0147522944)100:0.0116606747,(((7225_3:0,7225_8:0):1.0002e-06,7225_6:1.0002e-06)100:0.0002641602,((8333_2:0,8333_4:0):1.0002e-06,8333_3:1.0002e-06)100:0.0005461389)100:0.0216941676)100:0.0292417661,Dirofilaria_repens_KR071802:0.0371888582)100:0.0837152864,Dirofilaria_immitis_AJ537512:0.1875957937)100:0.0359041777,(((620997_1:0,621978_16:0):1.0002e-06,621960_18:1.0002e-06,620997_5:7.50898e-05,623566_2:1.0002e-06,(621963_1:0.0001269659,622235_4:0.0001270015)99:0.000127036)99:0.0003812011,621963_2:1.0002e-06,622235_5:1.0001e-06,621963_6:1.0002e-06,621965_2:0.0014012015,623566_10:0.0001270202,623566_7:0.0002540643,(622235_1:1.0002e-06,622235_3:1.0002e-06)100:9.90798e-05)100:0.1586573638)100:0.0322266532,(Onchocerca_flexuosa_HQ214004:0.1004360614,(Onchocerca_lupi_MW266120:0.0967122263,(Onchocerca_ochengi_AP017694:0.0197731925,Onchocerca_volvulus_KT599912:0.0286377235)100:0.0731818064)99:0.0230460639)100:0.0635227949)100:0.0260455485)100:0.0596114106,(Setaria_digitata_GU138699:0.1299480905,Setaria_labiatopapillosa_MH937750:0.1868124166)100:0.1011261649)100:0.2058941778,Spirocerca_lupi_KC305876:0.4907529132,Tetrameres_grusi_MW648425:0.6978813196)100;
