# Supplementary material for: Diverse Onchocercidae from Malaysian cats and Indonesian macaques: Morphological and molecular analysis of individual microfilariae using mitochondrial genomes, 28S rRNA, and Wolbachia endosymbiont sequences
Source: PLoS Negl Trop Dis. 2026 Jul 23;20(7):e0014015. doi: 10.1371/journal.pntd.0014015 (PMC13421770; doi:10.1371/journal.pntd.0014015)
Supplement: S1 Dataset — (ZIP) [file pntd.0014015.s008.zip › COI.phy]

 100 495
Tetrameres_grusi_MW648425                     tttgttgggtttggtgctggtggtagttgaactttgtaccctcctttgagtgtagagggt
Spirocerca_lupi_KC305876                      tttgttggtggaggtgctggaggcagatgggttttatatcccccgttaagggtggatgga
Acanthocheilonema_viteae_HQ186249             tttgtaggtagtggtcctggcggtggttggactttgtaccctcctcttagtgttgagggt
Aproctella_alessandroi_OP006590               tttattggtggtggacctggtagaagttgaactatttatcctcctttgagagttgagggt
Breinlia_jittapalapongi_KP760170              tttattggaggtggccctggtagaagttgaactttttatcctccattaagagtggaaggt
Brugia_malayi_AF538716                        tttattggtggtggaccaggaagtagttgaactttttatcctcctttaagagtagagggt
Brugia_pahangi_AP017680                       tttattggtggtgggcctggtagtagttgaactttttaccctcctttgagagttgagggt
Brugia_timori_AP017686                        tttattggcggtggcccaggaagtagttgaactttttaccctcctttaagagttgaaggt
Cardiofilaria_pavlovskyi_PQ452779             tttattgggggaggtccaggtagaagttgaactttttatcctcctttaagagttgagggt
Cercopithifilaria_johnstoni_CAKAEH010000001   tttgttggcgggggtgcaggaagtagttgaactttttatcctcctcttagtgttgagggt
Cercopithifilaria_bainae_MT858751             tttatcggagggggtgctggtagaaggtggactatttatccgccgttaagtgtggaaggt
Cercopithifilaria_rugosicauda_KC610817        tttgttgggggaggtcctgggagtagttggactctttatccgcctttgagtgtggagggt
Chandlerella_quiscali_HM773029                tttattggtggtggccctggtagaagttgaactttttatccaccattaagtgttgaaggt
Cruorifilaria_tuberocauda_KP760176            tttgttggagggggtccaggtagtagttgaactttttatcctcctttaagtgttattgga
Dipetalonema_caudispina_MT502201              tttgttggtggtggacctggtagtagttggactttgtatcctcctttgagtgttgagggt
Dipetalonema_evansi_KR184815                  tttattggtagtggatgtggtagtagttgaactttttaccctcctttgagggttgaaggt
Dipetalonema_gracile_AM749279                 tttattggtggcggtcctgggaggagttgaactttttaccctccattaagaactgttggt
Dipetalonema_graciliformis_KP760182           tttattggtggtggtcctggcagtagttggactttgtatcctcctttaagtgttgagggt
Dipetalonema_robini_KP760183                  tttattggtggtggtcctggtagtagttggactttgtatcctcctttgagtgttgagggt
Dirofilaria_asiatica_PQ131197                 tttattggtggtggacctggtagtagttgaactttttatcctcctttaagtgttgatggt
Dirofilaria_immitis_AJ537512                  tttattggggggggtcctgggagtagttgaactttttatcctcctttgagtgtagagggt
Dirofilaria_repens_KR071802                   tttattggtggtggacctggtagtagttgaactttttatcctcctttaagtgttgatggt
Dirofilaria_sp._hongkongensis_KX265050        tttattggtggtggacctggtagtagttgaactttttatcctcctttaagtgttgatggt
Dirofilaria_sp._Thailand_II_MH823370          tttattggtggtggacctggtagtagttgaactttttatcctcctttaagtgttgatggt
Dirofilaria_sp._Thailand_II_MH823371          tttattggtggtggacctggtagtagttgaactttttatcctcctttaagtgttgatggt
Dirofilaria_sp._Thailand_II_MH823372          tttattggtggtggacctggtagtagttgaactttttatcctcctttaagtgttgatggt
Dirofilaria_striata_MN635457                  tttattggaggtggacctggtagtagttgaactttctatcctcctttaagggttgagggt
Dirofilaria_tenuis_PQ219693                   tttattggtgggggtcctggtagtagttgaactttttatccacctttaagggtagagggt
Dirofilaria_ursi_PV473791                     tttattggtggtggtcctggaagtagttggacgttttatcctcctttgagagttgaaggt
Elaeophora_elaphi_PV382166                    tttattggtggtggacctgggagaaggtggactttttatcctcctcttagtgtgagtggt
Eufilaria_acrocephalusi_MT800769              tttattggtggtggtcctggtagtagttgaactttttatcctcctttaagtgtggagggt
Eufilaria_sylviae_MT800770                    tttattggtggaggacctggaagtagttgaactttttatcctcctttaagagttgaaggt
Eulimdana_clava_MF471845                      tttattggtagtggtcctggaagaagatgaactttttatcctccattaagaattgagggt
Foleyella_candezei_KP760187                   tttattggaggaggtcctggtagtagttggacgttttaccctccgttaagaattgaaggt
Foleyella_furcata_AJ544879                    tttattggtggcgggcccggtagtagttgaactttttatcctccgctaagaattgaaggt
Icosiella_neglecta_KP760189                   tttgttggcgggggtcctggcagaagttgaactatttatccacctctaagtgttgaaggg
Litomosa_westi_AJ544871                       tttgtaggtagtgggcctgggagtagctggactatttatcctcctcttagtgttgagggt
Litomosoides_brasiliensis_AJ544867            tttgtgggcggtggccctggtagtaggtggactatttaccctcctttgagggttgagggt
Litomosoides_sigmodontis_OY718809             tttgttgggggtggtcctggtagtagctgaacaatttatcctcctttgagggtagttggt
Loa_loa_HQ186250                              tttattggaggaggacctggtagtagttgaactttttatcctcctttaaggattgaaggt
Loxodontofilaria_caprini_AM749237             tttgttgggggtggacctggaagtagttgaactatctatcctcctttaagagttgaaggt
Madathamugadia_hiepei_JQ888272                tttattggtagtggtcctggtaggagttgaactttatatcctcctttgagtgttgaaggt
Malayfilaria_sofiani_KX944565                 tttattggtggaggtcctggtaggagttgaacattttatcctcctttaagagttgaaggt
Mansonella_atelensis_AM749278                 tttattggtggcggtcctgggaggaggtgaactttttaccctccattaagaactgttggt
Mansonella_dunni_OR198850                     tttattggcggcggtcctggaagaaggtggactttttatcctcctcttagtactgtaggt
Mansonella_llewellyni_PV258725                tttatcggaggtggacccgggagtagttggactttttatccacctctaagtactgttggt
Mansonella_mariae_KX932483                    tttattggtggaggtcctggtagaaggtggactttttatcctcctcttagaactgttggt
Mansonella_ozzardi_OR271611                   tttattggtggcggtcctggaagtagatggactttctatccgcctcttagaactgtgggt
Mansonella_perstans_MT361687                  tttattgggagtggtcctggaagtagttgaactttttatcctcctcttagtaccgttggt
Mansonella_sp._DEUX_OQ633020                  tttattggtagtggtccgggaagtagttgaactttttatcctcctcttagtactgttggg
Micipsella_iberica_MW934618                   tttattggaggtggacctggtaggagttgaactttttatcctcctttaagagttaggggt
Neofoleyellides_boerewors_MN663147            tttattggtggtggaccgggcagaagttgaactatttatcctcctttgagggtagagggt
Ochoterenella_casiraghii_PV743300             tttattggaggaggtcctggtagaagttggactatttatcctcctttgagggtagagggg
Onchocerca_armillata_KX853322                 tttattggtggtggtcctggtagtagctgaactttttatcctcctttgagaattgagggt
Onchocerca_cervipedis_KX853324                tttattggaggtggacctggtagtagttggacattttatcctcctcttagggttgaaggt
Onchocerca_eberhardi_AM749268                 tttattgggggtggccctggtagtagttgaactttttatcctcctttaagagttgaaggt
Onchocerca_fasciata_MW940966                  tttgttggaggtggccctggtagaagttggactttctatcctcctttgagggttgagggt
Onchocerca_flexuosa_HQ214004                  tttattgggggtggtccaggtagtagttgaactttttatcctcctttaagagtagaaggt
Onchocerca_gutturosa_AJ271617                 tttattggtggtggtcctggtagaagttggactttttatcctcctcttagggttgagggt
Onchocerca_lienalis_KX853325                  tttattggaggtggccctggtagaagctggactttttatcctcctcttagggttgagggt
Onchocerca_lupi_MW266120                      tttattggaggcggtcctggtagtagttgaactttttatcctcctcttagagtagagggt
Onchocerca_ochengi_AP017694                   tttattgggggtggctctggtagaagttggactttttatcctcctcttagggttgaaggt
Onchocerca_skrjabini_AM749273                 tttattggaggtggtcctggtagtagttggactttttatcctcctttaagagttgagggt
Onchocerca_suzukii_KX853333                   tttgtaggtggtggtcctggaagtagttgaactctttatcctcctttaagagttgagggt
Onchocerca_volvulus_KT599912                  tttattgggggtggtcctggtaggagttggactttttatcctcctcttagggttgaaggt
Onchocercidae_sp._NH-2021_LC745099            tttattggtggtggacctgggagaagttgaactttttatcctcctttgagagtggagggt
Oswaldofilaria_chabaudi_KP760204              tttgttggcggcggtgctggtggtagctggacactatatcctcctcttagtattgagggg
Pelecitus_fulicaeatrae_KP760206               tttattggaggggggcctgggagtagttggacgttttatcctcctttaagagtggaagga
Piratuba_scaffi_AM749281                      tttattggtggtgggtctggtgttagttgaactatgtatcctcctcttagtgttgatggt
Rumenfilaria_andersoni_JQ888279               tttattggtggtggtcctggtagaagttgaactttttatcctcctttaagagttagtggg
Setaria_digitata_GU138699                     tttattggtggtggtcctggcagtagttgaactttttatcctcctttgagggttgaaggt
Setaria_labiatopapillosa_MH937750             tttattggtggtggacctggtagaagttgaactttttatcctcctttaagtgttgagggt
Splendidofilaria_bartletti_MT800765           tttattggtggtggtcctggtagtagttgaactttttatcctcctttgagaactgaaggt
Splendidofilaria_mavis_OK631740               tttattggtggtggtcctggtagtagttgaactttttatcctcctttgagaattgagggt
Wuchereria_bancrofti_HQ184469                 tttattggggggggacctggtagtagttggactttctatcctcctttgagggtagaaggt
Yatesia_hydrochoerus_KP760211                 tttgttggtggcggtcctggtagtagttgaactttgtatcctcctcttagagttgagggt
620997_1                                      tttattggtggtggtcctggtagtagttgaactttttatcctcctttgagtattgaaggt
620997_5                                      tttattggtggtggtcctggtagtagttgaactttttatcctcctttgagtattgaaggt
621596_1                                      tttattggtggtggacctggaagtagttgaactttttatcctcctcttagtgttgaaggt
621596_3                                      tttattggtggtggacctggaagtagttgaactttttatcctcctcttagtgttgaaggt
621596_7                                      tttattggtggtggacctggaagtagttgaactttttatcctcctcttagtgttgaaggt
621960_18                                     tttattggtggtggtcctggtagtagttgaactttttatcctcctttgagtattgaaggt
621963_1                                      tttattggtggtggtcctggtagtagttgaactttttatcctcctttgagtattgaaggt
621963_2                                      tttattggtggtggtcctggtagtagttgaactttttatcctcctttgagtattgaaggt
621963_6                                      tttattggtggtggtcctggtagtagttgaactttttatcctcctttgagtattgaaggt
621965_2                                      tttattggtggtggtcctggtagtagttgaactttttatcctcctttgagtattgaaggt
621978_16                                     tttattggtggtggtcctggtagtagttgaactttttatcctcctttgagtattgaaggt
622235_1                                      tttattggtggtggtcctggtagtagttgaactttttatcctcctttgagtattgaaggt
622235_3                                      tttattggtggtggtcctggtagtagttgaactttttatcctcctttgagtattgaaggt
622235_4                                      tttattggtggtggtcctggtagtagttgaactttttatcctcctttgagtattgaaggt
622235_5                                      tttattggtggtggtcctggtagtagttgaactttttatcctcctttgagtattgaaggt
623566_10                                     tttattggtggtggtcctggtagtagttgaactttttatcctcctttgagtattgaaggt
623566_2                                      tttattggtggtggtcctggtagtagttgaactttttatcctcctttgagtattgaaggt
623566_7                                      tttattggtggtggtcctggtagtagttgaactttttatcctcctttgagtattgaaggt
7225_3                                        tttattggtggtggacctggtagtagttgaactttttatcctcctttaagtgttgatggt
7225_6                                        tttattggtggtggacctggtagtagttgaactttttatcctcctttaagtgttgatggt
7225_8                                        tttattggtggtggacctggtagtagttgaactttttatcctcctttaagtgttgatggt
8333_2                                        tttattggtggtggacctggtagtagttgaactttttatcctcctttaagtgttgatggt
8333_3                                        tttattggtggtggacctggtagtagttgaactttttatcctcctttaagtgttgatggt
8333_4                                        tttattggtggtggacctggtagtagttgaactttttatcctcctttaagtgttgatggt

cagcctgagatttctatggatgttatgattttgggtttgcatactgttggtatcggctct
cagccagagatagctatggatattatgattttgggtcttcatactgtgggtattagttct
cagcctgaattatcattggattctatagttttaggattgcatactgttggtttgggttct
caacctgaaatttccttggatgttataattttgggtttacatactgttggaattggttct
caaccagaattatctttagatgttataattttaggattacatactgttggtattggttct
cagccagaagtttctttagatgttataattttggggttgcatactgtagggattggttct
cagcctgaagtttctttggatgttataattttggggttgcacactgttggaattggctct
cagccagaaatttctttggatgttataattttaggattgcatactgtaggaattggctct
caacctgaaatatctttagatgttataattttaggtttacatactgttggtattgcttct
cagcctgagctatctttagatgttatagttttgggtttacatacttctgggattggttct
caacctgagttgtctttggatgttatggttttgggtttacatactgctggtattggttct
cagcctgaggtttctttggatgttatgattttgggtttgcatactgttggaattggttct
cagcctgaagtttctttggatgttataattttaggtttacatactgttggtattggttct
cagcctgagttatctttggatttgatgattttgggtttgcatactgttggaattggctct
caaccagaattttctttggattttatgattgttggtttacatactgttggtattggttct
cagcctgaattgtctgttgatactatggttttaggattacatactgttggtgttagttct
cagcctgagatgtctttggatgttatgattctagggttgcataccgtaggcattggatct
cagcctgagttttctttggatgttatgattcttggtttgcatactgttggtattggttct
cagcctgagttttctttggatgttatgattcttggtttacatactgttggtattggttct
caacctgagttatctttagatagtataattttgggattacatactgtaggtattggttct
cagcctgagttatctttggatagaatgattttaggtcttcatactgttggtattggttct
caacctgaattatctttggatagtataattttgggtttacatactgtaggtattggttct
caacctgagttatctttagatagtataattttgggattacatactgtaggtattggttct
caacctgagttatctttagatagtataattttgggattacatactgtaggtattggttct
caacctgagttatctttagatagtataattttgggattacatactgtaggtattggttct
caacctgagttatctttagatagtataattttgggattacatactgtaggtattggttct
caaccggaaatatctttggatagcatgattttagggcttcatactgtcggtattggttca
caacctgagttatctttagataggataattttagggcttcatactgtagggattggttcg
caacctgaattatctttagatagtataattttaggtttgcatactgttggtattggttct
caacctgaattatctttagatgccataattttgggtttacatactgtagggattggttct
caacctgaaatatctttggatgttataattttgggtttacatactgttggtattggttct
caacctgaaatgtctttggatgttataattttagggttacatactgttggtattggttct
caacctgagttatcattagatatgataattttagggttacatactgttggtattggttca
cagcctgagctatctttagatttgatgattttgggccttcatactgttgggattagttct
cagccagagttgtctttggatgttataattttgggtttacatactgtcggtattggttct
caacctgaaatatctttagatgttatgattcttggtttacatactgtaggtattgcttct
catcctgaattgtctttggattttatgattttgggtttacatgtggtaggtgttggttct
cagcccgagttatcgttggatgttatgattttgggtttgcatactgtgggtattggttct
caaccggaattatctttggatttaatgattttggggttacatgtagttggtattggttct
caacctgagatatctttggatgttataattttaggtttgcatactgttggtattgggtct
caaccagagatatctttggatattatgattttaggattgcatactgttggtattggttct
caacctgaaatatctttggatgttataattttaggtttacatacagtcggtatcggttct
caacctgagatttctttggatattataattttaggtttgcatacagttggtattggttct
cagcctgagatgtctttggatgttatgattctagggttgcataccgtaggcattggatct
cagcctgagatatctttagatgttataattttaggtttacatactgttggtattggttct
cagcctgagatgtctttagatgttataattttaggtcttcatactgtaggaattggttct
cagcctgaaatgtcgttagatgttataattttgggtcttcacactgtgggtattggttct
cagcctgaaatatctttagatgttataattttgggtcttcatactgttggtattggttct
cagccagagatgtcgttagatgtgataattttaggtctccacactgttggtattggttct
cagcctgagatatcattggatgtgataattttgggtcttcatactgtgggtattggttct
caacctgaggtttctttggattttatgattttggctttacatactgttggtattggttct
caaccagagatttctttggatgtaatgattttaggtttacatactgtaggtgtaagttct
cagcctgaaatttctttggatgttataattgttggtttgcatactgttggtattagttct
cagccggaattgtctttagacactataattttgggtttacatacggtgggtattggctct
caaccggagttatctttggatactataattttgggtttgcatactgtaggtattggttct
caaccggagctgtctttagatactatgattttaggtttacatactgttggtattggttct
caaccggaattgtctttggatattatgattttaggtttacatactgtgggtgttggttct
cagcctgaattgtctttggatactatgattttgggtttgcatactgttggtattggttct
caaccggagttgtctttggatactataattttgggtttgcatactgtaggtattggttct
caacctgagttgtctttggatactatgattttaggtttgcatactgttggtattggttct
cagcctgagttatctttggatactatagttttgggtttgcatactgttggtgttggttct
caaccagaattgtctttagatactatgattttaggtttacatactgtaggaattggttct
cagccagaattatcattggatactataattttgggtttgcatactgttggtattggttct
caacctgaattgtctttagatactatgattttgggtttgcatactgttggtattgggtct
caaccagaattgtctttagatactatgattttaggtttacatactgtaggaattggttct
caacctgagatatctttagatgttatgattttaggtttacatactgtgggtattggttct
cagcctgaggtatctttagatgttatagtgattggacttcacactgttggtgttagttct
caacctgagctgtcattggatgttatgattttgggcttacatacagttggcattggttca
cagcctgaagtttctttagatgttataattttaggtttacatactgttggtttaggatct
caacctgaaatatctttagattttgtaattttgggtttacatactgttggtattggttct
caacctgagttgtctcttgattctatgattttgggtttacatacggttggtattggttct
cagcctgaattatctattgatactataattttaggattgcacactgttgggattggttct
caacctgaaatgtctttagatgttataattttaggtcttcatactgttggtattggttct
caacctgaattgtctttggatgttataattttaggacttcatactgtcggtattggttct
cagcctgaagtttctttggatgttataattttgggtttgcataccgttggtattggttct
caacctgagttatctttagatattatagttttgggattgcatacttctggtattgggtct
cagcctgagttgtctttggatagtatgattttgggtttacatactgtaggtattggttct
cagcctgagttgtctttggatagtatgattttgggtttacatactgtaggtattggttct
cagcctgagatgtctttggatgttatgattttgggtcttcatactgttggtattggatct
cagcctgagatgtctttggatgttatgattttgggtcttcatactgttggtattggatct
cagcctgagatgtctttggatgttatgattttgggtcttcatactgttggtattggatct
cagcctgagttgtctttggatagtatgattttgggtttacatactgtaggtattggttct
cagcctgagttgtctttggatagtatgattttgggtttacatactgtaggtattggttct
cagcctgagttgtctttggatagtatgattttgggtttacatactgtaggtattggttct
cagcctgagttgtctttggatagtatgattttgggtttacatactgtaggtattggttct
cagcctgagttgtctttggatagtatgattttgggtttacatactgtaggtattggttct
cagcctgagttgtctttggatagtatgattttgggtttacatactgtaggtattggttct
cagcctgagttgtctttggatagtatgattttgggtttacatactgtaggtattggttct
cagcctgagttgtctttggatagtatgattttgggtttacatactgtaggtattggttct
cagcctgagttgtctttggatagtatgattttgggtttacatactgtaggtattggttct
cagcctgagttgtctttggatagtatgattttgggtttacatactgtaggtattggttct
cagcctgagttgtctttggatagtatgattttgggtttacatactgtaggtattggttct
cagcctgagttgtctttggatagtatgattttgggtttacatactgtaggtattggttct
cagcctgagttgtctttggatagtatgattttgggtttacatactgtaggtattggttct
caacctgagttatctttagatagtatgattttgggattacatactgtaggtattggttct
caacctgagttatctttagatagtatgattttgggattacatactgtaggtattggttct
caacctgagttatctttagatagtatgattttgggattacatactgtaggtattggttct
caacctgagttatctttagatagtatgattttgggattacatactgtaggtattggttct
caacctgagttatctttagatagtatgattttgggattacatactgtaggtattggttct
caacctgagttatctttagatagtatgattttgggattacatactgtaggtattggttct

ttgttgggggctattaattttatggttactgtgcagaatatgcgttctttatccgtgact
ttgttaggggctattaattttatggttactatccagaatatgcgttctactgctgtaact
ttacttggtgctattaattttatgattactactcagaatatacgttccactgcggttact
ttattgggttctattaattttatggtaactgttcaaaatatacgttctattgctataact
ttattaggagctattaattttatggttactgttcagaatatacgttctattgctataacg
ttgtttggtgctattaattttatagttactactcaaaatatgcgttctgttgctgtcact
ttgctgggtgctattaattttatagttactactcaaaatatgcgttctgttgctgttact
ttattgggtgctattaattttatagttactactcagaatatgcgttctgttgctgttact
ttattaggagcaattaattttatagttactgtacaaaatatgcgttctattgctataact
ttattaggggctattaattttatggttactgttcaaaatatgcggtctgttgctgttact
ttattgggtgctattaattttatggttactactcacaatatgcgtgctactgctgtcact
ttgttgggggccattaattttatggtgactactcataatatgcgttgtacggcggttact
ttgttaggttctattaattttatggttactgttcaaaatatgcgttctagttctattact
ttgcttggtgctattaattttatggtgactattcaaaatatacgttctattgctattact
ttgttgggagctattaattttatggttactgttcagaatatgcgttgtactgccgttact
ttattgggggctattaattttatggttactactcaaaatatgcgttctattgctgttact
ttattgggagctattaattttatggtcactgttcaaaatatgcgatctattgctgtgact
ttacttggttctattaattttatggttactgttcaaaatatgcgttgtactgctgttact
ttacttggtgctattaattttatggttactattcagaatatgcgttgtactgctgttact
ttgttgggtgctattaattttatagttactactcagaatatacgttctactgctgttact
ttattaggtgctattaattttatggttactgttcagaatatacgttctactgctgtaact
ttgttgggtgctattaattttatggttactactcagaatatgcgttctactgctgttact
ttgttgggtgctattaattttatagttactactcagaatatacgttctactgctgttact
ttgttgggtgctattaattttatagtaactactcagaatatacgttctactgctgttact
ttgttgggtgctattaattttatagtaactactcagaatatacgttctactgctgttact
ttgttgggtgctattaattttatagtaactactcagaatatacgttctactgctgttact
ttattaggagctattaattttatggttactactcagaatatgcgttctactgctgtgact
ttattgggtgcaattaattttatggttactactcaaaatatacggtctactgctgtaact
ttattaggagctattaattttatagttactactcaaaatatacgttctactgctgttact
ttgcttgggtctattaattttatagttactattcagaatatacgttctacagcggtaact
ttacttggggctattaattttatagttactgttcaaaatatacgttctattgctgtcact
ttacttggggctattaattttatggttactgttcaaaatatacgttctattgctgtgact
ttggttggctctattaattttatagttactgttcaaaatatgcgatctgttgctataaca
ttggtcggttctattaattttatggttactattcaaaatatacgttctgttgctgtcact
ttaattggctctattaattttatagtcactattcaaaatatgcggtctatcgctgttact
atgttgggtgctattaattttatagttactactcaaaatatacgttctattgctgtaact
ttgttgggttctattaattttatggtgactattcagaatatgcgttctagttttgtggtt
ttactgggtgctattaattttatggtaactattcagaatatgcgttgtagcgctgttact
ttgttgggttctattaattttatggttactatccagaatatacgttgtagggcggttaca
ttattaggttctattaattttatagttacagttcagaatatgcgttctattgctgttaca
ttattaggtgctattaattttatagttactactcaaaatatgcgttctacagctgttacc
ttattaggttctattaattttatagttactgttcagaacatgcgctcttcttctattact
ttattaggtgctattaattttatggtaactactcaaaatatgcgttctgttgctgtaact
ttattgggagctattaattttatggtcactgttcaaaatatgcgatctattgctgtgact
ttgttaggatctattaattttatggtgactgttcaaaatatgcgctctgttgctatgaca
ttattgggttctattaattttatggttactgtgcagaatatgcgttctattgctgtaact
ttattgggagccattaattttatggttactgttcagaatatacgttctatcgcaatgact
ttattgggttctgttaactttatagttactgtgcagaatatgcgctctattgctataact
ttgttaggtgctattaattttatggtcactgtgcagaatatacgttctgttgctgttact
ttactgggtgctattaattttatagttactgtacaaaatatacgttctattgctgttact
ttattaggatctattaattttatggttactgttcaaaatatgcgttcttcttctgttact
ttattgggagctattaattttatggtaactactcaaaatatacgttcttctagtattact
ttattgggggctattaattttatagtgactactcaaaatatacgttctgtggctgttact
ttattgggtgctattaactttatggttactactcagaatatacgttctactgctgtaact
ttgttgggtgctattaattttatagtgactactcagaatatgcgttctactgctgtgact
ttgttaggtgctattaattttatagttactactcagaatatgcgttctacggctgttact
ttgttgggtgctattaattttacggttactactcagaatgtgcgatctactgctgtaact
ttgttaggtgctattaattttatagtcactactcagaatatgcgttctactgctgtgact
ttgttgggtgctattaattttatagttactactcagaatatgcgatctactgctgtaact
ttgttgggtgctattaattttatggttactactcagaatatgcggtctactgctgtgact
ttgttgggtgctattaattttatggttactactcaaaatatgcgttctactgctgtgact
ttgttgggtgctattaattttatggtaactactcagaatatacggtctactgctgtgact
ttgttaggtgctattaattttatggttactactcaaaatatacgttctacagctgtgact
ttattgggtgcaattaattttatggtcactactcagaatatacgttctgctgctgttact
ttgttgggtgctattaattttatggtaactactcagaatatacggtctactgctgtgact
ttgttgggttctcttaattttatagttactgtacaaaatatacgttgtaatactgttact
ttgctaggtgctattaacttcatagtcactactcaaaatatgcgctctgtggctgttact
ttgattggatctattaactttatggttactactcaaaatatgcgttctattgctgtgaca
ttaattggagctattaattttataattactgtacaaaatatacgatctgttgctgttact
ttactaggttctattaattttatagttactgttcagaatatacgatctgctattgctact
ttacttggtgctattaattttatggttactactcagaatatgcgttctattgctgttact
ttacttggtgctattaattttatagttactactcaaaatatacgttctattgctgttact
ttacttggatctattaattttatagttactgtacaaaatatgcgttctattgctgttact
ttacttggatctattaattttatagttactgtacaaaatatgcgttctattgctgtgact
ttgttgggtgctattaattttatggttactactcaaaatatgcgttctgttgctgttact
ttgttgggtgctattaattttatagttacttgtcagaatatgcgatctactggtgttact
ttgttgggtgctattaattttatggttactactcaaaatatgcgttctactgctgttact
ttgttgggtgctattaattttatggttactactcaaaatatgcgttctactgctgttact
ttattgggttctattaattttatggtgactgtccagaatatacgttctattgctgtaact
ttattgggttctattaattttatggtgactgtccagaatatacgttctattgctgtaact
ttattgggttctattaattttatggtgactgtccagaatatacgttctattgctgtaact
ttgttgggtgctattaattttatggttactactcaaaatatgcgttctactgctgttact
ttgttgggtgctattaattttatggttactactcaaaatatgcgttctactgctgttact
ttgttgggtgctattaattttatggttactactcaaaatatgcgttctactgctgttact
ttgttgggtgctattaattttatggttactactcaaaatatgcgttctactgctgttact
ttgttgggtgctattaattttatggttactactcaaaatatgcgttctactgctgttact
ttgttgggtgctattaattttatggttactactcaaaatatgcgttctactgctgttact
ttgttgggtgctattaattttatggttactactcaaaatatgcgttctactgctgttact
ttgttgggtgctattaattttatggttactactcaaaatatgcgttctactgctgttact
ttgttgggtgctattaattttatggttactactcaaaatatgcgttctactgctgttact
ttgttgggtgctattaattttatggttactactcaaaatatgcgttctactgctgttact
ttgttgggtgctattaattttatggttactactcaaaatatgcgttctactgctgttact
ttgttgggtgctattaattttatggttactactcaaaatatgcgttctactgctgttact
ttgttgggtgctattaattttatggttactactcaaaatatgcgttctactgctgttact
ttgttgggtgctattaattttatagttactactcagaatatgcgttctactgctgttact
ttgttgggtgctattaattttatagttactactcagaatatgcgttctactgctgttact
ttgttgggtgctattaattttatagttactactcagaatatgcgttctactgctgttact
ttgttgggtgctattaattttatagttactactcagaatatgcgttctactgctgttact
ttgttgggtgctattaattttatagttactactcagaatatgcgttctactgctgttact
ttgttgggtgctattaattttatagttactactcagaatatgcgttctactgctgttact

ttggaccaaatgagtatgtttgtttggacttcttatttgacttctttgttgttagtgtta
ttggatcagataagtatatttatttgaacttcttatttaacttctttgttgttggttttg
ttggatcaagttagaatgtttgtttgaacttcttatttgacttcatttttgcttgtttta
atggatcaggttagtatatttgtttgaacttcttatttaacttcttttttgttattatta
ctggatcaggtgagtatatttgtttggacttcttatctaacttcttttttattagtttta
ttagatcaggcaagtatatttgtttggacttcttatttgacttcttttttgctggtgtta
ttagatcaggctagtatgtttgtttggacttcttatttaacttcttttttgttagtgttg
ttggatcaggcgagtatgtttgtttggacttcttatttaacttcttttttgttagtgtta
atggatcaagttagtatatttgtttgaacatcttatttaacttcttttttattagttttg
ttagatcaagttaggatatttgtttggacttcttatttaacttcttttttgttagttttg
ttagatcaggcgagtatatttgtttgaacttcttatttgacttcttttttgctagttttg
cttgatcaagtgagtatgtttgtttggacttcttatttgacttcttttttgttggttttg
ttagatcagattaggatgtttgtttgaacttcttatttaacttcttttttattgttactg
ttggatcaggttaggatgtttgtttgaacttcttatttaacttcttttttgttagtgttg
ttggatcaggttagtatatttgtttggactacttatttaacttcttttttgttggtttta
ttggatcaggctagtatgtttgtttgaacttcttatcttacttcgtttttgttggttttg
ttggatcaaattaggatgtttgtttgaacttcctatttgacgtcttttttgttggtttta
ttggatcaggtaagtatgtttgtttggactatttatttgacttcttttttgttggttttg
ttagatcaggttagaatgtttgtttggactatttatttgacttcttttttattggttttg
ttagatcaaattagtatgtttgtttgaacttcttatttgacttcttttcttttggtttta
ttagatcagattagtatgtttgtttgaacttcttatttaacttcttttttattggtattg
ttagatcagattagtatgtttgtttgaacttcttatttgacttcttttcttttagtttta
ttagatcaaattagtatgtttgtttgaacttcttatttgacttcttttcttttggtttta
ttagatcaaattagtatgtttgtttgaacttcttatttaacttcttttcttttagtttta
ttagatcaaattagtatgtttgtttgaacttcttatttaacttcttttcttttagtttta
ttagatcaaattagtatgtttgtttgaacttcttatttaacttcttttcttttagtttta
ttagatcagattagtatgtttgtttgaacttcttatttgacttcttttttgttggtttta
ttggatcaaattagtatatttgtttggacttcttatttgacttcttttttattggttttg
ttagatcaaattagtatatttgtttgaacttcatatttgacttcttttttattagtttta
ttggatcaggtaagaatatttgtttgaacttcttatttgacttcttttttgttattatta
cttgatcagattaggatgtttgtttgaacttcttatttgacttcttttttacttgttttg
cttgatcagattagtatgtttgtttggacttcttatttaacttcttttttgcttgtttta
ttagatcaagtaagaatatttgtttgaactacttatttaacttcttttttacttttatta
ttggatcaggttagtatatttgtttgaacttcatatttgacttcttttttattattgtta
ttggatcaagttagtatgtttgtttgaacttcttatttaacttcttttttattattgttg
ttggatcaaataagtatatttgtttgaacttcttatttaacttctttgttgttagttctt
ttagatcaaattagtatgtttgtttgaacttcttatttgacttcttttttgttggtttta
ttagatcaggttagtatgtttgtttggacttcttatttaacttcttttttgctggtgttg
ttagaccaggccagtatgtttgtttgaacttcttatttgacttcttttttgttggtgctc
ttagatcagattagtatatttgtttgaacttcttatttaacttcttttttgttgttattg
ttagatcaaataagtatatttgtttgaacttcttatttaacctcctttttggtaggggta
ctagatcagattagtatatttgtttgaacttcttaccttactgcctttttattgttatta
ttggatcaggcaagtatatttgtttgaacttcttatttaacttcttttttattagttttg
ttggatcaaattaggatgtttgtttgaacttcctatttgacgtcttttttgttggtttta
ttagatcaaattagaatatttgtttgaacttcttatttaacttcttttttattagttttg
ttggatcagatcagtatatttgtttggacttcttatctaacttctttcttattagttttg
ttggatcaaattaggatgtttgtttggacttcttatttaacttcttttttattagtgttg
ttagatcagattaggatatttgtttgaacttcttatttaacttctttcttattggtttta
ttggatcagattagaatgtttgtttgaacttcttatttaacttcttttttgttagtttta
ttagatcaaattaggatgtttgtttgaacttcttatttgacttcttttttattggtgtta
ttagatcaggtgagaatgtttgtttggacttcttatttgacttctttattgttgttatta
gttgatcagatgagtatgtttgtttgaactatgtatttgacttctttgcttttggttttg
atagatcaaatgagtttgtttgtttgaactatgtacttgacttctttgttattagtttta
ttggatcagattagtatgtttgtttggacttcttatttgacttcttttttgttggttttg
ttggatcaaattagtatgtttgtttgaacgtcttatttgacttcttttttgttagtatta
ttggatcaaattagtatgtttgtttgaacttcttatttgacttcttttttattggtattg
ttgaatcagattagtatgtttgtttggacttcttatttgacttcctttttgttggtttcg
ttggatcaaattagtatgtttgtttggacttcttatttgacttcttttttattggtttta
ttggatcagattagtatgtttgtttggacttcttatttgacttcttttttgttggtttta
ttggatcaaattagtatatttgtttgaacttcttatttgacttcttttttgttggttttg
ttagatcaaattagtatgtttgtctggacttcttatttaacttcttttttattagtatta
ttggatcaaattagtatgtttgtttggacttcttatttgacttcttttttgttagttttg
ttagatcaaattagtatgtttgtttggacttcttatttgacttcttttttgttggtattg
ttggatcaaattagtatgtttgtttggacttcttatttgacttcttttttgttggtttta
ttggatcaaattagtatgtttgtttggacttcttatttgacttcttttttattagtttta
ttagatcaagttagaatatttgtttggacttcttatttaacttcttttttgttagtttta
ttggatcaagttagcttatttgtatggactacatatttaacttctatattgttagtgtta
ttagatcaggtgagtatgtttgtttggacttcttatttaacttcttttttattgttgtta
ttggatcaaattagtttgtttgtatgaactatctatctcacgtctgttttgttaattttg
ttagatcaggttagtatatttgtttgaacttcttacttaacttctttattattattatta
cttgatcaagctagtatgtttgtgtgaacttcttatttaacttcttttttgcttgtctta
ttagatcaagctagtatatttgtttgaacttcttatttaacttcttttttattagttttg
ttagatcaaattagaatatttgtttgaacttcttatttaacttcttttttgcttgtatta
ttagatcaaattagaatgtttgtttgaacttcttacttgacttcttttttgcttgttttg
ttggatcaggctagtatatttgtttgaacttcttatctaacttcttttttgttagtttta
ttggatcagttgagtatgtttgtttgaacttcttatttaacttcttttttgttagtttta
ttagatcagattagtatgtttgtttggacttcttatttgacttcttttttgttagttttg
ttagatcagattagtatgtttgtttggacttcttatttgacttcttttttgttagttttg
cttgatcaagttagaatgtttgtgtggacttcttatttgacttcttttttgttggttctt
cttgatcaagttagaatgtttgtgtggacttcttatttgacttcttttttgttggttctt
cttgatcaagttagaatgtttgtgtggacttcttatttgacttcttttttgttggttctt
ttagatcagattagtatgtttgtttggacttcttatttgacttcttttttgttagttttg
ttagatcagattagtatgtttgtttggacttcttatttgacttcttttttgttagttttg
ttagatcagattagtatgtttgtttggacttcttatttgacttcttttttgttagttttg
ttagatcagattagtatgtttgtttggacttcttatttgacttcttttttgttagttttg
ttagatcagattagtatgtttgtttggacttcttatttgacttcttttttgttagttttg
ttagatcagattagtatgtttgtttggacttcttatttgacttcttttttgttagttttg
ttagatcagattagtatgtttgtttggacttcttatttgacttcttttttgttagttttg
ttagatcagattagtatgtttgtttggacttcttatttgacttcttttttgttagttttg
ttagatcagattagtatgtttgtttggacttcttatttgacttcttttttgttagttttg
ttagatcagattagtatgtttgtttggacttcttatttgacttcttttttgttagttttg
ttagatcagattagtatgtttgtttggacttcttatttgacttcttttttgttagttttg
ttagatcagattagtatgtttgtttggacttcttatttgacttcttttttgttagttttg
ttagatcagattagtatgtttgtttggacttcttatttgacttcttttttgttagttttg
ttagatcaaattagtatgtttgtttgaacttcttatttgacttcttttcttttggttttg
ttagatcaaattagtatgtttgtttgaacttcttatttgacttcttttcttttggttttg
ttagatcaaattagtatgtttgtttgaacttcttatttgacttcttttcttttggttttg
ttagatcaaattagtatgtttgtttgaacttcttatttgacttcttttcttttggttttg
ttagatcaaattagtatgtttgtttgaacttcttatttgacttcttttcttttggttttg
ttagatcaaattagtatgtttgtttgaacttcttatttgacttcttttcttttggttttg

tctgtgcctgttttagccgggtctttattgtttttgttgttggatcgtaattttgatact
tctgtgcctgttttggctggttctttgttgtttttattgttggatcgtaattttagaact
tctgttcctgttttggctggttcttttttatttttattattggatcgtaattttaatact
tcggtaccagttttagctggttctttattatttttgttattggatcgtaattttaatact
tctgttcctgtgttagctggatctttattatttttattattagatcgtaattttaatact
tctgttccagttttggcaggttctttgttgtttttactgtttgatcgtaattttaatact
tctgttcctgtgttagctggttctttgttgtttttattatttgatcgtaactttaacact
tctgttccagttttggctggttctttgttgtttttgttatttgatcgtaattttaatact
tctgtgcctgttttagctggttctttgttatttttgttacttgatcgtaattttaatact
tctgtgccggttttagcgggttctcttttatttttattatttgatcgtaattttaatact
tctgtacctgttttggccgggtctttgttgtttttattgcttgatcgtaattttaatacc
tctgttcctgttttagctggctctcttttgtttttgttgcttgatcgtaattttaatact
tctgttcctgtattggctggttctttgttatttttattacttgatcgtaattttaatact
tccgttcctgttttggcgggttctcttttgtttttgttgcttgatcgtaattttaatact
tctattcctgttttagctggttctttgttgtttttgttgcttgatcgtaattttaatact
tctgttcctgttttggctggttctttgttgtttttgttgttggatcgtaattttaatact
tctgttcctgtattggctggatctttgttatttttattattagatcgaaattttaatact
tctgttcctgttttggctggttctttgctgtttttgttgttagatcgtaattttaatact
tctgttcctgttttggctggttctttgttgtttttattgttggatcgtaattttaatact
tctgttcctgttttggctggttctttgttgtttttattgttggatcgtaattttaatact
tcagtgcctgttttggctggttctttattatttttgttgttggatcgtaattttaatact
tctgttcctgttttagctggttctttgttgtttttgttattagatcgtaattttaatact
tctgttcctgttttggctggttctttgttgtttttattgttggatcgtaattttaatact
tctgttcctgttttagctggttctttgttgtttttattgttggatcgtaattttaatact
tctgttcctgttttagctggttctttgttgtttttattgttggatcgtaattttaatact
tctgttcctgttttagctggttctttgttgtttttattgttggatcgtaattttaatact
tcggtgcctgttttggctggttctttgttatttttgttgttggatcgtaattttaatact
tcggttcctgttttggcaggttctttgttgtttttgttgttggatcgtaattttaatact
tctgttcctgttttagctggttctttattatttttattattagatcgtaattttaatact
tctgttcctgttttggctggttctcttttatttttgttatttgatcgtaattttaacact
tctgttcctgttttagctggatctcttttgtttttacttttggatcgtaactttaatact
tctgttcctgttttggctgggtctcttttgtttttattgttggatcgtaattttaatact
gcggtaccggtattagctggttcttttttatttttattattagatcgtaattttaatact
tctgttcctgttttagctggctctcttttgtttttattactagatcgtaattttaatact
tctgttcctgtgttggccggctctcttttatttttattgttagatcgtaattttaatact
tctgtgcctgttttggctggttctttgttgtttttgttgtttgatcgtaattttagtact
tctgttcctgtgttggcgggttctcttttatttttgttgtcagatcgtaattttaatact
tctgtgcctgttttagctggttctttgttgtttttgttgtttgatcgtaattttaatact
tctgttccggtgttggcgggttctttgctatttctgttacttgatcgtaattttaatact
tctgttcctgttttggctggttctcttttatttttgttgtttgatcgtaattttaatact
accgggcctgttttggccgggtctttattatttttattggtagatcgtaattttaatact
tctgttcctgttttagccggttctttattgtttttattattagatcgtaattttaatact
tctgtaccggttttagctggttctttattatttttattatttgatcgtaattttaatact
tctgttcctgtattggctggatctttgttatttttattattagatcgaaattttaatact
tctgtgcctgttttagccgggtctttattgtttttattattggatcgtaatttcaatact
tctgttcctgttttggctggttctttgttatttttattgttggatcgtaattttaacact
tctgttcctgtattagctggttctttattatttttattgttagatcgaaattttaatact
tctgttcctgttttggctggttctttattgtttttattgttggatcgaaattttaataca
tctgttcctgttttagctgggtctttattgtttttgttgatagatcgtaattttaatact
tctgtgcctgttttggctggatctttattgtttttgttaatagatcgtaattttaatact
tctgttcctgttttagctggttctttgttgtttttgttattggatcgtaattttaatact
tctgtgcctgttttagctggttctttgttgtttttgttgttggatcgtaattttaatact
tctgttcctgttttggctggttctttgttgtttttgttgtttgatcgtaattttaatact
tctgtgcctgttttagctggttctttgttgtttttgttgttggatcgtaattttaatact
tctgtacctgttttggcgggttctttactatttttgttgttggatcgtaattttaatact
tctgtgcctgttttggctggatctttattgtttttgttgttggatcgtaattttaatact
tctgtgcctgttttggcgggttctttgttacttttgttgttagatcgtaattttaatact
tctgttcctgttttagcaggatctttgttgtttttattgttggatcgtaattttaatacc
tctgtgcctgttttagctggttctttgttatttttgttgttggatcgtaattttaatact
tctgtacctgttttagcaggttctttgttgtttttattgttggatcgtaattttaatact
tctgttcctgttttagctgggtctttgttatttttgttgttggatcgtaattttagtact
tctgtgcctgttttggctggttctttattgtttttgttgttggatcgtaattttaatact
tctgtgcctgttttagctggttctttgttgtttttgttgttggatcgtaattttaatact
tctgtgcctgttttggctggttctttgttatttttattgttggatcgtaattttaatact
tctgtgcctgttttggctggttctttattgtttttgttgttggatcgtaattttaatact
tctgttcctgttttagctggctctcttttgtttttacttttagatcgtaattttaatact
tctgtacctgtattggctggctctttgttgtttttattgcttgatcgtaattttaatact
tctgtgcctgtcttagctggttctttgttgtttttgttattggatcgtaattttaatact
tctattcctattttagctggttctttattatttttattgcttgatcgtaattttagtact
tcagttcctgtattagctgggtcacttttgttcctattattagatcgtaattttaatact
tctgttcctgttttggctgggtctttattatttcttttgttggatcgtaattttaatact
tctgttcctgttttagctgggtctttattatttcttttattggatcgtaattttaatact
tctgttcctgtattggctggttctcttttgtttttgttgcttgatcgtaattttaatgct
tctgttcctgtattagctggatctcttttatttttgttgcttgatcgtaattttaatact
tctgttcctgttttagctggctctttgttgtttttattgtttgatcgtaattttaatact
tccgttccggttttagctggttctcttatttttttattacttgatcgtaattttaatact
tctgttcctgttttggctggttctttattgtttttattattggatcgtaattttaatact
tctgttcctgttttggctggttctttattgtttttattattggatcgtaattttaatact
tctgtccctgttttggctggttctttgttgtttttacttttagatcgtaattttaatact
tctgtccctgttttggctggttctttgttgtttttacttttagatcgtaattttaatact
tctgtccctgttttggctggttctttgttgtttttacttttagatcgtaattttaatact
tctgttcctgttttggctggttctttattgtttttattattggatcgtaattttaatact
tctgttcctgttttagctggttctttattgtttttattattggatcgtaattttaatact
tctgttcctgttttggctggttctttattgtttttattattggatcgtaattttaatact
tctgttcctgttttggctggttctttattgtttttattattggatcgtaattttaatact
tctgttcctgttttggctggttctttattgtttttattattggatcgtaattttaatact
tctgttcctgttttggctggttctttattgtttttattattggatcgtaattttaatact
tctgttcctgttttggctggttctttattgtttttattattggatcgtaattttaatact
tctgttcctgttttggctggttctttattgtttttattattggatcgtaattttaatact
tctgttcctgttttagctggttctttattgtttttattattggatcgtaattttaatact
tctgttcctgttttggctggttctttattgtttttattattggatcgtaattttaatact
tctgttcctgttttggctggttctttattgtttttattattggatcgtaattttaatact
tctgttcctgttttggctggttctttattgtttttattattggatcgtaattttaatact
tctgttcctgttttggctggttctttattgtttttattattggatcgtaattttaatact
tctgttcctgttttagctggttctttgttgtttttgttgttagatcgtaattttaatact
tctgttcctgttttagctggttctttgttgtttttgttgttagatcgtaattttaatact
tctgttcctgttttagctggttctttgttgtttttgttgttagatcgtaattttaatact
tctgttcctgttttagctggttctttgttgtttttgttgttagatcgtaattttaatact
tctgttcctgttttagctggttctttgttgtttttgttgttagatcgtaattttaatact
tctgttcctgttttagctggttctttgttgtttttgttgttagatcgtaattttaatact

tcattttatgactctaatgctgggggcaatcctttgttgtaccagcatttgttttggttt
tctttttatgattataagaaagggggtaatcctttgctttatcagcatttgttttggttt
tctttttatgatactagtaagggcggaaatcctttattgtatcaacatttattttggttt
tctttttatgataccaaaaaggggggtaatcctctgctttatcagcatttgttttgattt
tctttttatgatactaagaagggtggtaatcctttattatatcagcatttattttgattt
tctttttatgatactaaaaatggtggtaatccattattgtatcagcatttattttggttt
tctttttatgatactaaaaatggggggaatccgttgctgtatcaacatttgttttggttt
tctttttatgatactaaaaatggcggtaatcctttattgtatcagcatttattttgattt
tctttttatgatactaagaagggaggaaaccctttactttatcaacatttgttttgattt
tctttttatgatactagaaagggcggtaatccattgctttatcaacatttgttttgattt
tctttttatgatactacaaaggggggtaaccctcttttgtatcatcatttgttttggttt
tctttttatgatagtagtaatggtggcaaccctcttctttatcagcatttgttttggttt
tctttctatgatactagaaagggaggtaatcctttactttatcaacatttattttgattt
tctttttatgatactagtggagggggtaatcctcttctttatcagcatttattttggttt
tctttttatgatactaaaaaaggaggtaatcctttgttgtatcaacatttgttttgattt
tctttttatgatactaagaagggtggaaatcctttgttgtatcaacatttgttttggttt
tcgttttatgatactagaaagggtggaagtccgttactttatcagcatttgttttggttt
tcgttttatgatgttaaaaaggggggtaatcctttgttgtatcagcatttgttttggttt
tctttttatgatgttaagaagggtggaaaccctttgttgtatcagcatttgttttgattt
tctttttatgatactaaaaaggggggtaatcctttattgtatcaacatttgttttgattt
tctttttatgatgctaataaggggggtaatcctttattgtatcagcatttgttttggttt
tctttttatgatactaagaaggggggtaatcctttgttgtatcagcatttgttttgattt
tctttttatgatactaaaaaggggggtaatcctttattgtatcaacatttgttttgattt
tctttttatgatactaaaaagggtggtaatcctttattgtatcagcatttattttgattt
tctttttatgatactaaaaagggtggtaatcctttattgtatcagcatttattttgattt
tctttttatgatactaaaaagggtggtaatcctttattgtatcagcatttattttgattt
tctttttatgatactaaaaaggggggcaatcctttgttatatcagcatttgttttgattt
tctttttatgatactaagaagggtgggaatccattgttgtatcagcatttgttttgattt
tctttttatgatactaaaaagggaggtaatcctttattatatcaacatttattttgattt
tctttttatgatactaaaaatggtggtagacctcttctttatcaacatttgttttgattt
tctttttatgatactaaaaaggggggtaatcctttgctttatcagcatttgttttgattt
tctttttatgatactaaaaagggaggtaatcctttactttatcaacatttgttttggttt
tctttttatgatattaagaagggaggtagaccattattatatcagcatttattttgattt
tctttttatgatacaaaaaaggggggtaatccattgttatatcaacatttgttttgattt
tctttttatgataccaagaaggggggtaacccattattatatcaacatttattttggttt
tctttttatgacactaagaaggggggtaatccactgttgtatcaacatttgttttgattt
tcgttttatgatattagtaaaggaggtaatcctcttctttatcaacatttgttttggttt
tctttttatgacactagaaaggggggtaacccccttctttatcaacatttgttttggttt
tctttttatgatgttagtagaggggggaaccctcttctttatcaacatttgttttgattt
tctttttatgatactaagaagggaggaaatcctttactttatcagcatttattttgattt
tctttttatgatactaaaaaggggggtaatccattgttgtatcaacatttgttttgattt
tctttctacgacactagaaatggaggcaatcccttactttatcagcatctattttggttt
tctttttatgatacaaaaaatggtggtaatccattattatatcaacatttattttggttt
tcgttttatgatactagaaagggtggaagtccgttactttatcagcatttgttttggttt
tctttttatgatactagtaagggtggtagtcctttactttatcagcatttattttgattt
tctttttatgacactagaaagggcggtagtcctttactctatcagcatttgttttgattt
tctttttatgatactagtaagggtggtagacctttactttatcagcatttgttttggttt
tctttttatgatactaggaagggcggtagtccattactttatcaacatttgttttgattt
tctttttatgacactagtaaggggggtaggcctcttctttatcagcatttgttttgattt
tctttttatgatactagtaaggggggtagtccgttgctttatcagcatttattttgattt
tctttttatgatactagaaagggtggaaatcctttgttatatcagcatttattttgattt
tctttttatgacactaagaatgggggtaatcctcttttatatcagcatttgttttgattt
tctttttatgatactaagagtggtggtaatcctttgttgtatcagcatttgttttggttt
tctttttatgatactaagaagggcggtaaccctttgttatatcaacatttgttttgattt
tctttttatgatactaagaaggggggtaatcctttattatatcagcatttattttgattt
tctttttatgatactaagaaggggggtaatcctttattgtatcagcatttattttgattt
tccttttatgacactaagaaagggagtaatcctttgctgtatcagcatttattttgattt
tctttttatgatacaaaaaagggtggtaatcctcttttatatcagcatttattttgattt
tctttttatgatactaagaaggggggtaaccctttgttgtatcagcatttgttttgattt
tctttttatgatactaagaaggggggtaatcctttgttatatcagcatttgttttgattt
tctttttatgatactaaaaaaggtggtaatcctttgttgtatcagcacttgttttggttt
tctttttatgatactaagaaggggggtaatcctttgttgtatcagcatttgttttgattt
tctttttatgatactaaaaaggggggtaatcctttactgtatcagcatttgttttgattt
tctttttatgatactaagaagggtggtaatcctttgttatatcagcatttgttttgattt
tctttttatgatactaagaaggggggtaatcctttgttgtatcagcatttgttttgattt
tctttttatgatactaaaaagggaggtaatcctttactttatcagcatttgttttgattt
tccttttatgatacaaaaaaggggggcaatccgctattgtatcaacatttattttgattt
tctttttatgatacaaggaaggggggtaatcctttgttatatcagcatttattttgattt
tctttttatgacactactaatggtggtaatcctttattgtatcagcatttattttgattt
tctttttatgataccagtaaaggaggaaatccgttattgtatcagcatttattttgattt
tctttttatgatactggtaagggtggtaatcctttattgtatcagcatttattttgattt
tctttttatgatactaagaagggtggtaatcctttattatatcaacatttgttttgattt
tctttttatgatactaagaagggtggtaatcctttgctttatcaacatttattttgattt
tctttttatgatactaaaaacggaggtaatcctttactttatcaacatttgttttgattt
tctttttatgatactaagaatggtggaaatcctttattgtatcagcatttattttgattt
tctttttatgacactaataatggtggtagtcctctcctttatcagcatttgttttggttt
tctttttatgatactaaaaagggtggtaatcctttgttgtatcaacatttgttttggttt
tctttttatgatactaaaaagggtggtaatcctttgttgtatcaacatttgttttggttt
tctttttatgacacaaagaagggtggtaatcctttattgtatcaacatttgttttgattt
tctttttatgacacaaagaagggtggtaatcctttattgtatcaacatttgttttgattt
tctttttatgacacaaagaagggtggtaatcctttattgtatcaacatttgttttgattt
tctttttatgatactaaaaagggtggtaatcctttgttgtatcaacatttgttttggttt
tctttttatgatactaaaaagggtggtaatcctttgttgtatcaacatttgttttggttt
tctttttatgatactaaaaagggtggtaatcctttgttgtatcaacatttgttttggttt
tctttttatgatactaaaaagggtggtaatcctttgttgtatcaacatttgttttggttt
tctttttatgatactaaaaagggtggtaatcctttgttgtatcaacatttgttttggttt
tctttttatgatactaaaaagggtggtaatcctttgttgtatcaacatttgttttggttt
tctttttatgatactaaaaagggtggtaatcctttgttgtatcaacatttgttttggttt
tctttttatgatactaaaaagggtggtaatcctttgttgtatcaacatttgttttggttt
tctttttatgatactaaaaagggtggtaatcctttgttgtatcaacatttgttttggttt
tctttttatgatactaaaaagggtggtaatcctttgttgtatcaacatttgttttggttt
tctttttatgatactaaaaagggtggtaatcctttgttgtatcaacatttgttttggttt
tctttttatgatactaaaaagggtggtaatcctttgttgtatcaacatttgttttggttt
tctttttatgatactaaaaagggtggtaatcctttgttgtatcaacatttgttttggttt
tctttttatgatactaaaaaggggggtaatcctttgttgtatcagcatttattttgattt
tctttttatgatactaaaaaggggggtaatcctttgttgtatcagcatttattttgattt
tctttttatgatactaaaaaggggggtaatcctttgttgtatcagcatttattttgattt
tctttttatgatactaaaaaggggggtaatcctttgttgtatcagcatttattttgattt
tctttttatgatactaaaaaggggggtaatcctttgttgtatcagcatttattttgattt
tctttttatgatactaaaaaggggggtaatcctttgttgtatcagcatttattttgattt

tttgggcatccggaggtttatattattattttgcctgcttttggcgttatcagcgagtgt
ttcgggcatcctgaggtttatattattattttgcctgcttttggtattattagcgagtgt
tttgggcatcctgaggtttatgttattattttgcctgtttttggcattattagagaagct
tttggtcatcctgaagtttatgttattattttgcctgtttttggtattgtaagtgaagct
tttggtcatcctgaagtttatgttattattttacctgtttttggtattattagtgaggct
tttgggcacccagaagtttatgttattattttacctgtctttggtattattagtgaggct
tttggtcatcctgaagtttatgttattattttacctgttttcggtattattagtgaggct
tttggtcacccagaagtttatgttattattttacctgtttttggtattattagtgagtct
tttggtcatcctgaagtttatgttattattttacctgtttttggtattgttagtgaagtt
tttggtcatccggaagtgtatgttattattttgcctgtatttggtattattagggaggcg
tttggccatccagaggtttatgttattattttgcctgtattcgggattattagagagtgt
tttggtcatcctgaggtttatgttattattttgcctgtgtttggtattgttagtgagtgt
tttggtcatcctgaagtttatgttattattttacctgtctttggtattattagggaatct
tttgggcatccagaggtttatgttattattttacctgtttttgggattgttagtgaatgt
tttggtcatcctgaggtttatgttattattttacctgtttttggtattattagtgagtct
tttggtcatcctgaggtttatgttattatcttacctgtttttggtattattagagaagct
tttggtcatcctgaggtttatgttattattttgcctgtatttgggattattagtgaagct
tttggtcatcctgaggtttatgttattattcttccagtttttggtattattagtgagtct
tttggtcatcctgaggtttatgttattattcttcctgtttttggtattattagtgagtct
tttggtcatcctgaggtttatgttattattttacctgtttttggtattattagtgaatgt
tttggacatcctgaggtttatgttattattttaccggtgtttgggattgttagtgaatgt
tttggtcatcctgaggtttatgttattattttgcctgtttttggtattattagtgaatgt
tttggtcatcctgaggtttatgttattattttacctgtttttggtattattagtgaatgt
tttggtcatcctgaggtttatgttattattttacctgtttttggtattattagtgaatgt
tttggtcatcctgaggtttatgttattattttacctgtttttggtattattagtgaatgt
tttggtcatcctgaggtttatgttattattttacctgtttttggtattattagtgaatgt
tttggacatcccgaggtttatgttattattttacctgtgtttggtattgttagtgagtgt
tttggtcatcctgaagtttatgttattattttgcctgtgtttggtattgttagtgaatgt
tttggccatcctgaagtttatgttattattttacctgtttttggtattatcagtgaatgt
tttggtcatcctgaggtttatgttgttattttacctgtgtttggtattatcagtgaagct
tttggtcatcctgaggtttatgttattattttgccagtgtttggcattattagtgaggct
tttggtcatccagaagtttatgttattattttacctgtttttggtattattagtgaggct
tttggtcatcctgaggtttatgttattattttacctgtttttggtattattagagagtgt
tttggacaccctgaggtttatgttattattttaccagttttcgggattattagtgaagca
tttggccatcctgaagtttatgttattattttgcctgtttttgggattattagtgaagct
tttggccaccctgaggtctatattattattttacctgtttttggtattattagagagtgt
tttggacatcctgaggtttatgttattattttacctgtgtttggtattattagggaggct
tttggtcatccggaggtatatgttattattttgcctgtatttggtattattagggaggca
tttgggcatcctgaagtttatgttattattttacctgtgtttggtattattagtgaggct
tttggtcatcctgaggtttatgtcattattttgcctgtttttgggattattagtgaggct
tttggtcatcctgaagtatatgttattattttgccggtttttggcattattagggaggct
tttggccatccagaggtttatgttattattttacctgtttttggtattatcagagaatct
tttggtcatccagaagtttatgtaattattttacctgtttttggtattattagagaagct
tttggtcatcctgaggtttatgttattattttgcctgtatttgggattattagtgaagct
tttggtcatcctgaggtttatgtaattattttacctgtttttggtattattagagaagct
tttggtcatcctgaagtttatgttatcattttacctgtttttggaattattagggaggct
tttggtcatccagaagtttatgtaattattttgcctgtttttggcattattagagaagct
tttggtcatcctgaggtttatgttatcattttgcctgtttttggaattattagggaagct
tttggtcatcctgaggtttatgttattattttgcctgtttttggtattattagtgaggct
tttggtcatcctgaggtttatgttattattttacctgtttttggtattattagtgaagct
tttggtcatcctgaagtttatgttattattttgcctgtttttggaattgttagagaatct
tttggtcatccagaggtttatattattattttgcctgtttttggtattgttagagagtct
tttggtcatcctgaagtttatattattattttgccggtttttggtattattagtgagtgt
tttggtcatcctgaggtttatgttattattttaccggtatttggtattattagggaagcg
tttggtcatccggaagtgtatgttattattttaccggtgtttggtattattagagaagct
tttggtcatccagaggtttatgttattattttacctgtttttggtattattagggaggct
tttggtcatcctgagatttatgttattattttgccggtttttggtattattagagaggcg
tttggtcatcctgaagtttatgttattattttaccggtttttggtattattagagaggct
tttggtcatcctgaggtttatgttattattttgcctgtttttggtattattagagaggcg
tttggtcatcctgaggtttatgttattattttgccggtttttggtattattagggaagct
ttcggtcatcccgaggtttatgttattattttaccggtttttggtattattagggaggca
tttggtcatcctgaggtgtatgttattattttacctgtttttggtattattagggaagcg
tttggtcaccctgaggtttatgttattattttgccagtttttggtattattagagaggca
tttggtcatcctgaggtttatgttattattttaccagtgtttggtattattagtgaagcg
tttggtcatcctgaggtgtatgttattattttacctgtttttggtattattagggaggcg
tttggtcatcctgaggtttatgttattattttacctgtttttggtattattagagaggct
tttgggcacccggaagtttatattattattttgcctgtttttggtattattagtgagtct
tttgggcaccctgaggtttatgttattattttaccagcttttggggtcattagagaggct
tttggccatcctgaggtttatattattattttacctgtttttggtattattagtgagtct
tttggacatcctgaagtttatgttattattttacctgtatttggaattattagagaatct
tttggtcatcctgaggtttatgttattattttacctgtttttggcattattagtgaagct
tttggtcatcctgaagtttatgttattattttacctgtttttggtattattagtgaggct
tttggccatcctgaagtttatgttattattcttccagtctttggtattattagagaggct
tttggtcatcctgaggtttatgttattattttgcctgtttttggtattattagagaggct
tttggccatccggaagtttatgttattattttacctgtttttggtattattagtgagtct
tttggtcatcctgaggtttatgttattattttacctgtttttggtgttattagcgaatct
tttggtcatcctgaggtttatgttattattttacctgtatttggtattattagtgagtct
tttggtcatcctgaggtttatgttattattttacctgtatttggtattattagtgagtct
tttggacatcctgaggtttatgtaattattttgcctgtttttggtattattagtgagtct
tttggacatcctgaggtttatgtaattattttgcctgtttttggtattattagtgagtct
tttggacatcctgaggtttatgtaattattttgcctgtttttggtattattagtgagtct
tttggtcatcctgaggtttatgttattattttacctgtatttggtattattagtgagtct
tttggtcatcctgaggtttatgttattattttacctgtatttggtattattagtgagtct
tttggtcatcctgaggtttatgttattattttacctgtatttggtattattagtgagtct
tttggtcatcctgaggtttatgttattattttacctgtatttggtattattagtgagtct
tttggtcatcctgaggtttatgttattattttacctgtatttggtattattagtgagtct
tttggtcatcctgaggtttatgttattattttacctgtatttggtattattagtgagtct
tttggtcatcctgaggtttatgttattattttacctgtatttggtattattagtgagtct
tttggtcatcctgaggtttatgttattattttacctgtatttggtattattagtgagtct
tttggtcatcctgaggtttatgttattattttacctgtatttggtattattagtgagtct
tttggtcatcctgaggtttatgttattattttacctgtatttggtattattagtgagtct
tttggtcatcctgaggtttatgttattattttacctgtatttggtattattagtgagtct
tttggtcatcctgaggtttatgttattattttacctgtatttggtattattagtgagtct
tttggtcatcctgaggtttatgttattattttacctgtatttggtattattagtgagtct
tttggtcatcctgaagtttatgttattattttacctgtttttggtattattagtgaatgt
tttggtcatcctgaagtttatgttattattttacctgtttttggtattattagtgaatgt
tttggtcatcctgaagtttatgttattattttacctgtttttggtattattagtgaatgt
tttggtcatcctgaagtttatgttattattttacctgtttttggtattattagtgaatgt
tttggtcatcctgaagtttatgttattattttacctgtttttggtattattagtgaatgt
tttggtcatcctgaagtttatgttattattttacctgtttttggtattattagtgaatgt

gtattgtttttaactgataaggatcgtttgtttggtcagtctaggatggtgtatgcttcg
gttttatttttaactgataaagagcgtttgtttggtcagactaggatgatttttgcttca
gttttgtttttgactgataaggatcgtttgtttggtcaaactagtataacttttgcttct
gttctttttttgactgataaggatcgtttatttggtcaaactagaataacttatgcttct
gttctttttttaacagataaggatcgtttatttggtcaaactagtatgacttttgcttct
gttttgtttctaactgacaaggatcgtttatttggtcaaactagtatgacttttgcttct
gttttgttcttaactgataaggatcgcctatttggtcaaactagcatgacttttgcttct
gttttgtttttaactgataaggatcgtttgtttggtcaaactagtataacttttgcttct
attttgtttttgactgataaggatcgtttgtttggtcaaactagaataacttatgcttct
gtattgtttttaactgacaaagatcgtttgtttggtcaaactagtatgacttttgcttct
gttttgtttttaactgataaggaccgtttatttggtcaaacaagtatgacttttgcttct
gttttgtttttgactgataaggatcgtttgtttggtcagactagtatgacttttgcttct
gttctatttttaactgataaggatcggttgtttggtcaaactaggatgacttttgcttct
gtgttatttttgactgataaggaccggctgtttggtcagactagtatgacttttgcttct
attttgtttttaactgataaggatcgtctttttggtcaaactagaataacttttgcttct
gttttgtttttgactgataaggagcgtctttttggtcaaactagaatgacttttgcttct
gtgttgtttttgacggataaggatcgtttgtttgggcagactaggatgacttttgcttct
attttgtttttaactgataaggatcgtttgtttggtcaaactagtatgacttttgcttct
attttgtttttaactgataaggatcgtttgtttggtcaaactagtataacttttgcttct
gttttatttttgactgataaggatcgtttgtttggtcagactagaataacttttgcttct
gttttatttttgactgataaggatcgtttgtttggccagactagtatgacttttgcttct
gttttgtttttgactgataaggatcgtttgtttggtcagactagtataacttttgcttct
gttttatttttgactgataaggatcgtttgtttggtcagactagaataacttttgcttct
gttttgtttttaactgataaggatcgtttgtttggtcagactagaataacttttgcttct
gttttgtttttaactgataaggatcgtttgtttggtcagactagaataacttttgcttct
gttttgtttttaactgataaggatcgtttgtttggtcagactagaataacttttgcttct
gttttgtttttgactgataaggatcgtttgtttggtcaaactagtataacttttgcttca
gttttatttttaactgataaggatcgtttgtttggtcaaactagtatgacttttgcttct
gttttatttttaactgacaaggatcgtttgtttggtcaaactagtataacttttgcttct
gttttgtttcttactgataaggatcggttatttggtcagactagaataatttttgcttct
gttttgtttttaactgataaggatcgtttatttggtcaagctagtatgacttttgcttct
gttttgtttttgactgataaggatcggttatttggtcaagctagtataacttttgcttct
gttttatttttaactgataaggatcgtttatttggacaaacgagaataacttttgcttct
attttatttttaactgataaggatcgtttatttggtcagactagtatgacttttgcttct
gttttgtttttaactgataaggatcgtttgtttggtcaaattagtataacttttgcttct
gttttgtttttgactgataaggatcgtttgtttggacaagtaagtataacttttgcttca
gttttatttttgactgataaggatcgtttatttggacaggttagtatgacttttgcttct
gttttgtttttaactgataaggatcgtttgtttggtcaggctagtatgacttttgcttct
gttttgtttttaactgataaggatcgtttatttgggcaggctagtataatttttgcctct
gttttgtttttgactgataaggatcgtttatttggtcaaactagtataacttttgcttct
gttttatttttaacagataaggaccgtttatttggtcagactaggataacttttgcttct
gttttgtttttaactgataaggatcgtttatttggtcagactagaataacttttgcttct
gtgttgtttttaactgataaggaacgtttgtttggtcaaactagtataacttttgcttct
gtgttgtttttgacggataaggatcgtttgtttgggcagactaggatgacttttgcttct
gttttgtttttaactgataaggatcgtttgtttggccagactagtataacttttgcttct
gttttgtttttaacggacaaggatcgcttgtttggtcaaactagtatgacttttgcttct
gttttgtttttaactgataaggatcgtttatttgggcagactagaataacttttgcctct
gtgttatttttgacggataaggatcgtttgtttggtcagacaagaatgacttttgcctca
gttttatttttgactgataaggatcggttatttgggcaaacaagaataacttttgcttct
gttttgtttttaactgataaggatcgtttatttgggcagacaaggataacttttgcttct
gttttatttttgactggtaagagtcgtttgtttggtcaaactagtataatttttgcttct
gttttgtttttaactaataaggatcgtttatttggtcagagtagtatgacttttgcttct
gttttatttttgactgataaggagcgtttatttggtcagactagtatgacttttgcttct
gtgttgtttttgactgataaggatcgtttgtttggtcaaactaggatgacttttgcttct
gtattatttttaactgataaggatcgtttatttggtcagacaaggataacttttgcttct
gtgttatttttgactgataaggatcgtttgtttggccagactaggataacttttgcttct
gttttatttttaactggtaaagaccgtttattcggtcagactaggatgacttctgcttct
gtttttgttttgactgataaggatcgtttgtttggtcagactagaataacttttgcttct
gttttgtttttgactgataaggaccgtttgtttggtcaaactaggatgacttttgcttct
gttttgtttttaactgataaggatcgtttgtttggtcaaactaggataacttttgcttct
gttttatttttgactgataaggatcgtttgtttggtcaaactaggatgacttttgcttct
gttttatttttgactgataaggatcgtttgtttggtcagactaggataacttttgcttct
gtgttgtttttaactgataaggaccgtttgtttggtcagactaggataacttttgcttct
gttttgtttttgactgataaggatcgtttatttggtcaaactagtataacttttgcttct
gttttatttttgactgataaggatcgtttgtttggtcagactaggatgacttttgcttct
gttttatttttgactgataaagatcgtttatttggtcaaactagaataacttttgcttct
attttatttttaactgataaggatcgtttgtttggtcaggccaggatgatttttgcttct
gtgctatttttgactgataaggatcgcttatttggtcaaacaagtatgacttttgcatct
attttatttttgactgataaggatcgtttgtttggtcaaagtagtataatttttgcttct
gtattgtttcttactgataaaaatcgtttatttggtcaaactagaataacttttgcttct
gtattgtttttaactgacaaggatcgtttgtttggtcagactagtatgacttttgcttct
gttttgtttttaactgataaggatcgtttatttggtcagactagtatgacttttgcatct
gttttgtatttaactgataaggatcgtttatttggtcaagctagtatgacttttgcatct
gttttgtttttgactgataaggatcgtttgtttggtcaagcaagtatgacttttgcatct
gttttgtttttaactgataaggatcgtttgtttggtcaagctagtataacttttgcttct
gttttgtttttgactgataaggatcgtttgtttggtcagattagtataacttttgcttct
gttttgtttttaactgataaggatcgtttatttggtcaaactagtatgacttttgcttct
gttttgtttttaactgataaggatcgtttatttggtcaaactagtatgacttttgcttct
gttttgtttttaactgataaggatcgtttgtttggtcaaactaggataacttttgcttct
gttttgtttttaactgataaggatcgtttgtttggtcaaactaggataacttttgcttct
gttttgtttttaactgataaggatcgtttgtttggtcaaactaggataacttttgcttct
gttttgtttttaactgataaggatcgtttatttggtcaaactagtatgacttttgcttct
gttttgtttttaactgataaggatcgtttatttggtcaaactagtatgacttttgcttct
gttttgtttttaactgataaggatcgtttatttggtcaaactagtatgacttttgcttct
gttttgtttttaactgataaggatcgtttatttggtcaaactagtatgacttttgcttct
gttttgtttttaactgataaggatcgtttatttggtcaaactagtatgacttttgcttct
gttttgtttttaactgataaggatcgtttatttggtcaaactagtatgacttttgcttct
gttttgtttttaactgataaggatcgtttatttggtcaaactagtatgacttttgcttct
gttttgtttttaactgataaggatcgtttatttggtcaaactagtatgacttttgcttct
gttttgtttttaactgataaggatcgtttatttggtcaaactagtatgacttttgcttct
gttttgtttttaactgataaggatcgtttatttggtcaaactagtatgacttttgcttct
gttttgtttttaactgataaggatcgtttatttggtcaaactagtatgacttttgcttct
gttttgtttttaactgataaggatcgtttatttggtcaaactagtatgacttttgcttct
gttttgtttttaactgataaggatcgtttatttggtcaaactagtatgacttttgcttct
gttttgtttttaactgataaggatcgtttgtttggtcaaactagaataacttttgcttct
gttttgtttttaactgataaggatcgtttgtttggtcaaactagaataacttttgcttct
gttttgtttttaactgataaggatcgtttgtttggtcaaactagaataacttttgcttct
gttttgtttttaactgataaggatcgtttgtttggtcaaactagaataacttttgcttct
gttttgtttttaactgataaggatcgtttgtttggtcaaactagaataacttttgcttct
gttttgtttttaactgataaggatcgtttgtttggtcaaactagaataacttttgcttct

atttggattgctgtt
atttggattgctatt
atttgaattgctgtg
atttggatttctgtt
atttgaattgctgtt
atttgaattgctgtt
atttggattgctgtt
atttggattgctgtt
atttgaattgctgtt
atttgaattgctgtt
atttgaattgctgtt
atttggattgctgtg
atttgaattgctgtt
atttggattgctgta
atttggattgctgtg
atttggattgctgtt
atttggattgctgtt
atttggattgctgtt
atttggattgctgtt
atttggattgctgtt
atttggattgctgta
atttggattgctgtt
atttggattgctgtt
atttggattgccgtt
atttggattgccgtt
atttggattgccgtt
atttggattgctgtt
atttggattgctgtt
atttggattgctgtt
atttggatttctgta
atttgaattgctgtt
atttgaattgctgtt
atttgaattgctgct
atctgaattgctgtt
atttgaattgctgtt
atttgaattgctgtt
atttgaattgcttta
atttggattgctatt
atttgaattgctgtt
atttgaattgctgtt
atttgaattgctgtt
atttgaattgctgta
atttgaattgctgtt
atctggattgctgtt
atttggattgctgtt
atttgaattgctgtt
atttggattgctgtt
atttggattgccgtt
atttgaattgctatt
atttgaattgctgtg
atttgaattgctgtt
atttgaattgctatt
atttgaattactgtt
atttggattgctgtt
atttggattgctgtt
atttgaattgctgtt
atttggattgctgtt
atttgaattgctgtt
atttggattgctgtt
atttgaattgctgtt
atttggattgctgtt
atttggattgctgtt
atttgaattgctgtt
atttggattgctgtt
atttggattgctgtt
atttggattgctgtt
atttggatttctgtg
atctggattgctgtt
atttgaatttctatt
atttgaattgctatt
atctggattgctgtt
atttgaattgctgtt
atttgaattgctgtt
atttgaattgctgtt
atttggattgctgtt
atttgaattactgtt
atctgaatcgctgta
atctgaatcgctgta
atttgaattgctgtt
atttgaattgctgtt
atttgaattgctgtt
atctgaatcgctgta
atctgaatcgctgta
atctgaattgctgta
atctgaattgctgta
atctgaattgctgta
atctgaatcgctgta
atctgaattgctgta
atctgaattgctgta
atctgaatcgctgta
atctgaattgctgta
atctgaattgctgta
atctgaatcgctgta
atctgaattgctgta
atttggattgctgtt
atttggattgctgtt
atttggattgctgtt
atttggattgctgtt
atttggattgctgtt
atttggattgctgtt
