# Supplementary material for: Diverse Onchocercidae from Malaysian cats and Indonesian macaques: Morphological and molecular analysis of individual microfilariae using mitochondrial genomes, 28S rRNA, and Wolbachia endosymbiont sequences
Source: PLoS Negl Trop Dis. 2026 Jul 23;20(7):e0014015. doi: 10.1371/journal.pntd.0014015 (PMC13421770; doi:10.1371/journal.pntd.0014015)
Supplement: S1 Dataset — (ZIP) [file pntd.0014015.s008.zip › COI.nwk]

(Tetrameres_grusi_MW648425:9.9999843123,Spirocerca_lupi_KC305876:9.9999843161,((((((Acanthocheilonema_viteae_HQ186249:9.9999859866,((Cercopithifilaria_johnstoni_CAKAEH010000001:3.2042029480,Yatesia_hydrochoerus_KP760211:9.9999800602)92:1.6871202203,Cercopithifilaria_bainae_MT858751:8.3282883899)85:0.9198403038)85:1.0346331971,((Cercopithifilaria_rugosicauda_KC610817:4.3829160069,((Litomosa_westi_AJ544871:9.9999875332,Litomosoides_sigmodontis_OY718809:5.1093688280)96:3.9490214271,Litomosoides_brasiliensis_AJ544867:2.0043365380)95:2.1184852768)25:0.7729984708,Cruorifilaria_tuberocauda_KP760176:5.9109778700)21:0.0000010002)45:2.7379209144,((((Aproctella_alessandroi_OP006590:3.2617930487,Cardiofilaria_pavlovskyi_PQ452779:1.3751074558)51:1.7675369055,Breinlia_jittapalapongi_KP760170:2.1361498263)49:1.3249959087,((((Chandlerella_quiscali_HM773029:0.0000010002,Madathamugadia_hiepei_JQ888272:4.4949695575)95:4.4735270413,Onchocercidae_sp._NH-2021_LC745099:3.4315792688)35:0.0000010002,((((((((((Dipetalonema_gracile_AM749279:0.0091974366,Mansonella_atelensis_AM749278:0.0000010002)99:1.8302028137,(Mansonella_perstans_MT361687:2.0087187185,Mansonella_sp._DEUX_OQ633020:0.4496074956)100:3.1620387832)82:1.2861493636,Mansonella_mariae_KX932483:0.4127317765)80:0.9745987109,Mansonella_dunni_OR198850:2.5041662919)72:1.9338616984,Mansonella_ozzardi_OR271611:0.5395887120)96:2.5447788294,Mansonella_llewellyni_PV258725:0.0000010001)100:7.3422474587,Splendidofilaria_bartletti_MT800765:0.8330357492)92:0.3241621427,Splendidofilaria_mavis_OK631740:0.2054848228)93:0.9434638430,(Eufilaria_acrocephalusi_MT800769:1.7743456537,Eufilaria_sylviae_MT800770:0.4281151080)91:1.3271587752)80:1.9572980673,((621596_1:0.0000000000,621596_7:0.0000000000):0.0000010002,621596_3:0.0000010002)100:6.7524135897)92:0.0000010001)31:0.0000010002,((Elaeophora_elaphi_PV382166:8.6364033628,(Micipsella_iberica_MW934618:6.7000610609,Rumenfilaria_andersoni_JQ888279:3.7632095535)96:5.2053074219)54:2.0746424338,((Eulimdana_clava_MF471845:9.9999850707,(Foleyella_candezei_KP760187:2.3251893914,(Foleyella_furcata_AJ544879:1.0794022702,Pelecitus_fulicaeatrae_KP760206:5.4467337044)48:0.2313256539)85:0.9913384773)56:2.3129103130,Loa_loa_HQ186250:2.0246062341)51:1.2977254454)32:1.0810949209)45:1.1794081561)62:1.6049288604,(((Brugia_malayi_AF538716:0.7848220623,Brugia_timori_AP017686:0.0767150748)64:1.7437484533,Brugia_pahangi_AP017680:0.0000010001)57:0.0000010002,Wuchereria_bancrofti_HQ184469:2.7080808682)57:2.6730054091)10:0.0000010002)2:1.1768827567,(Dipetalonema_caudispina_MT502201:4.8934446270,(Dipetalonema_graciliformis_KP760182:0.5862318318,Dipetalonema_robini_KP760183:0.3726927026)99:3.5229746418)90:5.4457838116,(((((Dipetalonema_evansi_KR184815:9.9999881753,((((Onchocerca_cervipedis_KX853324:1.1690613479,(Onchocerca_ochengi_AP017694:0.0234076739,Onchocerca_volvulus_KT599912:0.0385122959)97:0.4186727722)73:0.1696280333,Onchocerca_lienalis_KX853325:0.6567834417)44:0.0000010002,(Onchocerca_fasciata_MW940966:2.2903782063,Onchocerca_gutturosa_AJ271617:0.3951163295)62:0.2820510324)84:0.5187786085,Onchocerca_lupi_MW266120:1.7420419818)49:0.2467728434)50:0.0000010002,((Onchocerca_eberhardi_AM749268:0.7085524218,Onchocerca_flexuosa_HQ214004:1.7898418597)40:0.0081389258,Onchocerca_skrjabini_AM749273:0.7292029559)48:0.3141148159)27:0.0000010001,Onchocerca_armillata_KX853322:1.1990615846)40:0.0000010002,(((((((Dirofilaria_asiatica_PQ131197:0.0000010002,Dirofilaria_sp._hongkongensis_KX265050:0.0000010002)100:0.0520653732,((Dirofilaria_sp._Thailand_II_MH823370:0.0000000000,Dirofilaria_sp._Thailand_II_MH823372:0.0000000000):0.0000010002,Dirofilaria_sp._Thailand_II_MH823371:0.0000010002)100:0.0607250559)100:0.0058525353,(((((7225_3:0.0000000000,8333_4:0.0000000000):0.0000000000,8333_3:0.0000000000):0.0000000000,7225_8:0.0000000000):0.0000000000,8333_2:0.0000000000):0.0000010002,7225_6:0.0000010002)100:0.0967486791)100:0.3457364734,Dirofilaria_repens_KR071802:0.0000010002)100:1.4734780240,((Dirofilaria_immitis_AJ537512:2.9953601442,Dirofilaria_striata_MN635457:0.0000010001)46:0.0000010002,Dirofilaria_tenuis_PQ219693:2.5356310707)54:1.7986628260)38:0.0000010002,(Dirofilaria_ursi_PV473791:1.7453878509,((((((620997_1:0.0000000000,621960_18:0.0000000000):0.0000000000,621978_16:0.0000000000):0.0000000000,623566_2:0.0000000000):0.0000010001,620997_5:0.0000010002)87:0.0000010002,(621963_1:0.0000010002,622235_4:0.0000010002)100:0.0052969567)100:0.0053253223,(((((((621963_2:0.0000000000,621965_2:0.0000000000):0.0000000000,623566_7:0.0000000000):0.0000000000,623566_10:0.0000000000):0.0000000000,622235_1:0.0000000000):0.0000000000,622235_3:0.0000000000):0.0000000000,622235_5:0.0000000000):0.0000010002,621963_6:0.0000010002)84:0.0000010002)100:2.4826786716)39:0.0000010001)54:0.6488741680,Onchocerca_suzukii_KX853333:1.3434196291)25:0.7259382299)56:0.9354859037,Loxodontofilaria_caprini_AM749237:5.7680124399)3:1.5408404151,(Malayfilaria_sofiani_KX944565:3.3940182997,(Setaria_digitata_GU138699:3.6500235851,Setaria_labiatopapillosa_MH937750:1.2815973763)57:3.5800971425)54:2.0495225663):3.8521387382,(Icosiella_neglecta_KP760189:6.5317065467,(Neofoleyellides_boerewors_MN663147:9.9999896464,Ochoterenella_casiraghii_PV743300:5.8006340871)98:4.5524668666)63:0.9340150614)43:4.8610929436,(Oswaldofilaria_chabaudi_KP760204:6.2269679196,Piratuba_scaffi_AM749281:9.9999830186)83:7.8122822250)42:4.3457098606)99;
